# Supplementary material for: Similar adaptative mechanism but divergent demographic history of four sympatric desert rodents in Eurasian inland
Source: Commun Biol. 2023 Jan 12;6:33. doi: 10.1038/s42003-023-04415-y (PMC9837166; doi:10.1038/s42003-023-04415-y)
Supplement: Supplementary file 3 — Supplementary Data 1 [file 42003_2023_4415_MOESM3_ESM.xlsx]

## Sheet: Supplementary Data 1
Supplementary Data 1. Functional enrichments of the Biological Process in Gene Ontology (GO) terms (Fisher Exact < 0.05) and KEGG pathways (P-value < 0.05) of expanded genes in the four desert rodents. Count indicates the number of expanded genes involved in the pathway.
Description	Term	Dipus sagitta			Orientallactaga sibirica			Meriones meridianus			Phodopus roborovskii
		Count	P-Value/Fisher Exact		Count	P-Value/Fisher Exact		Count	P-Value/Fisher Exact		Count	P-Value/Fisher Exact
Hippo signaling pathway - multiple species	mmu04392	2	0.000700942					2	0.000624063
Huntington disease	mmu05016	12	9.89522e-17								11	1.22676e-15
Vasopressin-regulated water reabsorption	mmu04962	2	0.00180824								2	0.00142535
Salmonella infection	mmu05132	2	0.00559519								2	0.00442646
Phagosome	mmu04145	2	0.0269262								2	0.0215274
Fatty acid elongation	mmu00062	1	0.0409082
Biosynthesis of unsaturated fatty acids	mmu01040	1	0.0449075
Pancreatic cancer	mmu05212				1	0.00597906
Colorectal cancer	mmu05210				1	0.0069994
Choline metabolism in cancer	mmu05231				1	0.00786222
Phospholipase D signaling pathway	mmu04072				1	0.0117778
Rap1 signaling pathway	mmu04015				1	0.0168527
Ras signaling pathway	mmu04014				1	0.0183328
Pathways in cancer	mmu05200				1	0.0416601
Spliceosome	mmu03040							2	0.0136574
Vitamin digestion and absorption	mmu04977							1	0.0323027
Proteasome	mmu03050										2	0.00162021
Autophagy - animal	mmu04140										2	0.011629
Epstein-Barr virus infection	mmu05169										2	0.0333492
SNARE interactions in vesicular transport	mmu04130										1	0.041115
Primary immunodeficiency	mmu05340										1	0.0446623
multicellular organism development	GO:0007275	6	0.0267965					6	0.0334068		7	0.00520642
homophilic cell adhesion via plasma membrane adhesion molecules	GO:0007156	7	1.02394e-08					7	8.73154e-08
cell-cell adhesion	GO:0098609	6	2.64798e-06					6	9.78817e-06
nephron development	GO:0072006	3	2.81726e-05					3	0.000115497
cell adhesion	GO:0007155	8	3.13599e-05					5	0.012338
heterophilic cell-cell adhesion via plasma membrane cell adhesion molecules	GO:0007157	3	0.000814982					3	0.00216849
ossification involved in bone maturation	GO:0043931	2	0.00125497					2	0.00280228
heart morphogenesis	GO:0003007	3	0.00192956					3	0.00382994
sensory perception of light stimulus	GO:0050953	2	0.00255082					2	0.0049792
establishment of planar polarity	GO:0001736	2	0.0041775					2	0.00765649
hippo signaling	GO:0035329	2	0.00431867					2	0.00765649
retina layer formation	GO:0010842	2	0.00521683					2	0.00883303
inner ear receptor cell stereocilium organization	GO:0060122	2	0.00648372					2	0.00980239
digestive tract development	GO:0048565	2	0.00671787					2	0.00980239
calcium-dependent cell-cell adhesion via plasma membrane cell adhesion molecules	GO:0016339	2	0.0093111					2	0.0124128
cell-cell adhesion via plasma-membrane adhesion molecules	GO:0098742	2	0.0100734					2	0.0131772
photoreceptor cell maintenance	GO:0045494	2	0.0143796					2	0.0201999
branching involved in ureteric bud morphogenesis	GO:0001658	2	0.0151877					2	0.0214281
neurogenesis	GO:0022008	2	0.0272528					2	0.0387343
equilibrioception	GO:0050957	1	0.0492256					2	0.00280228
microtubule-based movement	GO:0007018	14	3.53486e-23								13	7.58927e-22
cilium movement	GO:0003341	9	2.47249e-15								9	6.9944e-16
outer dynein arm assembly	GO:0036158	3	6.36735e-05								3	4.76244e-05
determination of left/right symmetry	GO:0007368	3	0.00313195								3	0.00303724
flagellated sperm motility	GO:0030317	3	0.00352075								3	0.00345497
epithelial cilium movement involved in extracellular fluid movement	GO:0003351	2	0.00431867								2	0.00455414
heart development	GO:0007507	4	0.00486851								4	0.00455414
positive regulation of smoothened signaling pathway	GO:0045880	2	0.013174								2	0.0149938
cell-substrate adhesion	GO:0031589	2	0.00455258
kidney development	GO:0001822	3	0.0105814
sarcomere organization	GO:0045214	2	0.0119783
regulation of cytosolic calcium ion concentration	GO:0051480	2	0.013381
cerebral cortex development	GO:0021987	2	0.0201893
hippocampus development	GO:0021766	2	0.0243568
regulation of Rho protein signal transduction	GO:0035023	2	0.0345239
dendritic cell chemotaxis	GO:0002407	1	0.0422337
mitral valve formation	GO:0003192	1	0.0422337
regulation of cilium beat frequency	GO:0003356	1	0.0422337
epithelial cell migration	GO:0010631	1	0.0422337
hair cell differentiation	GO:0035315	1	0.0422337
regulation of epidermis development	GO:0045682	1	0.0422337
maintenance of animal organ identity	GO:0048496	1	0.0422337
muscle tissue development	GO:0060537	1	0.0422337
viral translational termination-reinitiation	GO:0075525	1	0.0422337
regulation of metaphase plate congression	GO:0090235	1	0.0422337
regulation of modification of postsynaptic structure	GO:0099159	1	0.0422337
positive regulation of spindle assembly	GO:1905832	1	0.0422337
skeletal muscle thin filament assembly	GO:0030240	1	0.0432964
positive regulation of intracellular transport	GO:0032388	1	0.0432964
regulation of metanephric nephron tubule epithelial cell differentiation	GO:0072307	1	0.0432964
regulation of potassium ion transmembrane transporter activity	GO:1901016	1	0.0432964
positive regulation of mRNA binding	GO:1902416	1	0.0432964
positive regulation of oxidative stress-induced neuron death	GO:1903223	1	0.0432964
response to hydroperoxide	GO:0033194	1	0.0466338
connective tissue development	GO:0061448	1	0.0466338
calcium ion transmembrane import into cytosol	GO:0097553	1	0.0466338
Notch signaling pathway	GO:0007219	2	0.0477892
mitral valve morphogenesis	GO:0003183	1	0.0492256
sphingosine metabolic process	GO:0006670	1	0.0492256
tube morphogenesis	GO:0035239	1	0.0492256
response to corticosterone	GO:0051412	1	0.0492256
positive regulation of female receptivity	GO:0045925				1	0.0176545
signal transduction	GO:0007165				2	0.0264136
small GTPase mediated signal transduction	GO:0007264				1	0.0264136
response to pheromone	GO:0019236				1	0.0264136
immunoglobulin production	GO:0002377				1	0.0308513
adaptive immune response	GO:0002250				1	0.0308513
establishment or maintenance of epithelial cell apical/basal polarity	GO:0045197							3	0.000276163
cellular response to interferon-beta	GO:0035458							3	0.00189266
erythrocyte maturation	GO:0043249							2	0.00763283
cell morphogenesis	GO:0000902							3	0.00765649
response to bacterium	GO:0009617							4	0.0090113
activation of innate immune response	GO:0002218							2	0.012338
inner ear development	GO:0048839							2	0.0339102
regulation of autophagy	GO:0010506							2	0.0352534
RNA splicing	GO:0008380							3	0.048918
skeletal system development	GO:0001501										4	0.000303481
embryonic limb morphogenesis	GO:0030326										3	0.00132472
positive regulation of chondrocyte differentiation	GO:0032332										2	0.00485393
epithelial tube branching involved in lung morphogenesis	GO:0060441										2	0.00576488
anterior/posterior pattern specification	GO:0009952										3	0.00686523
proximal/distal pattern formation	GO:0009954										2	0.00749365
protein autophosphorylation	GO:0046777										3	0.0164036
dorsal/ventral pattern formation	GO:0009953										2	0.0183277
pattern specification process	GO:0007389										2	0.0238253
single fertilization	GO:0007338										2	0.0335607
protein phosphorylation	GO:0006468										4	0.0414584
phosphorylation	GO:0016310										4	0.047225
protein-containing complex assembly	GO:0065003										2	0.047225
