# Supplementary material for: Similar adaptative mechanism but divergent demographic history of four sympatric desert rodents in Eurasian inland
Source: Commun Biol. 2023 Jan 12;6:33. doi: 10.1038/s42003-023-04415-y (PMC9837166; doi:10.1038/s42003-023-04415-y)
Supplement: Supplementary file 4 — Supplementary Data 2 [file 42003_2023_4415_MOESM4_ESM.xlsx]

## Sheet: Supplementary Data 2
Supplementary Data 2. Functional enrichments of the Biological Process in Gene Ontology (GO) terms (Fisher Exact < 0.05) and KEGG pathways (P-value < 0.05) of contracted genes in the four desert rodents. Count indicates the number of expanded genes involved in the pathway.
Description	Term	Dipus sagitta			Orientallactaga sibirica			Meriones meridianus			Phodopus roborovskii
		Count	P-Value/Fisher Exact		Count	P-Value/Fisher Exact		Count	P-Value/Fisher Exact		Count	P-Value/Fisher Exact
Herpes simplex virus 1 infection	mmu05168	3	0.00152932		2	0.00566677					2	0.0127234
Drug metabolism - other enzymes	mmu00983	2	0.000998751					2	0.00182489		2	0.000556299
Complement and coagulation cascades	mmu04610	1	0.0457373					2	0.00186555
Cysteine and methionine metabolism	mmu00270	1	0.0274815					1	0.0369171
Selenocompound metabolism	mmu00450	1	0.00941502					1	0.0126881
Tryptophan metabolism	mmu00380	1	0.0254327					1	0.0341774
Gap junction	mmu04540				3	1.46513e-06					1	0.0337421
Chemical carcinogenesis	mmu05204	3	1.77057e-05
Ascorbate and aldarate metabolism	mmu00053	2	0.000105523
Pentose and glucuronate interconversions	mmu00040	2	0.000163381
Porphyrin and chlorophyll metabolism	mmu00860	2	0.000233664
Metabolism of xenobiotics by cytochrome P450	mmu00980	2	0.000584843
Drug metabolism - cytochrome P450	mmu00982	2	0.000619625
Steroid hormone biosynthesis	mmu00140	2	0.00104375
Retinol metabolism	mmu00830	2	0.0010897
Metabolic pathways	mmu01100	3	0.0419726
Phagosome	mmu04145				3	1.30054e-05
Apoptosis	mmu04210				2	0.000576095
Tight junction	mmu04530				2	0.000861397
Cytosolic DNA-sensing pathway	mmu04623				1	0.0169474
RIG-I-like receptor signaling pathway	mmu04622				1	0.0179818
Autoimmune thyroid disease	mmu05320				1	0.0208215
Toll-like receptor signaling pathway	mmu04620				1	0.0259655
Natural killer cell mediated cytotoxicity	mmu04650				1	0.0308298
Measles	mmu05162				1	0.0374507
Hepatitis C	mmu05160				1	0.0415049
Hepatitis B	mmu05161				1	0.0422633
Influenza A	mmu05164				1	0.042516
Jak-STAT signaling pathway	mmu04630				1	0.0427686
Necroptosis	mmu04217				1	0.0457956
Tuberculosis	mmu05152				1	0.0460474
Antigen processing and presentation	mmu04612							2	0.00199011
Estrogen signaling pathway	mmu04915							2	0.00419117
Vascular smooth muscle contraction	mmu04270							2	0.00455864
Protein processing in endoplasmic reticulum	mmu04141							2	0.00609967
NOD-like receptor signaling pathway	mmu04621							2	0.00952557
Phototransduction	mmu04744							1	0.01967
Protein export	mmu03060							1	0.0203655
Prion diseases	mmu05020							1	0.0245289
Legionellosis	mmu05134							1	0.0410128
Longevity regulating pathway - multiple species	mmu04213							1	0.0437339
Glutathione metabolism	mmu00480							1	0.0450916
Long-term potentiation	mmu04720							1	0.0471248
Amphetamine addiction	mmu05031							1	0.0478016
B cell receptor signaling pathway	mmu04662										1	0.0325965
Osteoclast differentiation	mmu04380										1	0.0496483
positive regulation of female receptivity	GO:0045925	1	0.0131344		1	0.0104854					1	0.0157649
regulation of cytokine biosynthetic process	GO:0042035	1	0.0120991		1	0.0101871					1	0.0157649
2-oxoglutarate metabolic process	GO:0006103	1	0.0219903					1	0.0420691
adhesion of symbiont to host	GO:0044406	1	0.0181777					3	9.46833e-06
defense response to protozoan	GO:0042832	1	0.0455613					3	0.000224145
regulation of transcription, DNA-templated	GO:0006355	4	0.00978462								3	0.0339647
inflammatory response to antigenic stimulus	GO:0002437				1	0.0263816					1	0.0374116
microtubule-based process	GO:0007017				3	1.1516e-05					1	0.0449132
negative regulation of T-helper 2 cell differentiation	GO:0045629				1	0.0104854					1	0.0157649
negative regulation of type 2 immune response	GO:0002829				1	0.0113163					1	0.0170657
lipid catabolic process	GO:0016042							2	0.0296327		2	0.00952175
cellular glucuronidation	GO:0052695	2	0.000901067
protein homooligomerization	GO:0051260	2	0.00855029
potassium ion transmembrane transport	GO:0071805	2	0.00855029
negative regulation of peptidase activity	GO:0010466	2	0.0093297
potassium ion transport	GO:0006813	2	0.00978462
regulation of ion transmembrane transport	GO:0034765	2	0.00978462
cellular amino acid metabolic process	GO:0006520	1	0.0328033
acyl-CoA metabolic process	GO:0006637	1	0.0410316
biosynthetic process	GO:0009058	1	0.0455613
transmembrane transport	GO:0055085	2	0.0462224
mitotic cell cycle	GO:0000278				3	8.96994e-05
microtubule cytoskeleton organization	GO:0000226				3	0.000136825
natural killer cell activation involved in immune response	GO:0002323				1	0.0263816
positive regulation of peptidyl-serine phosphorylation of STAT protein	GO:0033141				1	0.0282173
T cell activation involved in immune response	GO:0002286				1	0.0290166
response to exogenous dsRNA	GO:0043330				1	0.0356492
B cell proliferation	GO:0042100				1	0.0356492
humoral immune response	GO:0006959				1	0.0356492
cell adhesion	GO:0007155							8	1.49087e-06
cellular response to interferon-beta	GO:0035458							3	0.000337924
cellular response to interferon-gamma	GO:0071346							3	0.00201051
protein refolding	GO:0042026							2	0.00256706
cellular response to unfolded protein	GO:0034620							2	0.00410389
defense response to Gram-positive bacterium	GO:0050830							3	0.00419332
chaperone cofactor-dependent protein refolding	GO:0051085							2	0.00565528
response to unfolded protein	GO:0006986							2	0.0161877
homophilic cell adhesion via plasma membrane adhesion molecules	GO:0007156							2	0.0276497
maintenance of lens transparency	GO:0036438							1	0.0296327
IRE1-mediated unfolded protein response	GO:0036498							1	0.0296327
medium-chain fatty acid metabolic process	GO:0051791							1	0.0296327
acylglycerol catabolic process	GO:0046464							1	0.0317385
chaperone-mediated autophagy	GO:0061684							1	0.0317385
negative regulation of cholesterol storage	GO:0010887							1	0.034451
posttranslational protein targeting to membrane, translocation	GO:0031204							1	0.034451
positive regulation by host of viral genome replication	GO:0044829							1	0.034451
very-low-density lipoprotein particle assembly	GO:0034379							1	0.0363839
axo-dendritic transport	GO:0008088							1	0.0387386
regulation of protein complex stability	GO:0061635							1	0.0387386
ER overload response	GO:0006983							1	0.040946
positive regulation of embryonic development	GO:0040019							1	0.040946
reverse cholesterol transport	GO:0043691							1	0.0420691
cellular response to cholesterol	GO:0071397							1	0.0420691
cellular response to low-density lipoprotein particle stimulus	GO:0071404							1	0.0420691
cerebellar Purkinje cell layer development	GO:0021680							1	0.0432172
amyloid-beta metabolic process	GO:0050435							1	0.0432172
male gonad development	GO:0008584										2	0.0086679
B cell mediated immunity	GO:0019724										1	0.0157649
positive regulation of long-term synaptic depression	GO:1900454										1	0.0192934
regulation of long-term synaptic potentiation	GO:1900271										1	0.0316616
myeloid dendritic cell differentiation	GO:0043011										1	0.0339647
positive regulation of protein dephosphorylation	GO:0035307										1	0.0374116
B cell homeostasis	GO:0001782										1	0.0403748
spermatogenesis	GO:0007283										2	0.0449132
proteolysis	GO:0006508										2	0.0490921
