# Supplementary material for: Similar adaptative mechanism but divergent demographic history of four sympatric desert rodents in Eurasian inland
Source: Commun Biol. 2023 Jan 12;6:33. doi: 10.1038/s42003-023-04415-y (PMC9837166; doi:10.1038/s42003-023-04415-y)
Supplement: Supplementary file 5 — Supplementary Data 3 [file 42003_2023_4415_MOESM5_ESM.xlsx]

## Sheet: Supplementary Data 3
Supplementary Data 3. Positively selected genes (n= 1972) in Dipus sagitta (P-value < 0.01, FDR < 0.01).
	Gene	-ln∙L(Alternative∙model)	-ln∙L(Null∙model)	LRT	P-value	FDR
	A3GALT2	-5072.89	-5112.01	78.2327	0	0
	A4GNT	-4456.27	-4464.18	15.8188	6.9706e-05	0.000367553
	AADAT	-5101.42	-5111.81	20.7629	5.19815e-06	3.13643e-05
	AARSD1	-5203.33	-5213.91	21.173	4.1964e-06	2.554e-05
	AATK	-18808.4	-18823.2	29.7509	4.91276e-08	3.76406e-07
	ABCB9	-7630.21	-7683.93	107.429	0	0
	ABCD3	-5211.35	-5218.85	15.0045	0.000107253	0.000554748
	ABHD10	-4516.24	-4542.8	53.1318	3.11973e-13	4.39218e-12
	ABHD12B	-4707.8	-4716.05	16.5016	4.86096e-05	0.0002619
	ABHD14B	-2997.52	-3011.07	27.0958	1.93623e-07	1.37218e-06
	ABHD3	-4470.68	-4497.45	53.5401	2.53353e-13	3.62765e-12
	ACBD5	-6213.86	-6239.53	51.3274	7.81819e-13	1.05646e-11
	ACMSD	-4475.43	-4488.42	25.9642	3.47808e-07	2.3825e-06
	ACOT12	-6826.2	-6857.85	63.293	1.77636e-15	3.28138e-14
	ACR	-5926.8	-5938.34	23.0826	1.55191e-06	9.91925e-06
	ACSF2	-7281.72	-7303.86	44.2731	2.85618e-11	3.23534e-10
	ADA	-5765.88	-5775.48	19.2049	1.17409e-05	6.80101e-05
	ADAD2	-7759.51	-7793.1	67.179	2.22045e-16	4.66571e-15
	ADAM28	-12164.4	-12184	39.2305	3.76604e-10	3.75933e-09
	ADAM7	-10257.7	-10266.5	17.579	2.7561e-05	0.000153006
	ADAMTSL5	-6835.18	-6841.64	12.9101	0.000326819	0.0015805
	ADAP1	-3112.62	-3135.48	45.7308	1.35674e-11	1.59935e-10
	ADCK4	-6607.1	-6611.86	9.52494	0.00202698	0.00871448
	ADCK5	-6745.74	-6778.61	65.7449	4.44089e-16	8.92959e-15
	ADCY10	-20056.9	-20086.8	59.7349	1.08802e-14	1.85117e-13
	ADGRF1	-12880.1	-12903	45.636	1.42397e-11	1.67391e-10
	ADGRG5	-6806.92	-6820.14	26.4394	2.71939e-07	1.88585e-06
	ADRA2B	-4497.66	-4510.88	26.4376	2.72192e-07	1.88604e-06
	ADRB2	-3959.4	-3975.65	32.5055	1.18854e-08	9.77466e-08
	AFAP1L1	-7450.28	-7470.96	41.3723	1.25829e-10	1.31706e-09
	AFMID	-5302.73	-5307.72	9.97029	0.00159086	0.00696055
	AFTPH	-10226.9	-10250.5	47.1599	6.54232e-12	7.94627e-11
	AGBL4	-5317.82	-5342.69	49.7398	1.75548e-12	2.26998e-11
	AGL	-14572.5	-14599.7	54.2636	1.75304e-13	2.57593e-12
	AGPAT5	-3875.07	-3880.53	10.9125	0.000955195	0.00429787
	AGR2	-2140.07	-2155.6	31.0554	2.5077e-08	1.99784e-07
	AHI1	-11439.3	-11448.5	18.4434	1.75029e-05	9.91989e-05
	AIFM1	-5443.83	-5467.99	48.3045	3.64908e-12	4.5914e-11
	AIG1	-4114.13	-4149.66	71.0493	0	0
	AIM1L	-21596.1	-21608	23.8164	1.05974e-06	6.87277e-06
	AJAP1	-4781.43	-4789.49	16.109	5.98005e-05	0.000317714
	AK7	-9060.72	-9107.38	93.3118	0	0
	AKAP11	-20445.4	-20450.1	9.3267	0.00225838	0.009655
	AKAP12	-25388.9	-25397.2	16.6344	4.53216e-05	0.00024497
	AKAP3	-10419.1	-10447.1	55.9069	7.59393e-14	1.16899e-12
	AKAP7	-6168.64	-6191.82	46.3597	9.84179e-12	1.17334e-10
	AKAP8L	-6575.52	-6593.95	36.861	1.26862e-09	1.1795e-08
	AKIRIN2	-2114.61	-2124.38	19.5456	9.82289e-06	5.72548e-05
	AKNA	-19579.6	-19586.9	14.6971	0.000126243	0.000647786
	AKTIP	-2719.59	-2726.84	14.4968	0.000140398	0.000715615
	ALDH4A1	-6478.98	-6495.17	32.3856	1.26419e-08	1.03765e-07
	ALDH9A1	-5454.5	-5486.76	64.5306	8.88178e-16	1.72008e-14
	ALG12	-5720.06	-5753.42	66.7159	3.33067e-16	6.89514e-15
	ALG8	-5517.58	-5591.02	146.879	0	0
	ALG9	-6408.36	-6421.69	26.6554	2.43168e-07	1.69894e-06
	ALKBH1	-4015.87	-4034.79	37.8373	7.68987e-10	7.36143e-09
	ALLC	-5622.72	-5661.17	76.9041	0	0
	ALOX5	-5915.17	-5928.1	25.8478	3.69421e-07	2.51212e-06
	ALOX5AP	-2214.17	-2231.1	33.8503	5.95197e-09	5.04807e-08
	ALS2CL	-11360.8	-11381.3	40.9984	1.52356e-10	1.57898e-09
	AMH	-7474.13	-7478.78	9.2962	0.0022963	0.00979218
	ANAPC10	-1821.7	-1837.27	31.1355	2.40627e-08	1.91886e-07
	ANAPC4	-7328.58	-7381.12	105.079	0	0
	ANGPTL6	-5987.87	-5996.99	18.2401	1.94735e-05	0.000109702
	ANKFN1	-9911.66	-9951.97	80.6098	0	0
	ANKH	-4335.67	-4363.89	56.441	5.79536e-14	9.07077e-13
	ANKRD22	-1881.43	-1893.58	24.2859	8.30455e-07	5.43189e-06
	ANKRD46	-2195.12	-2199.79	9.34188	0.00223976	0.00958023
	ANKRD66	-2781.6	-2786.4	9.59338	0.0019528	0.00842573
	ANKS3	-7836.9	-7896.75	119.689	0	0
	ANKS6	-9568.67	-9615.4	93.4486	0	0
	ANO9	-8584.7	-8626.05	82.6912	0	0
	ANP32A	-3352.67	-3365.1	24.8692	6.13536e-07	4.06686e-06
	ANXA10	-3453.47	-3465.63	24.3198	8.15961e-07	5.3454e-06
	AP1AR	-4079.92	-4102.31	44.7914	2.19178e-11	2.53745e-10
	AP1S3	-1868.13	-1873.37	10.4812	0.00120597	0.00536023
	AP5Z1	-9756.73	-9827.06	140.653	0	0
	APEX1	-3141.69	-3149.67	15.9654	6.4511e-05	0.00034166
	API5	-4898.35	-4983.53	170.366	0	0
	APOC1	-1490.37	-1509.09	37.4451	9.40238e-10	8.84961e-09
	APOC3	-2033.59	-2039.6	12.0079	0.00052976	0.00249029
	APOF	-5718.2	-5752.44	68.4841	1.11022e-16	2.41747e-15
	APOLD1	-2856.78	-2866.21	18.8618	1.40539e-05	8.06303e-05
	APP	-6121.94	-6168.52	93.1561	0	0
	ARFGAP1	-4827.67	-4907.24	159.135	0	0
	ARFGAP3	-6424.94	-6451.84	53.8065	2.21267e-13	3.21757e-12
	ARFIP1	-4771.47	-4792	41.0561	1.4792e-10	1.5368e-09
	ARHGAP11A	-11686.7	-11725.9	78.5	0	0
	ARHGAP12	-7744.37	-7843.61	198.469	0	0
	ARHGAP24	-7465.05	-7470.32	10.5257	0.00117728	0.00523825
	ARHGAP25	-7407.55	-7418.08	21.0468	4.48209e-06	2.72196e-05
	ARHGAP30	-12372.5	-12378.5	12.193	0.000479692	0.00226761
	ARHGAP39	-10295.8	-10431.4	271.181	0	0
	ARHGEF12	-12904.4	-12913.6	18.242	1.94546e-05	0.000109669
	ARHGEF3	-5077.31	-5107.84	61.0722	5.55112e-15	9.70003e-14
	ARHGEF33	-7740.53	-7763.3	45.5552	1.48397e-11	1.742e-10
	ARID2	-14435.2	-14439.8	9.31642	0.0022711	0.00969947
	ARID4A	-15228.8	-15254.8	51.9329	5.74207e-13	7.91182e-12
	ARIH2	-3778.07	-3810.62	65.1033	6.66134e-16	1.30509e-14
	ARL14EP	-2529.75	-2534.7	9.90287	0.00165021	0.00719026
	ARL14EPL	-1615.99	-1621.68	11.3764	0.000743837	0.00341823
	ARL6IP1	-1740.05	-1758.99	37.89	7.48481e-10	7.1897e-09
	ARL6IP4	-2517.44	-2524.07	13.2646	0.000270461	0.00132704
	ARMC2	-11360.7	-11410.5	99.6719	0	0
	ARMC9	-8909.17	-8918.02	17.6989	2.58781e-05	0.000143948
	ARMCX4	-27155.2	-27173.4	36.5701	1.47277e-09	1.3588e-08
	ARNTL	-4793.51	-4806.88	26.7254	2.34524e-07	1.64539e-06
	ASAH2	-8172.26	-8208.87	73.2043	0	0
	ASCC1	-4293.73	-4328.15	68.8414	1.11022e-16	2.41747e-15
	ASF1B	-2268.71	-2287.59	37.7589	8.00493e-10	7.63694e-09
	ASIC3	-6831.99	-6866.31	68.6468	1.11022e-16	2.41747e-15
	ASIC5	-6462.78	-6507.23	88.9058	0	0
	ASNA1	-3332.07	-3340.79	17.4384	2.96775e-05	0.000164429
	ASPSCR1	-6328.91	-6352.61	47.4021	5.78204e-12	7.07395e-11
	ASZ1	-4423.84	-4446.21	44.7505	2.23814e-11	2.58401e-10
	ATAT1	-4824.24	-4874.76	101.036	0	0
	ATE1	-5961.82	-5977.61	31.5823	1.91163e-08	1.54049e-07
	ATF7IP	-15379.7	-15398.5	37.6885	8.29938e-10	7.88207e-09
	ATG7	-7275.25	-7302.13	53.7517	2.27485e-13	3.29089e-12
	ATIC	-7343.7	-7374.52	61.6455	4.10783e-15	7.31489e-14
	ATOH8	-4779.23	-4792.63	26.8041	2.25153e-07	1.58229e-06
	ATOX1	-798.023	-808.935	21.8247	2.98728e-06	1.85026e-05
	ATP5G2	-1708.36	-1725.8	34.8975	3.47522e-09	3.05536e-08
	ATP5H	-1875.42	-1883.62	16.4085	5.10566e-05	0.00027438
	ATP5O	-3157.09	-3181	47.8276	4.65383e-12	5.77776e-11
	ATP5S	-2792.16	-2797	9.68347	0.00185933	0.00805136
	ATP6AP1L	-5105.21	-5114.11	17.7994	2.45463e-05	0.000136721
	ATP6V0B	-2362.94	-2370.5	15.1142	0.0001012	0.000526025
	ATP6V0E1	-734.032	-744.802	21.5395	3.46622e-06	2.12809e-05
	ATP6V1D	-2295.94	-2319.68	47.471	5.58242e-12	6.85969e-11
	ATPIF1	-4027.15	-4052.5	50.6989	1.07681e-12	1.42528e-11
	ATXN2	-10498.3	-10589	181.364	0	0
	ATXN2L	-9550.81	-9583.84	66.0493	4.44089e-16	8.92959e-15
	AURKAIP1	-2455.07	-2471.16	32.1916	1.39695e-08	1.13994e-07
	AVEN	-4116.77	-4122.77	11.9824	0.000537053	0.00252175
	AWAT1	-3336.85	-3353.55	33.3946	7.52319e-09	6.30433e-08
	AXDND1	-7098.57	-7172.94	148.739	0	0
	AXDND1	-13298.5	-13331.3	65.6168	5.55112e-16	1.10301e-14
	B3GALNT2	-6657.33	-6697.59	80.5087	0	0
	B3GALTL	-7091.86	-7132.87	82.0107	0	0
	B3GNT3	-6046.79	-6067.25	40.9032	1.59956e-10	1.65366e-09
	B9D2	-1855.35	-1861.85	12.9927	0.000312709	0.00152014
	BAG3	-6359.11	-6369.71	21.2015	4.13446e-06	2.51995e-05
	BAIAP3	-11600.3	-11605.6	10.5562	0.00115801	0.00516069
	BANP	-6215.16	-6239.18	48.0376	4.18121e-12	5.23742e-11
	BAP18	-2527.24	-2540.14	25.7977	3.79146e-07	2.57617e-06
	BATF	-1166.89	-1181.86	29.926	4.48858e-08	3.45797e-07
	BATF2	-4422.9	-4435.43	25.0423	5.60876e-07	3.7414e-06
	BCAM	-10458.1	-10464.5	12.8965	0.000329205	0.00159021
	BCAR3	-8196.32	-8201.36	10.0904	0.00149045	0.00653823
	BCCIP	-3347.72	-3372.77	50.1113	1.45262e-12	1.89584e-11
	BCL2	-3010.66	-3032.8	44.2692	2.86188e-11	3.23743e-10
	BCL7A	-2602.08	-2617.06	29.9656	4.39774e-08	3.39734e-07
	BCL9	-10433.8	-10442.4	17.222	3.32566e-05	0.000182337
	BDH2	-4118.36	-4131.37	26.0206	3.37795e-07	2.31769e-06
	BDP1	-33935.3	-33992.3	114.021	0	0
	BEAN1	-3394.01	-3407.37	26.7205	2.35118e-07	1.64818e-06
	BEST3	-6840.3	-6863.81	47.0121	7.05502e-12	8.51975e-11
	BID	-3499.25	-3504.84	11.1826	0.000825696	0.00375947
	BIN3	-2465.22	-2501.12	71.794	0	0
	BLMH	-3537.81	-3563.73	51.8298	6.05294e-13	8.27235e-12
	BLNK	-4647.96	-4655.59	15.261	9.36315e-05	0.000488803
	BMP2	-4008.33	-4018.41	20.1614	7.11745e-06	4.2158e-05
	BNIP1	-2459.52	-2485.47	51.9038	5.82867e-13	8.018e-12
	BPIFB1	-6982.93	-7004.25	42.6415	6.57511e-11	7.13081e-10
	BRCA1	-27499.9	-27552	104.067	0	0
	BRI3BP	-2732.7	-2741.41	17.4254	2.98808e-05	0.000165229
	BRMS1L	-2479.09	-2508.41	58.6434	1.88738e-14	3.17268e-13
	BRPF3	-7746.39	-7754.63	16.4734	4.93365e-05	0.000265476
	BSX	-2144.74	-2149.4	9.31844	0.00226859	0.00969369
	BTBD10	-4676.81	-4703.62	53.6226	2.42917e-13	3.49609e-12
	BTBD19	-4984.61	-5003.06	36.8949	1.24669e-09	1.1604e-08
	BTG3	-2749.83	-2779.7	59.7443	1.08802e-14	1.85117e-13
	BTNL9	-7170.06	-7175.7	11.2684	0.000788368	0.00360513
	BVES	-5039.05	-5048.24	18.3807	1.80878e-05	0.000102307
	C10ORF105	-2006.57	-2014.33	15.5188	8.16884e-05	0.000428584
	C11ORF42	-4123.48	-4152.35	57.7431	2.9865e-14	4.87408e-13
	C12ORF56	-4707.19	-4716.85	19.3264	1.10173e-05	6.39945e-05
	C12ORF66	-5651	-5677.01	52.0169	5.50227e-13	7.59385e-12
	C14ORF132	-4070.44	-4090.43	39.982	2.56318e-10	2.58936e-09
	C17ORF53	-10421.4	-10433.6	24.2712	8.36809e-07	5.46919e-06
	C19ORF54	-4135.32	-4150.05	29.4573	5.71619e-08	4.34792e-07
	C1ORF162	-2424.28	-2430.73	12.8908	0.000330202	0.0015932
	C1ORF94	-6841.46	-6846.58	10.2376	0.00137605	0.00607442
	C1QTNF4	-3602.55	-3608.37	11.6457	0.000643502	0.00298655
	C1QTNF6	-4271.7	-4291.97	40.5314	1.93482e-10	1.96878e-09
	C1RL	-7352.8	-7381.86	58.1173	2.4647e-14	4.07791e-13
	C20ORF85	-1849.87	-1861.99	24.2324	8.53825e-07	5.57607e-06
	C21ORF59	-4023.42	-4036.62	26.3944	2.78348e-07	1.92711e-06
	C2ORF49	-2663.91	-2681.31	34.7965	3.66025e-09	3.20797e-08
	C2ORF80	-3670.35	-3685.69	30.6777	3.04641e-08	2.39748e-07
	C3ORF33	-3768.2	-3781.39	26.3602	2.83316e-07	1.95828e-06
	C4ORF26	-2572.89	-2582.79	19.7896	8.64537e-06	5.06372e-05
	C4ORF36	-1729.77	-1734.73	9.92844	0.00162745	0.00710581
	C5ORF34	-8431.69	-8511.1	158.823	0	0
	C6ORF106	-2335.01	-2360.77	51.532	7.04325e-13	9.56358e-12
	C7	-10422	-10434.3	24.6593	6.84141e-07	4.50996e-06
	C8A	-8401.5	-8452.65	102.285	0	0
	C8ORF88	-2732.4	-2741.5	18.1952	1.99383e-05	0.00011217
	C9ORF156	-5907.65	-5912.82	10.3397	0.00130196	0.00576251
	C9ORF78	-4410.11	-4443.56	66.909	2.22045e-16	4.66571e-15
	CA10	-2833.97	-2858.52	49.1017	2.43028e-12	3.09962e-11
	CA13	-2662.38	-2667.63	10.4988	0.00119454	0.00531225
	CACNG2	-2593.61	-2611.83	36.4575	1.56034e-09	1.43487e-08
	CACTIN	-8347.83	-8363.11	30.5742	3.21335e-08	2.51708e-07
	CACUL1	-17667	-17675.5	16.959	3.81968e-05	0.000208065
	CACUL1	-4658.69	-4717.73	118.069	0	0
	CAMK1	-3099.89	-3124.63	49.4615	2.02305e-12	2.59996e-11
	CAMSAP2	-13080.2	-13152.3	144.366	0	0
	CAP1	-4236.97	-4256.47	38.9996	4.23882e-10	4.19638e-09
	CAPN10	-8173.73	-8197.23	46.9944	7.11897e-12	8.58464e-11
	CAPN13	-8451.14	-8496.92	91.5586	0	0
	CAPN7	-6382.52	-6395.09	25.1441	5.32026e-07	3.56025e-06
	CAPNS1	-2299.12	-2305.99	13.7515	0.000208659	0.00103835
	CAPSL	-2899.13	-2914.41	30.551	3.25202e-08	2.54262e-07
	CARD10	-9725.92	-9732.25	12.6704	0.000371498	0.00178221
	CARD11	-11894.2	-11914.5	40.6553	1.81597e-10	1.85911e-09
	CARD14	-10888.6	-10904.4	31.4476	2.04901e-08	1.64645e-07
	CASP14	-3086.8	-3094.58	15.5555	8.01193e-05	0.000420877
	CASP7	-4330.55	-4342.92	24.7481	6.53324e-07	4.31358e-06
	CAST	-10123.6	-10155.8	64.3208	1.11022e-15	2.10167e-14
	CATIP	-7298.9	-7305.52	13.2539	0.000272008	0.00133308
	CATSPER3	-5230.96	-5258.78	55.6348	8.72635e-14	1.32392e-12
	CATSPER4	-7716.1	-7734.56	36.9183	1.23182e-09	1.15038e-08
	CATSPERD	-12673.8	-12682.5	17.3814	3.05805e-05	0.000168876
	CBLN4	-1750.31	-1770.7	40.7763	1.70691e-10	1.75601e-09
	CBS	-6492.6	-6502.78	20.3511	6.44554e-06	3.84218e-05
	CCAR2	-8000.66	-8011.9	22.4926	2.10956e-06	1.3232e-05
	CCDC112	-5236.86	-5250.82	27.9012	1.27672e-07	9.2031e-07
	CCDC114	-9724.02	-9737.88	27.7303	1.39465e-07	9.99318e-07
	CCDC120	-6212	-6219.91	15.8273	6.93929e-05	0.000366132
	CCDC136	-14545	-14580.2	70.4982	0	0
	CCDC151	-6723.45	-6731.51	16.1137	5.96496e-05	0.000317113
	CCDC155	-7525.15	-7572.28	94.2567	0	0
	CCDC167	-1701.33	-1717.4	32.1263	1.44471e-08	1.17663e-07
	CCDC169	-2562.99	-2571.51	17.0407	3.6588e-05	0.000199949
	CCDC173	-8084.01	-8171.03	174.034	0	0
	CCDC180	-7190.21	-7228.86	77.2964	0	0
	CCDC181	-5401.72	-5413.97	24.4865	7.48337e-07	4.91773e-06
	CCDC183	-7824.28	-7835.71	22.8643	1.73853e-06	1.10116e-05
	CCDC27	-10886.1	-10904.7	37.1239	1.10857e-09	1.04106e-08
	CCDC34	-5258.63	-5263.46	9.65193	0.00189153	0.00818234
	CCDC36	-8669.51	-8712.95	86.8758	0	0
	CCDC37	-8537.83	-8553.66	31.6666	1.83041e-08	1.47645e-07
	CCDC57	-15131.9	-15179.7	95.5471	0	0
	CCDC62	-9111.29	-9198.33	174.067	0	0
	CCDC63	-7184.57	-7206.51	43.8695	3.51008e-11	3.94943e-10
	CCDC64B	-5868.76	-5890.52	43.512	4.21376e-11	4.67856e-10
	CCDC71	-6934.44	-6990.74	112.59	0	0
	CCDC79	-8164.67	-8207.9	86.4534	0	0
	CCDC83	-6408.95	-6455.08	92.2481	0	0
	CCDC84	-3652.21	-3658.99	13.5597	0.000231093	0.00114188
	CCDC86	-5375.01	-5419.68	89.3425	0	0
	CCDC9	-7078.44	-7096.78	36.6755	1.39524e-09	1.2901e-08
	CCDC91	-6428.87	-6443.7	29.6512	5.17208e-08	3.95194e-07
	CCDC92	-4104.21	-4110.28	12.1286	0.000496552	0.00234336
	CCDC96	-7851.06	-7860.77	19.4227	1.04752e-05	6.09725e-05
	CCER2	-4016.99	-4033.45	32.914	9.63281e-09	8.00828e-08
	CCKAR	-4918.76	-4977.5	117.492	0	0
	CCL22	-1714.9	-1725.7	21.6035	3.35234e-06	2.06119e-05
	CCL25	-3182.49	-3191.83	18.6741	1.55072e-05	8.86053e-05
	CCM2L	-5893.76	-5942.13	96.7423	0	0
	CCNF	-8061.79	-8085.33	47.0888	6.78435e-12	8.22835e-11
	CCNG1	-2494.54	-2507.58	26.0841	3.26862e-07	2.24634e-06
	CCNL1	-4058.94	-4068.36	18.8459	1.41718e-05	8.12512e-05
	CCPG1	-12251.8	-12257.1	10.4302	0.00123968	0.00549843
	CCR10	-4892	-4927.38	70.7456	0	0
	CCR7	-4082.93	-4097.45	29.0301	7.12635e-08	5.35751e-07
	CCRN4L	-3998.33	-4007.62	18.5837	1.62601e-05	9.25294e-05
	CCSER2	-11698.9	-11717.7	37.4702	9.28191e-10	8.74602e-09
	CD151	-3161.3	-3169.91	17.2171	3.33422e-05	0.000182686
	CD2	-6314.15	-6325.4	22.4832	2.11987e-06	1.32768e-05
	CD200	-3357.89	-3384.43	53.0624	3.23075e-13	4.54088e-12
	CD247	-2747.14	-2756.82	19.3734	1.07491e-05	6.25234e-05
	CD274	-3906.69	-3915.46	17.54	2.81322e-05	0.000156074
	CD300A	-5949.73	-5969.26	39.0535	4.12346e-10	4.09182e-09
	CD300LG	-5751.86	-5757.54	11.369	0.000746782	0.00342989
	CD3EAP	-8328.59	-8336.12	15.0572	0.000104303	0.000540486
	CD4	-8240.61	-8257.03	32.8415	9.99895e-09	8.28808e-08
	CD5L	-5247.83	-5253.61	11.5493	0.000677745	0.0031282
	CD68	-4797.25	-4820.47	46.4486	9.40559e-12	1.12452e-10
	CD72	-6576.21	-6589.43	26.4546	2.69809e-07	1.87417e-06
	CD74	-3148.44	-3157.55	18.2109	1.9774e-05	0.00011132
	CD84	-6380.55	-6402.01	42.9226	5.69484e-11	6.20819e-10
	CD86	-5942.4	-5950.9	16.9881	3.76147e-05	0.000205293
	CD93	-8715.16	-8734.08	37.8341	7.70253e-10	7.36516e-09
	CDC14B	-5303.81	-5312.76	17.8986	2.32996e-05	0.000130295
	CDC23	-5741.34	-5763.08	43.4802	4.28262e-11	4.74873e-10
	CDC25B	-6261.32	-6301.44	80.2479	0	0
	CDC40	-4769.85	-4777.98	16.2701	5.49245e-05	0.000293851
	CDC6	-6540.44	-6566.24	51.607	6.77902e-13	9.21969e-12
	CDCA2	-16318.3	-16328.2	19.6737	9.18572e-06	5.36525e-05
	CDCP2	-5459.84	-5470.4	21.1241	4.30485e-06	2.61811e-05
	CDHR2	-18320.3	-18393.8	147.123	0	0
	CDHR3	-10716.6	-10748	62.7395	2.44249e-15	4.44354e-14
	CDK10	-2979.29	-3001.5	44.4165	2.65437e-11	3.02713e-10
	CDK11B	-6654.73	-6683.72	57.9703	2.66454e-14	4.37411e-13
	CDK2AP2	-1075.13	-1097.31	44.3613	2.73037e-11	3.10538e-10
	CDK5	-2060.65	-2067.91	14.5183	0.000138801	0.000707904
	CDK5RAP2	-21862.6	-21869.9	14.6494	0.000129479	0.000663176
	CDK6	-2810.7	-2821.57	21.7446	3.11463e-06	1.92489e-05
	CDKL1	-4282.85	-4320.49	75.293	0	0
	CDSN	-7505.44	-7558.28	105.68	0	0
	CECR2	-14669.3	-14676.4	14.2779	0.000157704	0.000798975
	CELF3	-3256.77	-3277.24	40.926	1.58104e-10	1.63653e-09
	CELF5	-3993.37	-4016.99	47.235	6.29652e-12	7.66989e-11
	CENPE	-35797.1	-35802.7	11.2036	0.00081639	0.00372113
	CENPF	-40041.1	-40057.1	31.9378	1.59191e-08	1.29026e-07
	CENPN	-4201.37	-4215.79	28.8305	7.89989e-08	5.8864e-07
	CENPO	-4231.1	-4240.9	19.6027	9.53342e-06	5.56061e-05
	CENPV	-3573.2	-3591.42	36.4449	1.5704e-09	1.44254e-08
	CEP120	-10000.8	-10007.9	14.1719	0.000166846	0.000840733
	CEP162	-15831.8	-15838.3	13.0115	0.000309591	0.00150672
	CEP44	-5123.91	-5139.05	30.288	3.72419e-08	2.89563e-07
	CEP85	-7061.33	-7099.01	75.3548	0	0
	CEP97	-9855.89	-9868.75	25.7347	3.91714e-07	2.65085e-06
	CFAP46	-32880.4	-32894.2	27.5871	1.50174e-07	1.07422e-06
	CFAP58	-8669.94	-8712.01	84.1396	0	0
	CFAP99	-8213.25	-8226.67	26.8503	2.19835e-07	1.5488e-06
	CFDP1	-3294.73	-3301.14	12.8076	0.00034521	0.00166275
	CFTR	-17716	-17723.2	14.3596	0.000151004	0.000766419
	CGN	-12154.9	-12164.5	19.1611	1.20135e-05	6.94451e-05
	CH25H	-3761.49	-3772.98	22.9895	1.6289e-06	1.0364e-05
	CHGA	-6487.53	-6503.27	31.477	2.01819e-08	1.62324e-07
	CHGB	-8670.84	-8678.34	14.9947	0.000107814	0.000557302
	CHI3L1	-4771.22	-4807.48	72.5174	0	0
	CHKB	-3890.54	-3899.02	16.9595	3.81866e-05	0.000208144
	CHMP6	-2318.98	-2331.02	24.0677	9.30071e-07	6.05988e-06
	CHMP7	-3754.89	-3789.06	68.3436	1.11022e-16	2.41747e-15
	CHODL	-3029.95	-3034.93	9.95066	0.00160791	0.00703149
	CHRD	-9337.33	-9358.53	42.4005	7.43707e-11	8.00366e-10
	CHRNA5	-4266.54	-4272.19	11.293	0.000778018	0.00356168
	CHRNA7	-4026.33	-4049.73	46.8115	7.81508e-12	9.3971e-11
	CHRND	-5271.93	-5303.38	62.8887	2.22045e-15	4.05714e-14
	CHRNG	-5408.29	-5441.14	65.6982	4.44089e-16	8.92959e-15
	CHST11	-2854.88	-2887.41	65.0649	6.66134e-16	1.30509e-14
	CHST4	-5325.76	-5346.34	41.1437	1.4144e-10	1.47129e-09
	CHST5	-5685.91	-5696.5	21.1779	4.18565e-06	2.5493e-05
	CIITA	-14345.8	-14370.6	49.7583	1.73905e-12	2.25219e-11
	CINP	-3111.62	-3129.76	36.2751	1.71338e-09	1.56024e-08
	CIT	-16198.5	-16261.9	126.632	0	0
	CLDN23	-4176.98	-4182.45	10.9528	0.000934612	0.00422334
	CLEC16A	-8843.24	-8869.71	52.9435	3.43281e-13	4.79282e-12
	CLEC3A	-1997.98	-2003.64	11.319	0.000767184	0.00351975
	CLEC4G	-4608.83	-4634.88	52.1092	5.24913e-13	7.25641e-12
	CLK3	-5853.08	-5897.63	89.0884	0	0
	CLP1	-3802.19	-3813.68	22.9843	1.63332e-06	1.03765e-05
	CLPP	-2665.65	-2677.62	23.9437	9.91965e-07	6.45315e-06
	CLRN1	-3084.65	-3105.51	41.7188	1.05388e-10	1.11842e-09
	CLRN3	-3064.7	-3098.96	68.5148	1.11022e-16	2.41747e-15
	CMC4	-1069.72	-1092.48	45.5269	1.5056e-11	1.76002e-10
	CMTM5	-1501.05	-1509.05	15.9938	6.35499e-05	0.000336783
	CMYA5	-54164.2	-54173.6	18.8056	1.44745e-05	8.29297e-05
	CNDP1	-5845.24	-5887.63	84.7688	0	0
	CNDP2	-4472.69	-4512.31	79.2494	0	0
	CNKSR2	-7515.84	-7569.03	106.375	0	0
	CNNM3	-6667.57	-6688.82	42.4865	7.11735e-11	7.67925e-10
	CNNM4	-3281.49	-3286.54	10.0856	0.00149433	0.00655181
	CNOT10	-7099.84	-7141.8	83.9129	0	0
	CNOT11	-4484.13	-4540.39	112.528	0	0
	CNR2	-4240.51	-4277.22	73.4147	0	0
	CNTRL	-24705.3	-24767.8	124.89	0	0
	CNTROB	-9468.97	-9477.91	17.8754	2.35855e-05	0.000131718
	COA7	-2249.95	-2263.37	26.8372	2.21341e-07	1.55679e-06
	COBLL1	-16629.3	-16636.6	14.4468	0.000144178	0.000734434
	COG2	-7172.4	-7200.48	56.1437	6.72795e-14	1.04526e-12
	COG8	-6977.1	-6987.52	20.833	5.01108e-06	3.0279e-05
	COL17A1	-16387.6	-16500.2	225.281	0	0
	COL8A2	-6729.42	-6822.17	185.501	0	0
	COL9A1	-8534.37	-8545.78	22.8217	1.77751e-06	1.12415e-05
	COMMD10	-3022.57	-3049.83	54.5217	1.53766e-13	2.27937e-12
	COPS7A	-2822.34	-2833.41	22.1388	2.53633e-06	1.5791e-05
	CORIN	-11778.6	-11855.5	153.93	0	0
	COX15	-3794.6	-3806.55	23.8866	1.0218e-06	6.63699e-06
	CPA1	-4811.72	-4816.69	9.93388	0.00162264	0.00709219
	CPA3	-4710.87	-4718.95	16.1619	5.81518e-05	0.000309738
	CPED1	-11305.9	-11344.8	77.8274	0	0
	CPPED1	-3715.75	-3742.23	52.9538	3.41505e-13	4.77595e-12
	CPSF2	-7490.68	-7588.85	196.34	0	0
	CPSF6	-4193.19	-4200.47	14.5709	0.00013498	0.00069009
	CR2	-15446.3	-15452.9	13.2574	0.000271502	0.00133137
	CRABP1	-1037.55	-1045.97	16.8233	4.1026e-05	0.000222754
	CRACR2A	-9474.5	-9551.33	153.645	0	0
	CREB3L1	-6226.14	-6247.14	41.9943	9.15409e-11	9.77638e-10
	CREB3L4	-5678.15	-5695.11	33.9136	5.76156e-09	4.90638e-08
	CREB5	-4933.33	-4958.73	50.8098	1.01763e-12	1.35335e-11
	CREG2	-3418.16	-3431.27	26.2103	3.0618e-07	2.10765e-06
	CRELD2	-4402.27	-4435.09	65.6569	5.55112e-16	1.10301e-14
	CRIPT	-1350.58	-1356.08	11.0062	0.000908067	0.00411667
	CRLS1	-3590.9	-3635.57	89.3208	0	0
	CRTC1	-6730.43	-6796.06	131.258	0	0
	CSF1	-6840.69	-6856.07	30.7695	2.90562e-08	2.2996e-07
	CSF3R	-11043.9	-11102.6	117.433	0	0
	CSNK2B	-3432.04	-3442.65	21.2202	4.09423e-06	2.49906e-05
	CSRNP3	-5575.42	-5584.63	18.4348	1.75821e-05	9.95803e-05
	CTH	-4809.95	-4845.72	71.5259	0	0
	CTNNAL1	-8469.25	-8491.51	44.5359	2.49734e-11	2.87142e-10
	CTSH	-3721.66	-3746.92	50.5207	1.17917e-12	1.551e-11
	CTTNBP2	-15899.9	-15928.2	56.6956	5.08482e-14	8.03344e-13
	CUZD1	-8370.06	-8423.98	107.831	0	0
	CWF19L1	-5415.04	-5422.34	14.6032	0.000132691	0.000679213
	CXCL1	-1814.07	-1819.64	11.1281	0.000850283	0.00386722
	CYB561	-2654.51	-2671.53	34.0395	5.40046e-09	4.63172e-08
	CYB561D1	-3128.67	-3178.36	99.3881	0	0
	CYB5R1	-3336.37	-3360.17	47.5998	5.22737e-12	6.4517e-11
	CYB5R3	-3298.61	-3304.46	11.6999	0.000625033	0.00291047
	CYHR1	-4756.47	-4776.63	40.3164	2.15991e-10	2.19517e-09
	CYLD	-7477.29	-7541.06	127.537	0	0
	CYP7B1	-7506.42	-7550.66	88.4739	0	0
	CYTH4	-4447.51	-4479.59	64.1662	1.11022e-15	2.10167e-14
	DAB1	-5224.31	-5233.71	18.7886	1.46035e-05	8.35552e-05
	DACT2	-11734	-11744.1	20.2967	6.63165e-06	3.95032e-05
	DAK	-11698.8	-11811.3	224.983	0	0
	DARS	-4481.65	-4502.74	42.1847	8.30469e-11	8.89184e-10
	DBP	-3672.14	-3684.61	24.9459	5.89612e-07	3.92064e-06
	DCAF11	-5657.04	-5718.52	122.962	0	0
	DCP1A	-5560.08	-5575.33	30.5141	3.31441e-08	2.58659e-07
	DCST1	-8563.94	-8569.71	11.5455	0.000679118	0.00313281
	DCTD	-2848.42	-2862.03	27.2245	1.81149e-07	1.28921e-06
	DCUN1D1	-4853.32	-4883.77	60.9032	5.9952e-15	1.04543e-13
	DCX	-3291.98	-3299.4	14.8232	0.000118073	0.000608463
	DDAH1	-4316.26	-4335.28	38.0393	6.93342e-10	6.69832e-09
	DDAH2	-2904.67	-2936.84	64.3457	1.11022e-15	2.10167e-14
	DDC	-5147.07	-5154.07	13.9868	0.000184103	0.00092271
	DDN	-8855.73	-8911.58	111.688	0	0
	DDRGK1	-3191.03	-3205.87	29.6771	5.10353e-08	3.90666e-07
	DEAF1	-5866.26	-5896.82	61.1371	5.32907e-15	9.33142e-14
	DENND1C	-11305.6	-11312.4	13.4885	0.000240031	0.00118257
	DENND3	-13897	-13916.2	38.2559	6.2048e-10	6.03604e-09
	DERA	-3907.91	-3933.45	51.0781	8.87623e-13	1.18608e-11
	DESI1	-1648.22	-1669.98	43.5348	4.16478e-11	4.63029e-10
	DFNB31	-9359.27	-9374.91	31.2848	2.22822e-08	1.78364e-07
	DHCR24	-4370.08	-4385	29.8513	4.66488e-08	3.58394e-07
	DHDDS	-3683.16	-3698.55	30.7807	2.8889e-08	2.28852e-07
	DHX29	-12360.7	-12374.6	27.7531	1.37824e-07	9.88408e-07
	DHX30	-10194.7	-10230.7	72.0533	0	0
	DHX40	-5637.6	-5699.09	122.976	0	0
	DHX58	-8259.81	-8282.89	46.1486	1.09615e-11	1.30313e-10
	DIEXF	-8955.45	-8968.94	26.9934	2.04154e-07	1.44559e-06
	DISC1	-13496.6	-13528.6	63.9491	1.33227e-15	2.50508e-14
	DIXDC1	-6942.15	-6981.91	79.5263	0	0
	DKK1	-4016.76	-4032.24	30.9672	2.62426e-08	2.08674e-07
	DKK3	-3737.83	-3758.44	41.2189	1.36101e-10	1.41927e-09
	DLAT	-6481.16	-6522.48	82.6341	0	0
	DLEC1	-20793.7	-20817.2	46.8465	7.67708e-12	9.24439e-11
	DLX2	-3712.22	-3719.27	14.1077	0.000172636	0.000867306
	DMKN	-7896.85	-7903.33	12.9538	0.000319279	0.00154582
	DMRTA1	-6074.46	-6079.55	10.1885	0.00141318	0.00622524
	DMTN	-3567.71	-3582.24	29.0588	7.02138e-08	5.28806e-07
	DNAAF5	-9333.49	-9341.44	15.896	6.69217e-05	0.000353537
	DNAJA3	-4497.96	-4528.3	60.6858	6.66134e-15	1.1544e-13
	DNAJA4	-5157.6	-5188.28	61.3583	4.77396e-15	8.41198e-14
	DNAJB12	-3383.96	-3392.81	17.7031	2.58202e-05	0.000143721
	DNAJB6	-4190.33	-4212.87	45.0845	1.88716e-11	2.19689e-10
	DNAJC1	-5902.26	-5932.68	60.8402	6.21725e-15	1.0819e-13
	DNAJC12	-2656.27	-2675.14	37.7325	8.11434e-10	7.73254e-09
	DNAJC17	-4017.16	-4024.33	14.3486	0.000151894	0.000770468
	DNAJC18	-3168.33	-3174.56	12.4598	0.000415813	0.001979
	DNAJC19	-2411.52	-2419.36	15.6851	7.48128e-05	0.000393739
	DNAJC25	-3089.87	-3096.66	13.5778	0.000228882	0.00113229
	DNER	-7068.48	-7074.94	12.9235	0.000324475	0.00157007
	DNMT3L	-6519.77	-6530.52	21.4989	3.54029e-06	2.1704e-05
	DOC2G	-4284.29	-4291.41	14.2448	0.000160505	0.000811699
	DOK2	-6039.02	-6043.94	9.84557	0.00170241	0.00740619
	DOS	-8372.97	-8382.1	18.2576	1.92953e-05	0.000108843
	DOT1L	-16974.9	-16985.1	20.2622	6.75213e-06	4.01639e-05
	DPCR1	-12679.6	-12686.8	14.5192	0.000138742	0.000708029
	DPY19L3	-6982.25	-6990.09	15.6861	7.47698e-05	0.00039376
	DSPP	-13799.3	-13889.8	180.838	0	0
	DTYMK	-3016.22	-3022.8	13.1501	0.000287505	0.00140411
	DUS2	-4682.66	-4695.63	25.9274	3.54494e-07	2.42238e-06
	DUS3L	-7911.85	-7923.12	22.5458	2.05195e-06	1.28899e-05
	DUSP18	-2378.89	-2385.64	13.5086	0.00023747	0.00117201
	DUSP2	-3332.97	-3366.88	67.8266	2.22045e-16	4.66571e-15
	DUSP5	-4309.37	-4317.61	16.4792	4.91865e-05	0.000264838
	DYNC2LI1	-3721.61	-3734.83	26.4398	2.7188e-07	1.887e-06
	DYX1C1	-5445.38	-5452.19	13.6177	0.000224062	0.0011104
	DZIP3	-11426.5	-11433.5	14.0468	0.00017832	0.000894794
	E2F2	-4363.56	-4373.51	19.9042	8.14228e-06	4.78907e-05
	E2F4	-3583.75	-3591.28	15.0613	0.000104077	0.000539978
	EAF1	-3513.8	-3528.39	29.1792	6.59827e-08	4.98279e-07
	EAF2	-2893.69	-2904.04	20.7014	5.36758e-06	3.22707e-05
	EBNA1BP2	-3551.02	-3563.47	24.9157	5.98923e-07	3.97626e-06
	EBPL	-3247.1	-3262.77	31.3456	2.15952e-08	1.7336e-07
	ECD	-6519.33	-6525.61	12.5462	0.000397007	0.00189593
	ECEL1	-6199.81	-6222.02	44.4287	2.6379e-11	3.01244e-10
	ECSCR	-4609.78	-4626.76	33.9459	5.66674e-09	4.84034e-08
	EDC4	-11677.6	-11706.9	58.4893	2.04281e-14	3.42028e-13
	EDN3	-2808.5	-2819.21	21.4382	3.65414e-06	2.23856e-05
	EEF2K	-6834.59	-6840.36	11.5299	0.000684874	0.00315763
	EEFSEC	-6228.77	-6289.69	121.833	0	0
	EEPD1	-5301.14	-5307.85	13.4345	0.000247041	0.00121568
	EFCAB10	-2190.31	-2203.91	27.1869	1.84705e-07	1.31118e-06
	EFCAB11	-2165.89	-2177.38	22.9861	1.63179e-06	1.03745e-05
	EFCC1	-7281.48	-7303.37	43.7791	3.67618e-11	4.11977e-10
	EFHB	-11331.3	-11358.1	53.5231	2.55573e-13	3.65322e-12
	EGFL7	-4249.69	-4312.71	126.03	0	0
	EHBP1L1	-22760	-22784	47.9863	4.29212e-12	5.36037e-11
	EI24	-2997.24	-3014.97	35.4627	2.59975e-09	2.31963e-08
	EIF1	-2665.07	-2672.19	14.2238	0.000162307	0.000819335
	EIF2AK1	-6522.98	-6528.84	11.708	0.000622322	0.00290267
	EIF2AK2	-9825.34	-9862.16	73.6327	0	0
	EIF2AK4	-15091.6	-15104.2	25.1628	5.26888e-07	3.52868e-06
	EIF2B1	-2975.3	-2990.64	30.6813	3.04081e-08	2.39532e-07
	EIF2B5	-6847.33	-6865.69	36.7339	1.35406e-09	1.25617e-08
	EIF3C	-6946.33	-6952.14	11.6105	0.000655802	0.0030386
	EIF3L	-4562.79	-4583.1	40.6058	1.86257e-10	1.90217e-09
	EIF4E1B	-3528.36	-3549.88	43.0433	5.35405e-11	5.85186e-10
	EIF4G2	-8045.29	-8107.04	123.509	0	0
	ELF5	-3303.12	-3335.39	64.5381	8.88178e-16	1.72008e-14
	ELK3	-3752.79	-3783.61	61.6326	4.21885e-15	7.4967e-14
	ELK4	-4463.96	-4510.1	92.2709	0	0
	ELL	-7707.86	-7723.36	31.0099	2.56716e-08	2.04327e-07
	ELL2	-6160.5	-6179.12	37.2401	1.04442e-09	9.81923e-09
	ELMSAN1	-9938.79	-9948.3	19.0254	1.28991e-05	7.44109e-05
	ELP2	-9819.5	-9828.26	17.5167	2.84802e-05	0.0001579
	ELP3	-4553.24	-4563.5	20.5164	5.91215e-06	3.53677e-05
	ELP5	-3593.28	-3607.41	28.2619	1.05962e-07	7.73098e-07
	ELP6	-4302.31	-4326.33	48.0372	4.18221e-12	5.23087e-11
	EMC1	-8900.52	-9000.71	200.381	0	0
	EMC10	-3271.1	-3277.14	12.0691	0.000512636	0.00241384
	EME1	-8132.45	-8142.4	19.9013	8.15433e-06	4.79281e-05
	EMP3	-1413.37	-1421.39	16.0272	6.24381e-05	0.000331517
	ENAH	-7432.43	-7474.63	84.4033	0	0
	ENAM	-16714.3	-16794.8	161.078	0	0
	ENDOU	-5464.49	-5481.39	33.8114	6.07205e-09	5.13953e-08
	ENG	-8173.55	-8195.19	43.2871	4.72686e-11	5.18659e-10
	ENTPD5	-4561.15	-4588.37	54.4555	1.58984e-13	2.34432e-12
	EOGT	-5183.52	-5193.6	20.152	7.15249e-06	4.23357e-05
	EP400	-27666.4	-27738.2	143.592	0	0
	EPAS1	-9250.92	-9271.29	40.7486	1.73132e-10	1.77894e-09
	EPB41L4B	-10370	-10444.3	148.463	0	0
	EPB42	-8515.32	-8551.98	73.3176	0	0
	EPGN	-2265.9	-2278.41	25.0173	5.6819e-07	3.78719e-06
	EPHX2	-6170.19	-6178.38	16.3836	5.17297e-05	0.000277288
	EPHX3	-5624.69	-5630.92	12.4606	0.000415619	0.0019792
	EPM2A	-2833.74	-2838.86	10.2323	0.00138002	0.00608877
	EPN3	-7056.3	-7104.41	96.2197	0	0
	EPS8L2	-7338.82	-7376.18	74.7289	0	0
	ERAL1	-4705.89	-4711.68	11.5837	0.000665313	0.00307419
	ERCC2	-6581.16	-6636.58	110.839	0	0
	ERI2	-7779.82	-7785.78	11.9248	0.000553926	0.00259229
	ERICH1	-6341.51	-6374.52	66.0083	4.44089e-16	8.92959e-15
	ERICH2	-6291.16	-6302.98	23.653	1.15369e-06	7.45902e-06
	ERLEC1	-4799.3	-4816.7	34.7959	3.66147e-09	3.20569e-08
	ERMAP	-7953.21	-8014.71	122.985	0	0
	ESCO1	-9280.28	-9309.73	58.8904	1.66533e-14	2.80504e-13
	ESPL1	-24251.3	-24432	361.539	0	0
	ETFB	-2543.22	-2576.63	66.8389	2.22045e-16	4.66571e-15
	ETNK2	-4329.43	-4345.1	31.3359	2.17026e-08	1.74056e-07
	ETV3	-5890.56	-5903.17	25.2045	5.15605e-07	3.45587e-06
	ETV6	-5040.95	-5111.32	140.742	0	0
	EURL	-4659.3	-4668.6	18.5954	1.61607e-05	9.20885e-05
	EVL	-3826.38	-3871.3	89.8323	0	0
	EXD1	-6850.28	-6857.17	13.7873	0.000204715	0.00102054
	EXD2	-6249.3	-6260.14	21.6867	3.2101e-06	1.97662e-05
	EXO1	-10967.5	-11006.2	77.3337	0	0
	EXOC2	-9463.98	-9495.74	63.5194	1.55431e-15	2.89667e-14
	EXOC3L1	-9152.25	-9171.26	38.0271	6.97692e-10	6.73261e-09
	EXOC3L4	-9452.23	-9459.27	14.0796	0.000175232	0.000879824
	EXOG	-3975.52	-3981.55	12.0514	0.000517522	0.00243548
	EXOSC2	-3017.21	-3049.12	63.8051	1.33227e-15	2.50508e-14
	EXTL1	-7676.04	-7683.9	15.7239	7.32921e-05	0.000386219
	F13A1	-7096.07	-7123.55	54.9553	1.23235e-13	1.84304e-12
	FAAH	-5798.34	-5827.32	57.9683	2.66454e-14	4.37411e-13
	FAF2	-4356.42	-4376.01	39.1827	3.8595e-10	3.84806e-09
	FAH	-3986.07	-3991.16	10.191	0.00141126	0.00622004
	FAHD1	-6150.6	-6169.54	37.8767	7.53607e-10	7.23067e-09
	FAIM3	-6825.31	-6836.8	22.9897	1.62875e-06	1.03709e-05
	FAM102A	-3942.55	-3996.24	107.365	0	0
	FAM107A	-2141.4	-2153.07	23.3279	1.36606e-06	8.77141e-06
	FAM107B	-3633.62	-3639.53	11.8149	0.000587593	0.00274373
	FAM109B	-3259.47	-3267.08	15.2261	9.53778e-05	0.000497302
	FAM114A1	-7447.8	-7479.85	64.1068	1.11022e-15	2.10167e-14
	FAM117A	-4226.43	-4247.22	41.5896	1.12593e-10	1.1859e-09
	FAM118B	-2877.08	-2884.14	14.1234	0.000171204	0.00086166
	FAM120B	-8843.81	-8869.53	51.4472	7.35412e-13	9.95352e-12
	FAM122B	-2690.05	-2708.18	36.2662	1.72123e-09	1.56569e-08
	FAM124A	-6495.56	-6515.15	39.1729	3.87888e-10	3.86279e-09
	FAM13B	-8219.33	-8298.61	158.567	0	0
	FAM161A	-10179.5	-10190.8	22.7296	1.86477e-06	1.1758e-05
	FAM163B	-1636.87	-1651.85	29.9451	4.44443e-08	3.43025e-07
	FAM167A	-2592.2	-2608.32	32.2519	1.35422e-08	1.10722e-07
	FAM170B	-5297.61	-5306.31	17.3927	3.03994e-05	0.000167986
	FAM173B	-4247.91	-4256.19	16.5725	4.68246e-05	0.000252606
	FAM181A	-3564.01	-3569.21	10.4035	0.00125774	0.00557559
	FAM208A	-15546.9	-15556.3	18.9206	1.36271e-05	7.83954e-05
	FAM222A	-5493.16	-5529.62	72.9234	0	0
	FAM227A	-9333.46	-9357.19	47.4637	5.6033e-12	6.87528e-11
	FAM60A	-1934.25	-1945.8	23.0991	1.53861e-06	9.84173e-06
	FAM64A	-3350.16	-3362.35	24.3809	7.90473e-07	5.18247e-06
	FAM92B	-3880.14	-3923.94	87.6025	0	0
	FANCA	-18644.6	-18673.9	58.5811	1.95399e-14	3.27811e-13
	FANCF	-5772.22	-5779.05	13.6623	0.000218802	0.00108561
	FANCI	-13547	-13559.7	25.3614	4.7533e-07	3.19612e-06
	FANK1	-3534.87	-3556.56	43.378	4.51237e-11	4.98377e-10
	FASTKD1	-10587.1	-10612.8	51.4804	7.23199e-13	9.80402e-12
	FBLN2	-14274.7	-14281.3	13.1533	0.000287012	0.00140252
	FBRSL1	-10778.1	-10797.4	38.5041	5.46381e-10	5.36488e-09
	FBXL13	-11255.5	-11261.5	11.9546	0.000545139	0.00255543
	FBXL15	-3569.71	-3610.52	81.6258	0	0
	FBXL18	-7295.42	-7323.78	56.7033	5.06262e-14	8.02855e-13
	FBXL7	-4004.54	-4036.65	64.2325	1.11022e-15	2.10167e-14
	FBXO21	-5497.04	-5532.18	70.288	0	0
	FBXO39	-4491.96	-4528.22	72.5197	0	0
	FBXO47	-4444.63	-4451.12	12.9797	0.000314884	0.00152806
	FBXO9	-4161.06	-4186.91	51.6934	6.48814e-13	8.85273e-12
	FBXW5	-5008.21	-5036.56	56.6969	5.08482e-14	8.03344e-13
	FCER2	-4709.81	-4720.06	20.5103	5.93117e-06	3.54563e-05
	FCHO2	-6848.64	-6895.23	93.1861	0	0
	FCRLB	-6102.05	-6139.54	74.9938	0	0
	FDFT1	-5429.25	-5437.9	17.3052	3.18311e-05	0.000175321
	FECH	-4061.27	-4100.43	78.3176	0	0
	FEV	-3555.81	-3577.76	43.9053	3.44653e-11	3.88312e-10
	FFAR4	-4892.95	-4939.19	92.4616	0	0
	FGD6	-16487.9	-16504.8	33.8793	5.86391e-09	4.9784e-08
	FGF1	-2460.27	-2474.63	28.7296	8.32209e-08	6.17908e-07
	FGF11	-2275.09	-2308.5	66.8283	2.22045e-16	4.66571e-15
	FGF12	-2164.2	-2189.64	50.8922	9.75775e-13	1.30181e-11
	FGF23	-3739.43	-3754.25	29.6365	5.2115e-08	3.97123e-07
	FGF6	-2158.67	-2197.61	77.8715	0	0
	FH	-8766.07	-8816.76	101.385	0	0
	FHAD1	-18308.4	-18336.2	55.6384	8.70415e-14	1.32294e-12
	FHIT	-3842.46	-3852.66	20.419	6.22079e-06	3.71348e-05
	FIGF	-3903.38	-3927.08	47.4158	5.74185e-12	7.03502e-11
	FKBP11	-1897.97	-1903.63	11.323	0.000765513	0.003514
	FKBP7	-2678.18	-2705.55	54.7404	1.37557e-13	2.04631e-12
	FLOT1	-3544.4	-3571.2	53.5922	2.46692e-13	3.5383e-12
	FLOT2	-3824.76	-3830.25	10.9817	0.000920179	0.00416708
	FLT3LG	-5234.24	-5240.57	12.6524	0.00037508	0.00179735
	FLVCR2	-5853.59	-5881.47	55.7643	8.17124e-14	1.24871e-12
	FLYWCH1	-8930.88	-8937.43	13.0974	0.000295704	0.00144332
	FN1	-22130.4	-22137	13.1536	0.000286969	0.00140313
	FNDC4	-2681.06	-2686.72	11.3188	0.000767279	0.00351826
	FNDC5	-2328.78	-2347.74	37.926	7.34779e-10	7.06615e-09
	FOXH1	-4521.76	-4532.61	21.6871	3.20949e-06	1.9777e-05
	FOXJ3	-4613.06	-4626.41	26.7053	2.36971e-07	1.65978e-06
	FOXN2	-5001.73	-5052.22	100.971	0	0
	FOXN4	-6445.37	-6479.28	67.8271	2.22045e-16	4.66571e-15
	FOXRED1	-5538.8	-5544.61	11.6265	0.000650193	0.00301594
	FPGS	-6617.07	-6647.96	61.7935	3.77476e-15	6.73606e-14
	FRMD7	-7870.28	-7880.89	21.2079	4.12072e-06	2.5134e-05
	FRMD8	-4359.9	-4381.5	43.2043	4.93128e-11	5.40383e-10
	FRRS1L	-2917.45	-2931.47	28.0447	1.18548e-07	8.60447e-07
	FSCN3	-5710.81	-5762.84	104.059	0	0
	FSTL1	-3463.88	-3478.34	28.9239	7.52786e-08	5.64421e-07
	FTH1	-2651.99	-2679.03	54.0786	1.92624e-13	2.81077e-12
	FTSJ1	-3463.42	-3468.29	9.72956	0.00181328	0.0078641
	FUK	-11376.5	-11403.4	53.8057	2.21378e-13	3.21362e-12
	GAB1	-7215.59	-7245.24	59.2895	1.35447e-14	2.29987e-13
	GABBR1	-7960.23	-7978.29	36.1158	1.85934e-09	1.68403e-08
	GABPA	-3689.68	-3710.52	41.6858	1.07183e-10	1.13604e-09
	GABRA4	-5155.34	-5165.98	21.2767	3.97528e-06	2.42822e-05
	GABRA6	-5071.44	-5078.5	14.1286	0.000170727	0.000859772
	GAL	-3509.72	-3517.35	15.2621	9.35766e-05	0.00048882
	GALE	-4390.1	-4395.52	10.8399	0.00099335	0.00445761
	GALNT12	-6630.31	-6650.46	40.2813	2.19907e-10	2.23227e-09
	GALNT16	-5266.92	-5321.96	110.087	0	0
	GALNT18	-5054.09	-5073.19	38.1926	6.40966e-10	6.21374e-09
	GALR1	-4311.12	-4349.78	77.3206	0	0
	GATA4	-6445.56	-6491.42	91.7331	0	0
	GATA6	-6241.64	-6249.73	16.1827	5.75159e-05	0.000306739
	GCDH	-4850.12	-4863.43	26.6185	2.47862e-07	1.72887e-06
	GCM2	-6576.95	-6619.12	84.3245	0	0
	GDPD4	-9800.99	-9807.4	12.8256	0.000341905	0.00164777
	GEMIN2	-2560.84	-2568.37	15.0608	0.0001041	0.000539767
	GEMIN6	-2759.46	-2768.53	18.149	2.04278e-05	0.000114693
	GFI1	-5546.28	-5599.85	107.148	0	0
	GFRA1	-5060.06	-5123.07	126.031	0	0
	GFRAL	-6950.91	-6973.14	44.4702	2.5826e-11	2.96136e-10
	GGACT	-1992.68	-2006.82	28.2713	1.05449e-07	7.70023e-07
	GH1	-2366.12	-2380.25	28.2736	1.05322e-07	7.69766e-07
	GIN1	-6297.84	-6333.14	70.6098	0	0
	GIPC3	-15053.4	-15066.3	25.7116	3.96446e-07	2.67856e-06
	GKN3	-2707.15	-2717.09	19.8783	8.25318e-06	4.84752e-05
	GLP2R	-5907.14	-5932.54	50.7871	1.0294e-12	1.36468e-11
	GLRX	-1666.07	-1679.79	27.4533	1.60933e-07	1.14631e-06
	GLT8D1	-5847.57	-5892.32	89.4928	0	0
	GLT8D2	-4468.65	-4478.33	19.3618	1.08149e-05	6.28623e-05
	GLTP	-2081.21	-2092.78	23.1318	1.51269e-06	9.68332e-06
	GLTSCR1	-17015.1	-17081.6	133.003	0	0
	GLYATL3	-4866.04	-4894.59	57.0994	4.14113e-14	6.61715e-13
	GM527	-2613.37	-2624.95	23.1607	1.49012e-06	9.54607e-06
	GNAT1	-2707.3	-2717.83	21.0619	4.4468e-06	2.70248e-05
	GNB3	-4305	-4354.13	98.2629	0	0
	GNPAT	-7501.71	-7530.67	57.9076	2.75335e-14	4.5111e-13
	GOLGA2	-10773.4	-10778.2	9.5458	0.00200407	0.00862922
	GOLT1B	-2404.24	-2417.39	26.3025	2.91906e-07	2.01434e-06
	GP6	-4868.48	-4883.83	30.6825	3.03891e-08	2.39606e-07
	GPAA1	-5740.37	-5776.69	72.6496	0	0
	GPAM	-8648.32	-8676.23	55.8201	7.9492e-14	1.21922e-12
	GPAT2	-12416.3	-12439.7	46.729	8.15148e-12	9.77364e-11
	GPATCH3	-6078.81	-6133.18	108.74	0	0
	GPATCH8	-16374.8	-16381.4	13.2144	0.0002778	0.00135908
	GPBAR1	-4354.73	-4391.73	74.0018	0	0
	GPC5	-7123.61	-7129.16	11.0956	0.000865339	0.00393357
	GPCPD1	-5428.47	-5440.41	23.8905	1.01972e-06	6.62854e-06
	GPD1L	-3301.41	-3328.07	53.3164	2.83995e-13	4.02526e-12
	GPLD1	-9518.27	-9561.9	87.2581	0	0
	GPM6B	-2298.32	-2324.43	52.2074	4.99378e-13	6.91479e-12
	GPN2	-3546.4	-3576.49	60.1653	8.65974e-15	1.48845e-13
	GPR161	-6237.49	-6244.61	14.2477	0.000160255	0.000810924
	GPR26	-2731.08	-2747.1	32.0378	1.51203e-08	1.23026e-07
	GPR37L1	-4905.41	-4911.42	12.0259	0.000524675	0.00246777
	GPR6	-3169.1	-3202.12	66.0468	4.44089e-16	8.92959e-15
	GPR63	-3855.95	-3861.31	10.726	0.00105643	0.0047205
	GPR97	-7774.45	-7785.91	22.9039	1.70302e-06	1.08111e-05
	GPS2	-3587.86	-3606.96	38.187	6.42798e-10	6.22433e-09
	GPX4	-2010	-2016.42	12.85	0.000337486	0.00162741
	GRAMD1B	-6829.1	-6846.07	33.9297	5.71385e-09	4.87563e-08
	GRAP2	-3549.79	-3562.27	24.9627	5.84494e-07	3.88968e-06
	GRIA2	-7576.25	-7587.94	23.3786	1.33047e-06	8.55594e-06
	GRIN1	-8602.81	-8608.54	11.4583	0.000711741	0.00327611
	GRIPAP1	-9573.66	-9595.04	42.7658	6.1703e-11	6.7091e-10
	GRN	-8541.72	-8547.41	11.38	0.000742402	0.0034135
	GRTP1	-4189.4	-4204.68	30.5611	3.23517e-08	2.53181e-07
	GTDC1	-5213.24	-5224.97	23.4709	1.26817e-06	8.17404e-06
	GTF2F1	-5136.77	-5161.18	48.8212	2.80398e-12	3.56542e-11
	GTF3A	-7505.18	-7513.71	17.07	3.60272e-05	0.000197013
	GTPBP3	-6357.22	-6363.6	12.7588	0.000354337	0.00170378
	GTPBP4	-2840.33	-2851.08	21.505	3.5291e-06	2.16512e-05
	GUCD1	-2812.35	-2826.14	27.5756	1.51076e-07	1.07976e-06
	GXYLT1	-5295.85	-5317.5	43.2991	4.69804e-11	5.16846e-10
	HAGH	-3118.81	-3140.03	42.4439	7.2738e-11	7.83799e-10
	HAL	-5645.71	-5651.16	10.8954	0.00096405	0.00433307
	HAO1	-3970.34	-3999.48	58.2785	2.27596e-14	3.78052e-13
	HAUS3	-6090.24	-6095.99	11.4886	0.000700233	0.00322668
	HAUS4	-4356.84	-4382.79	51.8912	5.86642e-13	8.05674e-12
	HDHD3	-2934.86	-2961.52	53.3359	2.81108e-13	3.99783e-12
	HEATR6	-12018.9	-12055.9	73.9767	0	0
	HEBP1	-4494.88	-4504.18	18.5904	1.62034e-05	9.22694e-05
	HECA	-4168.99	-4173.68	9.38346	0.00218951	0.0093701
	HEG1	-18529.3	-18536.3	13.9957	0.000183233	0.000918897
	HELB	-13446.2	-13453.2	13.9188	0.000190883	0.000953845
	HELQ	-13433.7	-13451.1	34.7319	3.7838e-09	3.30247e-08
	HEMGN	-8057.84	-8076.14	36.6013	1.44935e-09	1.33866e-08
	HEPACAM	-3954.68	-3967.54	25.7332	3.92025e-07	2.65082e-06
	HERC3	-8199.22	-8215.73	33.0102	9.16758e-09	7.63662e-08
	HERPUD1	-4339.44	-4358.37	37.8603	7.59945e-10	7.28317e-09
	HERPUD2	-3965.9	-3975.08	18.3569	1.83151e-05	0.000103523
	HES2	-2579.05	-2583.7	9.30311	0.00228765	0.00976026
	HEXB	-6581.75	-6591.8	20.0944	7.37105e-06	4.35986e-05
	HEXDC	-6204.76	-6257.72	105.928	0	0
	HEY2	-3964.69	-3986.27	43.1523	5.06402e-11	5.54206e-10
	HEYL	-4270.22	-4307.37	74.2911	0	0
	HGSNAT	-7399.24	-7404.21	9.92962	0.0016264	0.00710492
	HHAT	-6428.34	-6450.51	44.3256	2.78061e-11	3.15825e-10
	HID1	-7854.55	-7863.76	18.4333	1.75955e-05	9.95891e-05
	HINT1	-1504.34	-1509.13	9.57361	0.00197394	0.00850819
	HLA-DOA	-4540.22	-4557.96	35.4813	2.57517e-09	2.30014e-08
	HLF	-2786.86	-2792.85	11.9728	0.000539824	0.00253335
	HLX	-6138.22	-6176.69	76.9508	0	0
	HMGXB3	-13654.6	-13681.9	54.4731	1.57652e-13	2.32876e-12
	HMGXB4	-6446.97	-6469.74	45.5441	1.49245e-11	1.74708e-10
	HMOX1	-3676.35	-3691.56	30.4276	3.46555e-08	2.69953e-07
	HNF1A	-6101.22	-6167.94	133.439	0	0
	HNF1B	-4711.07	-4769.36	116.59	0	0
	HNRNPD	-2922.84	-2991.32	136.969	0	0
	HOGA1	-3716.8	-3753.19	72.7812	0	0
	HOMER1	-2983.64	-2992.87	18.464	1.73147e-05	9.82646e-05
	HORMAD2	-4168.65	-4177.1	16.9136	3.91206e-05	0.000212546
	HOXC8	-1988.38	-2040.42	104.071	0	0
	HOXD1	-3583.73	-3588.49	9.51194	0.00204139	0.00877194
	HOXD3	-4159.8	-4203.01	86.4065	0	0
	HPGDS	-2010.2	-2024.85	29.3137	6.15601e-08	4.66979e-07
	HPS1	-7901.9	-7926.81	49.8166	1.68798e-12	2.19281e-11
	HPS3	-10683.9	-10695.4	23.0305	1.5945e-06	1.01837e-05
	HPS4	-9951.76	-10000.8	98.0916	0	0
	HPS5	-12548.2	-12579.7	63.0841	1.9984e-15	3.66737e-14
	HRG	-6990.77	-6997.3	13.0557	0.000302367	0.00147413
	HRH1	-5891.42	-5918.53	54.2194	1.79301e-13	2.62548e-12
	HS3ST6	-3793.7	-3807.45	27.498	1.57254e-07	1.12105e-06
	HSD17B2	-5423.67	-5436.09	24.8369	6.23904e-07	4.12907e-06
	HSD17B3	-3700.89	-3709.72	17.6762	2.61889e-05	0.00014558
	HSF1	-4474.22	-4484.69	20.9438	4.72953e-06	2.86602e-05
	HSPA5	-2498.73	-2519.1	40.7377	1.74097e-10	1.78668e-09
	HTR3B	-5019.97	-5052.84	65.7297	4.44089e-16	8.92959e-15
	HTT	-28391.9	-28454.6	125.302	0	0
	IAH1	-3541.16	-3556.4	30.4729	3.38555e-08	2.63966e-07
	IAPP	-1312.09	-1318.76	13.3384	0.000260024	0.00127733
	IARS2	-11454.6	-11493.5	77.7921	0	0
	ICAM1	-9289.89	-9298.54	17.3022	3.18822e-05	0.000175488
	ICAM5	-11387.4	-11400.6	26.4653	2.68312e-07	1.86531e-06
	ICE2	-11454.2	-11470.5	32.584	1.14153e-08	9.39721e-08
	IDH2	-4106.48	-4123.82	34.6917	3.86272e-09	3.36786e-08
	IDUA	-8175.66	-8228.35	105.381	0	0
	IFFO1	-5878.36	-5892.31	27.8828	1.28892e-07	9.26721e-07
	IFI30	-3659.84	-3666.06	12.4378	0.000420727	0.00200125
	IFNG	-2907.23	-2926.08	37.69	8.29272e-10	7.88465e-09
	IFNGR2	-5081.56	-5091.1	19.0788	1.25433e-05	7.24083e-05
	IFNLR1	-7378.47	-7388.59	20.2358	6.84589e-06	4.06929e-05
	IFRD1	-3988.33	-4004.68	32.7027	1.07388e-08	8.87506e-08
	IFT80	-6298.28	-6310.35	24.133	8.99085e-07	5.86254e-06
	IGDCC3	-9414.99	-9430.02	30.0614	4.1857e-08	3.24247e-07
	IGF2	-2647.08	-2682.98	71.791	0	0
	IGF2R	-26293.7	-26316.5	45.751	1.34279e-11	1.58514e-10
	IGFBP6	-3721.47	-3730.72	18.511	1.68928e-05	9.59353e-05
	IGHMBP2	-12017.6	-12063.9	92.4962	0	0
	IGJ	-2059.61	-2072.56	25.8946	3.60569e-07	2.45789e-06
	IGSF1	-13035.8	-13062	52.3146	4.72844e-13	6.55817e-12
	IGSF3	-10477.5	-10483.8	12.5483	0.000396558	0.00189487
	IHH	-3795.88	-3805.5	19.2427	1.1511e-05	6.677e-05
	IKBKG	-4056.23	-4069.16	25.8754	3.64183e-07	2.48052e-06
	IL12RB1	-12988	-12998.3	20.698	5.37724e-06	3.22826e-05
	IL15RA	-3937.25	-3955.74	36.9851	1.19035e-09	1.11537e-08
	IL17RA	-11451.2	-11466.1	29.8345	4.70554e-08	3.61188e-07
	IL17RB	-6412.04	-6419.48	14.878	0.000114694	0.000591778
	IL17RD	-7398.7	-7403.66	9.91872	0.00163606	0.007136
	IL1A	-3865.92	-3878.87	25.9015	3.5929e-07	2.45116e-06
	IL1RAP	-6826.1	-6858.87	65.5289	5.55112e-16	1.10301e-14
	IL20RB	-4834.61	-4871.84	74.4585	0	0
	IL24	-3924.94	-3939.47	29.0669	6.99206e-08	5.2707e-07
	IL27	-3856.29	-3864.06	15.5264	8.13614e-05	0.000427134
	IL2RG	-4489.8	-4516.4	53.2039	3.00648e-13	4.24697e-12
	IL31RA	-10984.7	-11024.9	80.4703	0	0
	IL6R	-8186.52	-8193	12.9661	0.000317189	0.00153836
	IL7R	-5957.38	-5965.48	16.1908	5.72724e-05	0.000305634
	ILDR1	-6085.75	-6091.84	12.1769	0.000483839	0.00228593
	ILF2	-3350.26	-3401.35	102.163	0	0
	ILVBL	-6533.57	-6544.39	21.6447	3.28115e-06	2.01889e-05
	INCA1	-3457.07	-3490.91	67.694	2.22045e-16	4.66571e-15
	INCENP	-11468	-11548.9	161.773	0	0
	INHA	-4616.1	-4630.99	29.7771	4.84678e-08	3.7169e-07
	INPP5A	-4315.1	-4354.96	79.7059	0	0
	INPP5E	-7324.22	-7354.87	61.3037	4.88498e-15	8.5896e-14
	INTS10	-7436.63	-7444.61	15.9586	6.47415e-05	0.000342665
	INTS7	-8778.37	-8806.01	55.2896	1.04028e-13	1.56135e-12
	INTS8	-7538.67	-7556.93	36.5292	1.50398e-09	1.38606e-08
	INTS9	-5185.5	-5192.95	14.9085	0.000112855	0.000582646
	IPO11	-7923.01	-7951.45	56.889	4.61853e-14	7.36598e-13
	IQCE	-10260.5	-10281.3	41.7383	1.04346e-10	1.10876e-09
	IQCG	-6186.03	-6191.82	11.5943	0.000661542	0.0030635
	IQSEC3	-11731.9	-11842.1	220.279	0	0
	IQUB	-10677.3	-10682.5	10.3772	0.00127578	0.00565258
	IRAK2	-8273.12	-8304.74	63.2389	1.77636e-15	3.28138e-14
	IRF1	-4385.65	-4406.96	42.6168	6.65856e-11	7.19347e-10
	IRF2BPL	-6633.86	-6658.56	49.4071	2.07989e-12	2.66486e-11
	IRX3	-6368.3	-6389.79	42.9827	5.52259e-11	6.02823e-10
	ISG20L2	-4669.02	-4699.21	60.3764	7.77156e-15	1.34127e-13
	ISL1	-2661.98	-2673.73	23.5003	1.24891e-06	8.05612e-06
	ITGAE	-14750.3	-14794.8	89.0998	0	0
	ITPK1	-4004.69	-4036.95	64.5217	8.88178e-16	1.72008e-14
	ITPKB	-10796.5	-10801.9	10.7882	0.00102152	0.00457667
	ITPKC	-8459.24	-8499.75	81.0228	0	0
	IVL	-8810.55	-8837.03	52.9557	3.41172e-13	4.77924e-12
	IZUMO1	-6317.2	-6324.17	13.9387	0.000188874	0.000945497
	JAZF1	-2128.88	-2168.21	78.6579	0	0
	JCAD	-17616.2	-17622.9	13.2384	0.000274275	0.00134341
	JDP2	-3511.4	-3519.88	16.9489	3.83995e-05	0.000208898
	JPH3	-7093.92	-7100.79	13.752	0.000208601	0.00103868
	JSRP1	-5412.89	-5428.75	31.7267	1.77465e-08	1.43422e-07
	KANK3	-10297.2	-10302.6	10.7655	0.00103412	0.00463065
	KBP	-5873.87	-5892.7	37.6557	8.44007e-10	8.00664e-09
	KBTBD12	-5960.58	-5968.78	16.3888	5.15899e-05	0.000276716
	KCNG4	-6585.83	-6602.85	34.054	5.36036e-09	4.60203e-08
	KCNJ10	-4799.07	-4816.31	34.4761	4.31526e-09	3.7353e-08
	KCNJ6	-3314.57	-3341.63	54.1058	1.89959e-13	2.77671e-12
	KCNK13	-4053.39	-4075.78	44.7835	2.20073e-11	2.54431e-10
	KCNK2	-3829.83	-3844.42	29.1843	6.58097e-08	4.9742e-07
	KCNK5	-5431.21	-5469.32	76.2202	0	0
	KCNQ1	-6910.74	-6946.04	70.5988	0	0
	KCNV2	-6044.89	-6067.02	44.2541	2.88405e-11	3.25812e-10
	KCTD10	-3615.94	-3673.01	114.136	0	0
	KCTD16	-3415.38	-3460.01	89.2597	0	0
	KDELC1	-4857.9	-4893.94	72.0795	0	0
	KDELR3	-2361.13	-2378.04	33.8204	6.04429e-09	5.1212e-08
	KDM1A	-7368.89	-7406.2	74.6205	0	0
	KHK	-3396.19	-3461.78	131.169	0	0
	KHSRP	-8062.42	-8069.7	14.5585	0.000135874	0.000694238
	KIAA0753	-14114.4	-14299.5	370.091	0	0
	KIAA0922	-18799.7	-18814.8	30.1832	3.93108e-08	3.05086e-07
	KIAA1033	-9993.97	-10001.5	15.0852	0.000102767	0.000533513
	KIAA1107	-21985.2	-21990.2	10.0618	0.00151378	0.00663363
	KIAA1211	-18292.1	-18312.7	41.178	1.38981e-10	1.4475e-09
	KIAA1217	-21753.8	-21759	10.3399	0.00130183	0.00576496
	KIAA1456	-5877.21	-5886.14	17.8568	2.38163e-05	0.000132919
	KIAA1468	-10059.5	-10066	12.9618	0.000317915	0.00154099
	KIAA1549	-24871.3	-24913.4	84.2069	0	0
	KIAA1614	-17536	-17541.2	10.2548	0.00136328	0.00602122
	KIAA1644	-2542.35	-2556.34	27.992	1.21817e-07	8.82646e-07
	KIDINS220	-16604.7	-16615.1	20.7493	5.23519e-06	3.15425e-05
	KIF20B	-18345.3	-18378.6	66.4433	3.33067e-16	6.89514e-15
	KIFC3	-9368.92	-9378.77	19.7147	8.99071e-06	5.25866e-05
	KIRREL2	-7309.74	-7319.84	20.1968	6.98696e-06	4.14435e-05
	KIRREL3	-6293.06	-6329.79	73.4682	0	0
	KLHDC3	-3955.96	-3963.32	14.7281	0.000124179	0.000637975
	KLHDC7A	-9484.46	-9501.22	33.5301	7.01706e-09	5.90374e-08
	KLHL12	-5121.01	-5143.98	45.9419	1.21813e-11	1.43999e-10
	KLHL33	-8735.7	-8742.98	14.5472	0.000136693	0.000697998
	KLHL35	-6737.1	-6758.2	42.2086	8.20388e-11	8.79511e-10
	KRAS	-1419.91	-1428.31	16.7981	4.15747e-05	0.000225588
	KRT222	-4654.57	-4707.69	106.252	0	0
	KRT79	-10323.4	-10378.6	110.224	0	0
	KRTAP8-1	-738.453	-746.568	16.2313	5.60607e-05	0.000299359
	L3MBTL3	-7899.74	-7905.06	10.6438	0.0011044	0.00492699
	LACTB	-6505.2	-6544.14	77.8791	0	0
	LAMTOR3	-1265.44	-1283.12	35.3551	2.74741e-09	2.44619e-08
	LANCL3	-4299.41	-4341.89	84.9492	0	0
	LARP6	-4527.78	-4534.96	14.3699	0.000150184	0.000762719
	LAS2	-6830.06	-6842.86	25.5975	4.20577e-07	2.83249e-06
	LASP1	-3025.85	-3066.33	80.9465	0	0
	LAYN	-3957.75	-3972.25	29.0059	7.21575e-08	5.41987e-07
	LBP	-7877.01	-7891.23	28.4548	9.59128e-08	7.06527e-07
	LCMT1	-3605.32	-3640.14	69.635	0	0
	LDB1	-3892.07	-3919.24	54.3359	1.68976e-13	2.48729e-12
	LEAP2	-1100.43	-1106.56	12.2506	0.0004651	0.00220483
	LECT2	-1881.46	-1891.05	19.1828	1.1878e-05	6.87566e-05
	LEMD2	-4785.78	-4790.69	9.83091	0.00171604	0.00745389
	LEPROTL1	-2168.61	-2175.47	13.7041	0.000213988	0.00106298
	LGALS3	-3415.72	-3430.24	29.0373	7.09965e-08	5.34221e-07
	LGI1	-4027.07	-4049.29	44.4367	2.62714e-11	3.00424e-10
	LGI2	-5217.07	-5232.23	30.3207	3.66195e-08	2.84988e-07
	LHPP	-3245.44	-3261.54	32.2011	1.3901e-08	1.13545e-07
	LHX1	-3420.4	-3470.86	100.919	0	0
	LHX8	-5237.17	-5251.53	28.724	8.34623e-08	6.19153e-07
	LHX9	-3573.36	-3589.72	32.7195	1.06465e-08	8.80747e-08
	LIAS	-3765.8	-3778.85	26.0914	3.25639e-07	2.23976e-06
	LIG3	-10751.3	-10802.7	102.908	0	0
	LIM2	-2947.13	-2985.92	77.5815	0	0
	LIMA1	-8717.13	-8727.49	20.7306	5.28634e-06	3.18051e-05
	LIMCH1	-15411.5	-15515.5	208.13	0	0
	LIN54	-6609.22	-6710.7	202.956	0	0
	LIN9	-4683.86	-4709.09	50.4638	1.21392e-12	1.59422e-11
	LIPC	-6876.84	-6897.57	41.4561	1.20551e-10	1.26495e-09
	LMF1	-6194.72	-6240.29	91.1336	0	0
	LMO3	-2049.02	-2056.08	14.1113	0.000172303	0.000866154
	LOXL1	-5833.5	-5838.76	10.5276	0.00117606	0.00523558
	LPAR5	-4725.15	-4731.11	11.9238	0.000554226	0.00259225
	LPCAT3	-5379.4	-5391.96	25.113	5.40665e-07	3.61518e-06
	LPGAT1	-1416.84	-1424.68	15.6768	7.51393e-05	0.00039521
	LRCH1	-8410.62	-8439.19	57.1518	4.04121e-14	6.46979e-13
	LRCH3	-8772.66	-8824.52	103.721	0	0
	LRGUK	-17449	-17456.4	14.8013	0.000119453	0.000614822
	LRP11	-6982.63	-7014.7	64.134	1.11022e-15	2.10167e-14
	LRRC20	-2472.54	-2477.28	9.48902	0.00206705	0.00887311
	LRRC23	-4343.35	-4348.82	10.9445	0.0009388	0.00423543
	LRRC25	-5508.02	-5516.94	17.8512	2.38865e-05	0.000133222
	LRRC34	-5849.07	-5863.51	28.8894	7.66309e-08	5.74049e-07
	LRRC42	-4387.29	-4394.5	14.4175	0.000146436	0.000745035
	LRRC47	-5762.91	-5774.01	22.191	2.46829e-06	1.53902e-05
	LRRC48	-5520.82	-5559.44	77.2333	0	0
	LRRC59	-2732.6	-2743.07	20.9426	4.7325e-06	2.86575e-05
	LRRC74A	-7315.62	-7330.44	29.6554	5.16085e-08	3.94695e-07
	LRRD1	-10869.5	-10874.6	10.1433	0.00144825	0.00636971
	LRRFIP1	-13285.3	-13293.9	17.2644	3.25221e-05	0.000178893
	LRRIQ4	-8254.28	-8278.67	48.7697	2.87859e-12	3.65476e-11
	LRSAM1	-7801.79	-7867.06	130.543	0	0
	LSAMP	-3857.76	-3863.76	12.0011	0.000531704	0.00249803
	LSM11	-3688.88	-3720.91	64.0741	1.22125e-15	2.30664e-14
	LSM2	-1673.66	-1679.5	11.6881	0.000629008	0.0029225
	LSM3	-1520.02	-1532.68	25.3197	4.85716e-07	3.26334e-06
	LSR	-6820.07	-6852.27	64.3948	9.99201e-16	1.92621e-14
	LUC7L	-4213.18	-4262.49	98.6271	0	0
	LY86	-2199.76	-2215.03	30.527	3.29253e-08	2.5719e-07
	LYPD3	-4427.18	-4442.5	30.6379	3.10964e-08	2.44267e-07
	LYPD6B	-1883.44	-1890.53	14.192	0.000165068	0.000832771
	LZTR1	-7383.42	-7440.79	114.753	0	0
	MAD2L1BP	-3549.66	-3562.63	25.9504	3.50308e-07	2.39767e-06
	MAMSTR	-5372.15	-5380.28	16.2527	5.54293e-05	0.000296363
	MAP10	-13738.3	-13767.5	58.3927	2.15383e-14	3.59186e-13
	MAP2K3	-3112.55	-3142.15	59.2043	1.42109e-14	2.40326e-13
	MAP2K4	-3216.84	-3226.85	20.0171	7.67534e-06	4.5271e-05
	MAP3K19	-17705.3	-17733.1	55.7834	8.09353e-14	1.23909e-12
	MAP3K4	-15004.1	-15017.7	27.222	1.81386e-07	1.28981e-06
	MAP3K7CL	-1906	-1919.44	26.8843	2.16004e-07	1.52436e-06
	MAP3K8	-4909.95	-4919.09	18.2854	1.90157e-05	0.000107338
	MAP7	-8251.44	-8313.11	123.347	0	0
	MAP7D1	-8810.32	-8821.18	21.7211	3.15312e-06	1.94582e-05
	MAPK14	-3522.81	-3541.26	36.902	1.24217e-09	1.15748e-08
	MAPK8IP1	-6817.28	-6876.92	119.274	0	0
	MAPK8IP2	-9464.99	-9475.96	21.9402	2.81273e-06	1.7473e-05
	MAPKAPK3	-3149.41	-3154.87	10.9293	0.000946539	0.00426577
	MAPT	-7839.41	-7857.53	36.2387	1.74571e-09	1.58623e-08
	MARCH1	-6205.46	-6224.7	38.4722	5.55389e-10	5.44061e-09
	MARCH4	-3798.3	-3805.99	15.3881	8.75398e-05	0.000458139
	MARCH6	-7557.6	-7570.33	25.4612	4.51371e-07	3.03745e-06
	MARVELD2	-6012.74	-6020.2	14.9203	0.000112152	0.000579369
	MASTL	-10056.6	-10080.7	48.2184	3.81295e-12	4.79041e-11
	MATN2	-9415.58	-9429.57	27.9805	1.22547e-07	8.87174e-07
	MATR3	-5606.91	-5612.61	11.403	0.000733258	0.00337331
	MAU2	-6189.88	-6195.35	10.9393	0.00094147	0.0042452
	MBD5	-17335.6	-17351.5	31.9249	1.60254e-08	1.29762e-07
	MBP	-3094.66	-3118.53	47.7321	4.88631e-12	6.05744e-11
	MCL1	-4448.43	-4468.16	39.4592	3.34985e-10	3.36386e-09
	MCM3	-7406.08	-7421.67	31.1836	2.34741e-08	1.8737e-07
	MCM8	-8928.48	-9005.85	154.755	0	0
	MCMBP	-6347.69	-6405.49	115.599	0	0
	MED21	-1525.21	-1529.96	9.49501	0.00206032	0.00884874
	MED22	-1738.11	-1743.21	10.1962	0.00140734	0.00620602
	MED23	-11778.4	-11849.6	142.442	0	0
	MEDAG	-3333.25	-3353.88	41.2431	1.34426e-10	1.40355e-09
	MEGF9	-6825.93	-6834.52	17.1771	3.40514e-05	0.000186451
	MEI1	-15214	-15279.8	131.74	0	0
	MEOX2	-2440.23	-2449.82	19.1797	1.18974e-05	6.88212e-05
	METAP1D	-4993.93	-5022.09	56.3186	6.16174e-14	9.60842e-13
	METTL21A	-2887.87	-2915.12	54.4932	1.55986e-13	2.30821e-12
	METTL21E	-2771.45	-2793.74	44.5715	2.45231e-11	2.82351e-10
	METTL25	-8175.94	-8197.68	43.4748	4.29456e-11	4.75571e-10
	METTL4	-7088.56	-7096.64	16.1682	5.79594e-05	0.000308909
	MFAP4	-3695.36	-3711.98	33.2381	8.15381e-09	6.82598e-08
	MFGE8	-5056.74	-5067.25	21.0195	4.54631e-06	2.75897e-05
	MFSD10	-5641	-5657.14	32.2772	1.33671e-08	1.09503e-07
	MFSD12	-7290.86	-7309.21	36.685	1.38841e-09	1.28661e-08
	MFSD6	-8562.26	-8579.8	35.0722	3.177e-09	2.81081e-08
	MGEA5	-7826.62	-7863.62	73.9881	0	0
	MGRN1	-5651.61	-5671.29	39.3621	3.52071e-10	3.527e-09
	MGST1	-2280.17	-2289.15	17.9772	2.23566e-05	0.000125271
	MICALL1	-10242	-10251.6	19.2913	1.12219e-05	6.5138e-05
	MICU1	-4802.13	-4820.36	36.4646	1.55466e-09	1.43121e-08
	MIF	-1279.8	-1292.11	24.6218	6.97596e-07	4.59506e-06
	MIS18A	-3751.15	-3777.76	53.2269	2.97096e-13	4.20385e-12
	MISP	-10907.3	-10947.3	79.8938	0	0
	MITF	-4849.77	-4893.43	87.3232	0	0
	MKRN1	-5873.38	-5938.61	130.456	0	0
	MKS1	-6974.49	-6980.14	11.3039	0.000773452	0.00354271
	MLH1	-7177.25	-7199.47	44.4385	2.6248e-11	3.00565e-10
	MLH3	-17262.4	-17270.4	16.1361	5.89497e-05	0.000313788
	MLIP	-12719.9	-12731.8	23.8333	1.05049e-06	6.81802e-06
	MLLT6	-11113.7	-11131.2	34.8504	3.56028e-09	3.12361e-08
	MLPH	-9073.58	-9089.98	32.8136	1.01434e-08	8.39957e-08
	MLST8	-3521.31	-3548	53.3735	2.75779e-13	3.92869e-12
	MLXIP	-9259	-9269.9	21.8091	3.01168e-06	1.864e-05
	MMAA	-5709.47	-5722.3	25.6645	4.06223e-07	2.74021e-06
	MN1	-11258.7	-11268.2	18.9279	1.35755e-05	7.81522e-05
	MOB3C	-1771.01	-1784.89	27.7626	1.3715e-07	9.8441e-07
	MOB4	-2900.26	-2921.58	42.6302	6.61302e-11	7.15347e-10
	MOGAT2	-4578.55	-4596.76	36.4125	1.59674e-09	1.46194e-08
	MON1B	-6384.72	-6457.72	145.998	0	0
	MOXD1	-6330.5	-6337.3	13.5831	0.000228234	0.00113041
	MOXD2	-7811.73	-7817.25	11.0392	0.000892071	0.00405071
	MPG	-5640.95	-5646.48	11.0501	0.000886842	0.00402914
	MPHOSPH10	-7206.93	-7214.06	14.2497	0.000160086	0.000810557
	MPHOSPH9	-14216.9	-14261.5	89.2734	0	0
	MPV17L	-2518.26	-2526.88	17.2265	3.31775e-05	0.000182021
	MPV17L	-5944.58	-5954.97	20.7776	5.15832e-06	3.11463e-05
	MPV17L2	-2209.04	-2224.7	31.3249	2.18261e-08	1.74879e-07
	MRE11A	-7114.61	-7121.11	12.9806	0.000314735	0.00152822
	MRO	-3868.38	-3877.96	19.149	1.20903e-05	6.98413e-05
	MROH7	-16702.3	-16716	27.5385	1.53999e-07	1.09878e-06
	MRPL13	-1777.49	-1782.56	10.1399	0.00145097	0.00637833
	MRPL22	-3349.61	-3363.79	28.3735	1.00027e-07	7.33622e-07
	MRPL35	-2060.29	-2065.66	10.7391	0.00104898	0.00468973
	MRPL4	-3731.25	-3737.52	12.545	0.00039727	0.00189611
	MRPL44	-3619.38	-3625.59	12.41	0.000427039	0.00202783
	MRPP3	-6580.83	-6633.31	104.964	0	0
	MRPS11	-2513.09	-2530.21	34.23	4.89675e-09	4.21693e-08
	MRPS16	-2256.09	-2269.52	26.8641	2.18275e-07	1.53909e-06
	MRPS26	-2980.63	-2993.06	24.8653	6.14807e-07	4.07207e-06
	MRPS7	-2915.9	-2920.71	9.61549	0.00192943	0.00833341
	MRRF	-3333.05	-3341.43	16.7547	4.25357e-05	0.000230505
	MSH6	-14232.6	-14238	10.7472	0.00104436	0.00467156
	MSLN	-8857.7	-8874.93	34.4457	4.38304e-09	3.79006e-08
	MSLNL	-8618.83	-8654.57	71.4832	0	0
	MST1	-8061.72	-8125.45	127.453	0	0
	MTBP	-10993.4	-11024.9	62.8456	2.22045e-15	4.05714e-14
	MTERF3	-6113.24	-6125.07	23.6589	1.15015e-06	7.44189e-06
	MTFMT	-4618.24	-4626.48	16.472	4.93727e-05	0.000265501
	MTFR1L	-2284.15	-2299.61	30.9126	2.69917e-08	2.14429e-07
	MTFR2	-5286.99	-5292.89	11.8041	0.000591006	0.00275814
	MTHFR	-6514.82	-6521.6	13.5636	0.000230619	0.00114021
	MTMR10	-6966.61	-7024.3	115.378	0	0
	MTO1	-7751.78	-7797.23	90.9094	0	0
	MUC20	-13060	-13080	39.9887	2.55436e-10	2.58356e-09
	MUL1	-4002.34	-4007.43	10.1822	0.001418	0.0062432
	MUSK	-8204.78	-8222.62	35.6728	2.33401e-09	2.09811e-08
	MUT	-6295.72	-6303.1	14.7573	0.000122276	0.000628968
	MUTYH	-6185.68	-6190.45	9.54239	0.00200781	0.00864086
	MVD	-4706.99	-4721.06	28.1496	1.12289e-07	8.16428e-07
	MXD4	-2935.69	-2948.93	26.4831	2.6585e-07	1.84972e-06
	MYD88	-3118.74	-3133.48	29.476	5.66137e-08	4.31013e-07
	MYLK	-19092.4	-19102.3	19.8092	8.55711e-06	5.01552e-05
	MYLK3	-9862.77	-9917.54	109.547	0	0
	MYRF	-11787.7	-11831.3	87.3002	0	0
	MYRFL	-9997.86	-10006.1	16.4078	5.1074e-05	0.000274298
	MYZAP	-4940.04	-4959.6	39.115	3.99569e-10	3.97441e-09
	NAA50	-1824.84	-1841.84	33.9935	5.52957e-09	4.73279e-08
	NAA60	-3294.86	-3299.66	9.59493	0.00195115	0.00842291
	NAALADL1	-8584.03	-8627.27	86.4774	0	0
	NAB1	-5034.6	-5040.1	10.9974	0.000912378	0.00413398
	NACC2	-5062.08	-5093.96	63.7435	1.44329e-15	2.70175e-14
	NADK2	-3961.44	-3969.58	16.2799	5.46402e-05	0.000292517
	NAGPA	-5766.36	-5818.98	105.243	0	0
	NANS	-3096.47	-3112.08	31.2271	2.29535e-08	1.83388e-07
	NAP1L4	-3336.05	-3352.4	32.7026	1.07395e-08	8.86693e-08
	NAT10	-8837.8	-8845.77	15.9408	6.53546e-05	0.000345692
	NAT9	-3017.77	-3027.65	19.7558	8.79956e-06	5.15044e-05
	NCAPD2	-15939.3	-15955.8	32.8732	9.8368e-09	8.1698e-08
	NCAPG	-10100.2	-10105.4	10.3263	0.00131146	0.00580149
	NCF1	-4257.41	-4277.82	40.8157	1.67284e-10	1.72307e-09
	NCF2	-5236.38	-5242.68	12.6084	0.000384024	0.00183602
	NCKIPSD	-7809.25	-7847.14	75.7793	0	0
	NCLN	-5567.95	-5595.9	55.9086	7.59393e-14	1.16899e-12
	NCOA7	-10541.5	-10557.5	31.9659	1.56899e-08	1.27291e-07
	NDEL1	-3103.24	-3136.24	65.9855	4.44089e-16	8.92959e-15
	NDUFA7	-1245.86	-1255.89	20.0505	7.54252e-06	4.45189e-05
	NDUFS1	-6309.91	-6334.53	49.2429	2.26152e-12	2.88877e-11
	NDUFV3	-7397.92	-7415.25	34.6598	3.92656e-09	3.41643e-08
	NECAB2	-4559.67	-4564.41	9.47466	0.00208329	0.00893827
	NECAB3	-4499.04	-4513.01	27.9436	1.24901e-07	9.0344e-07
	NEDD1	-7403.68	-7417.57	27.7766	1.36162e-07	9.78153e-07
	NEIL1	-4516.19	-4522.35	12.3292	0.000445923	0.00211631
	NEIL3	-7319.28	-7358.21	77.8657	0	0
	NEK4	-8875.16	-8909.62	68.9157	1.11022e-16	2.41747e-15
	NELFB	-6072.77	-6083.63	21.7257	3.14542e-06	1.94249e-05
	NETO1	-4319.13	-4337.91	37.5643	8.84469e-10	8.35276e-09
	NFAM1	-5251.23	-5256.02	9.5868	0.00195981	0.00845161
	NFATC3	-9390.13	-9401.75	23.2387	1.43085e-06	9.17338e-06
	NFIA	-5112.61	-5143.9	62.5797	2.55351e-15	4.62549e-14
	NFKBIB	-4085.11	-4113.72	57.2155	3.90799e-14	6.28042e-13
	NFKBIL1	-4836.04	-4891.89	111.693	0	0
	NFKBIZ	-7716.57	-7722.05	10.9571	0.000932446	0.00421582
	NFRKB	-11239.9	-11279.3	78.7864	0	0
	NGEF	-7214.44	-7253.97	79.0756	0	0
	NGF	-3424.34	-3466.23	83.7776	0	0
	NHEJ1	-3984.87	-3991.61	13.497	0.000238945	0.00117791
	NIN	-24200.2	-24210.6	20.9263	4.77308e-06	2.88825e-05
	NINJ1	-2271.59	-2302.71	62.2343	3.10862e-15	5.571e-14
	NINL	-16994.9	-17011	32.1642	1.41679e-08	1.15501e-07
	NKX2-6	-4829.29	-4840.59	22.6098	1.98468e-06	1.24766e-05
	NKX6-1	-3560.81	-3596.8	71.9769	0	0
	NLRC3	-11070.5	-11089.7	38.2623	6.18454e-10	6.03028e-09
	NLRC5	-23728.8	-23737.5	17.4282	2.98374e-05	0.000165097
	NME6	-2385.69	-2421.54	71.6823	0	0
	NME8	-8400.46	-8409.07	17.2319	3.30827e-05	0.000181738
	NMNAT2	-3252.23	-3262.32	20.1821	7.04079e-06	4.17333e-05
	NMNAT3	-2607.09	-2614.08	13.974	0.000185353	0.000928422
	NOD2	-11587.8	-11611.4	47.2915	6.11777e-12	7.47382e-11
	NOL10	-6535	-6571.09	72.1733	0	0
	NOP2	-9792.27	-9836.14	87.7435	0	0
	NOP58	-4712.77	-4745.21	64.8716	7.77156e-16	1.51907e-14
	NOS1AP	-7141.28	-7165.67	48.7646	2.88602e-12	3.65868e-11
	NOSTRIN	-5296.68	-5308.09	22.8287	1.77105e-06	1.12091e-05
	NPAS3	-9754.12	-9773.64	39.0444	4.14269e-10	4.10605e-09
	NPAS4	-6798.78	-6819.07	40.5833	1.88413e-10	1.92186e-09
	NPFFR1	-4590.76	-4600.2	18.8708	1.39876e-05	8.03043e-05
	NPHS1	-13428.5	-13434	10.9453	0.000938426	0.00423602
	NPM2	-3288.46	-3311.49	46.0727	1.13948e-11	1.35082e-10
	NPR3	-5542.18	-5548.28	12.2122	0.000474779	0.00224691
	NPRL2	-2886.13	-2913.49	54.7236	1.38778e-13	2.06083e-12
	NPVF	-2550.49	-2561.8	22.6207	1.97344e-06	1.24152e-05
	NPY5R	-5471.38	-5510.2	77.6477	0	0
	NR0B1	-5270.8	-5277.53	13.4478	0.000245292	0.00120778
	NR2E1	-4183.99	-4197.98	27.9931	1.21748e-07	8.82909e-07
	NRG4	-1376.44	-1382.89	12.9088	0.000327033	0.00158063
	NRN1L	-2151.07	-2162.51	22.8767	1.72735e-06	1.0949e-05
	NSMCE4A	-3733.14	-3754.46	42.6372	6.58945e-11	7.13716e-10
	NSUN7	-9212.61	-9231.4	37.5798	8.77505e-10	8.30566e-09
	NT5C	-2502.82	-2520.99	36.3472	1.65119e-09	1.50687e-08
	NT5C1A	-3215.1	-3237.53	44.8675	2.10827e-11	2.44414e-10
	NTN5	-6663.91	-6701.74	75.6549	0	0
	NTSR1	-4480.16	-4494.36	28.3953	9.89058e-08	7.26664e-07
	NUDT13	-4131.92	-4146.34	28.8551	7.80019e-08	5.83279e-07
	NUP214	-24912.9	-24930.4	34.975	3.33958e-09	2.95154e-08
	NVL	-9112.46	-9118.4	11.8709	0.000570188	0.00266542
	NXN	-4118.08	-4138.79	41.4235	1.22578e-10	1.28462e-09
	NXPE3	-5361.29	-5393.42	64.2599	1.11022e-15	2.10167e-14
	ODF2L	-8488.15	-8504.89	33.4787	7.20477e-09	6.04956e-08
	OGFOD2	-3972.09	-3978.42	12.6665	0.000372261	0.00178486
	OGFOD3	-5170.22	-5192.55	44.6618	2.34184e-11	2.70002e-10
	OIP5	-4502.59	-4517.08	28.9709	7.34726e-08	5.51372e-07
	OLFML2A	-7641.19	-7666.17	49.9511	1.57629e-12	2.05089e-11
	OLFML2B	-9606.55	-9681.51	149.918	0	0
	OPCML	-3135.2	-3142.79	15.195	9.69598e-05	0.000505237
	OPTC	-4944.75	-4958.24	26.9876	2.04766e-07	1.4487e-06
	OR10S1	-3708.58	-3726.79	36.4201	1.59053e-09	1.45785e-08
	OR10V1	-3368.31	-3401.56	66.4853	3.33067e-16	6.89514e-15
	OR10Z1	-3412.25	-3426.34	28.1647	1.11417e-07	8.10785e-07
	OR13G1	-3425.31	-3430.21	9.79572	0.00174919	0.00759397
	OR9G1	-3410.44	-3420.49	20.0942	7.37197e-06	4.35735e-05
	ORAOV1	-2928.27	-2935.46	14.3827	0.000149165	0.000757999
	ORF11	-1631.24	-1641.5	20.5099	5.9323e-06	3.54378e-05
	OSGIN1	-6336.5	-6345.46	17.9196	2.30441e-05	0.000129038
	OSTF1	-2377.26	-2398.71	42.9061	5.74312e-11	6.25271e-10
	OTOA	-12747.3	-12780.8	67.0676	2.22045e-16	4.66571e-15
	OTP	-3339.44	-3357.04	35.1904	2.98995e-09	2.6509e-08
	OTUD4	-9674.68	-9689.06	28.7729	8.13808e-08	6.05851e-07
	OTX1	-3331.26	-3337.87	13.2174	0.000277356	0.00135771
	OVCH2	-7424.99	-7462.67	75.351	0	0
	P2RY12	-3821.52	-3826.95	10.8624	0.000981381	0.00440861
	P33MONOX	-2964.13	-2986.7	45.1313	1.84257e-11	2.15095e-10
	P4HA3	-6292.17	-6317.61	50.8783	9.82769e-13	1.30906e-11
	PACRG	-2585.87	-2623.71	75.6734	0	0
	PAF1	-4946.82	-4956.85	20.0665	7.4795e-06	4.41779e-05
	PAFAH1B1	-2698.52	-2742.65	88.2597	0	0
	PAFAH1B2	-2108.44	-2135.14	53.3883	2.73781e-13	3.90684e-12
	PAK6	-5997.32	-6056.7	118.748	0	0
	PALD1	-9264.16	-9282.56	36.7992	1.30947e-09	1.21614e-08
	PALM	-5546.98	-5565.79	37.6088	8.64536e-10	8.19213e-09
	PALMD	-5855.73	-5876.25	41.0422	1.48975e-10	1.54584e-09
	PAMR1	-6831.95	-6837.52	11.1412	0.000844334	0.00384225
	PAN2	-9732.76	-9769.96	74.4019	0	0
	PANDA_011306	-2211.08	-2219.28	16.4064	5.11113e-05	0.000274323
	PAPD5	-5841.93	-5877.19	70.5258	0	0
	PAPL	-5381.1	-5392.34	22.4988	2.10279e-06	1.31994e-05
	PARD6G	-3582.45	-3604.27	43.6477	3.9313e-11	4.3823e-10
	PARN	-6466.95	-6481.78	29.6477	5.18144e-08	3.9555e-07
	PARP6	-3849.45	-3886.43	73.9511	0	0
	PARVA	-3575.97	-3604.39	56.8441	4.71845e-14	7.51109e-13
	PARVB	-3729.47	-3762.57	66.2056	4.44089e-16	8.92959e-15
	PASK	-17026.6	-17033.5	13.9308	0.000189665	0.000948891
	PAX6	-3379.38	-3385.92	13.0883	0.000297151	0.00144954
	PAX9	-4611.31	-4668.63	114.635	0	0
	PAXIP1	-10724.4	-10733.1	17.307	3.18021e-05	0.000175276
	PBRM1	-16446.4	-16470.3	47.8393	4.62619e-12	5.75194e-11
	PBXIP1	-9752.55	-9767.88	30.649	3.09179e-08	2.43092e-07
	PCBP3	-3258.22	-3336.28	156.113	0	0
	PCCB	-5779.52	-5813.03	67.0223	2.22045e-16	4.66571e-15
	PCGF6	-4249.53	-4267.52	35.9683	2.00549e-09	1.81054e-08
	PCSK1N	-3002.5	-3021.62	38.2505	6.22221e-10	6.04597e-09
	PCSK2	-5141.91	-5162.69	41.5574	1.14458e-10	1.20402e-09
	PCSK7	-9159.13	-9172.32	26.393	2.78542e-07	1.92687e-06
	PCSK9	-8256.51	-8279.7	46.3628	9.82636e-12	1.17316e-10
	PDCD7	-5821	-5865.34	88.6763	0	0
	PDDC1	-2157.66	-2171.88	28.4336	9.69664e-08	7.13663e-07
	PDE10A	-8347.02	-8361.06	28.0797	1.1642e-07	8.4573e-07
	PDE4DIP	-29495.7	-29527.9	64.4203	9.99201e-16	1.92621e-14
	PDE7A	-4565.61	-4571.35	11.4818	0.000702794	0.0032367
	PDGFC	-4235.21	-4258.22	46.0179	1.17178e-11	1.38716e-10
	PDGFRL	-3962.63	-3983.28	41.2872	1.31427e-10	1.37394e-09
	PDHB	-2958.36	-2966.1	15.4656	8.40223e-05	0.000440005
	PDIA4	-6840	-6847.56	15.1114	0.000101351	0.000526489
	PDIK1L	-2682.75	-2695.86	26.221	3.04492e-07	2.09775e-06
	PDK2	-4585.02	-4638.42	106.79	0	0
	PDLIM3	-3499.55	-3510.89	22.6802	1.91331e-06	1.2055e-05
	PDLIM4	-5140.29	-5147.38	14.1794	0.000166179	0.000837872
	PDLIM7	-3994.41	-4025.95	63.0629	1.9984e-15	3.66737e-14
	PDYN	-3111.02	-3116.37	10.7059	0.00106797	0.00476955
	PECAM1	-9391.55	-9401.68	20.2778	6.69742e-06	3.98667e-05
	PEG3	-23824.9	-23832.8	15.8927	6.70369e-05	0.000353923
	PELI3	-4132.17	-4160.95	57.5527	3.28626e-14	5.34256e-13
	PER3	-2608.38	-2626.2	35.6448	2.3678e-09	2.12394e-08
	PET117	-752.298	-771.639	38.6817	4.98869e-10	4.90982e-09
	PEX16	-4673.56	-4701.94	56.7737	4.88498e-14	7.76149e-13
	PEX26	-4292.97	-4327.56	69.1809	1.11022e-16	2.41747e-15
	PGAP2	-4346.59	-4384.04	74.896	0	0
	PGLYRP2	-8556.76	-8587.65	61.7922	3.77476e-15	6.73606e-14
	PGM3	-5554.15	-5566.69	25.0966	5.45303e-07	3.6433e-06
	PHB	-2238.78	-2247.08	16.6031	4.6076e-05	0.000248887
	PHF19	-5174.53	-5227.68	106.292	0	0
	PHF23	-6212.02	-6227.33	30.6227	3.13398e-08	2.45948e-07
	PHF5A	-911.537	-929.398	35.7216	2.27625e-09	2.04838e-08
	PHLDB1	-14237.8	-14263.1	50.5719	1.14886e-12	1.51588e-11
	PIFO	-3262.48	-3271.96	18.9633	1.33259e-05	7.6768e-05
	PIGB	-6857.74	-6865.89	16.2913	5.43117e-05	0.000290943
	PIGF	-3175.09	-3216.97	83.7631	0	0
	PIGG	-10255.3	-10324.1	137.484	0	0
	PIGM	-4593.32	-4607.66	28.6947	8.47362e-08	6.28049e-07
	PIGR	-10854.1	-10861	13.82	0.000201188	0.00100355
	PIGU	-4169.44	-4187.98	37.0798	1.1339e-09	1.06366e-08
	PIGZ	-7058.59	-7079.51	41.8494	9.8582e-11	1.0515e-09
	PIK3AP1	-8636.54	-8694.78	116.481	0	0
	PIK3IP1	-3631.76	-3646.04	28.5473	9.14394e-08	6.7535e-07
	PIM1	-3323.13	-3363.44	80.6221	0	0
	PIPOX	-4788.82	-4832.35	87.0622	0	0
	PJA2	-7140.97	-7149.09	16.2371	5.58898e-05	0.000298636
	PKD1	-46106.9	-46126.3	38.8579	4.55814e-10	4.49662e-09
	PKMYT1	-5606.22	-5631.03	49.6237	1.86251e-12	2.40098e-11
	PKP1	-5935.56	-5946.73	22.3534	2.26814e-06	1.41843e-05
	PLA2G2F	-2321.41	-2333.65	24.4721	7.53927e-07	4.95059e-06
	PLA2G4C	-11875.5	-11890.4	29.6473	5.18244e-08	3.95267e-07
	PLA2G6	-8037.5	-8047	19.0084	1.30142e-05	7.50238e-05
	PLAA	-6651.34	-6707.67	112.66	0	0
	PLAGL2	-3920.4	-4020.66	200.51	0	0
	PLCZ1	-8873.32	-8883.67	20.6988	5.37487e-06	3.22915e-05
	PLD1	-10366.5	-10402.9	72.7701	0	0
	PLD4	-6111.79	-6120.29	16.9897	3.75837e-05	0.000205257
	PLEKHA1	-4633.03	-4643.83	21.5869	3.38154e-06	2.07762e-05
	PLEKHA6	-11266.4	-11302.4	71.9623	0	0
	PLEKHA7	-14027.7	-14049.4	43.3239	4.63876e-11	5.10993e-10
	PLEKHB2	-2830.05	-2851.08	42.0547	8.87541e-11	9.49082e-10
	PLEKHG1	-16879.6	-16895.4	31.6953	1.80361e-08	1.45623e-07
	PLEKHG3	-14870	-14874.7	9.40499	0.00216395	0.00926542
	PLEKHG4	-13980.4	-13993.6	26.509	2.62312e-07	1.82662e-06
	PLIN3	-5479.82	-5500.94	42.2553	8.01024e-11	8.59847e-10
	PLIN4	-21982.5	-21990.4	15.6409	7.65807e-05	0.000402539
	PLIN5	-6633.86	-6640.54	13.3514	0.000258234	0.00126928
	PLK3	-5623.12	-5668.98	91.7172	0	0
	PLSCR3	-4409.91	-4438.66	57.5166	3.35287e-14	5.42985e-13
	PLSCR5	-3889.39	-3896.76	14.7538	0.0001225	0.000629732
	PLXDC2	-4724.12	-4729.38	10.5331	0.00117256	0.00522277
	PMAIP1	-2504.85	-2513.32	16.9216	3.8955e-05	0.000211783
	PMCH	-1709.46	-1738.13	57.3412	3.66374e-14	5.89918e-13
	PMFBP1	-12915.2	-12930.6	30.8652	2.7658e-08	2.19307e-07
	PML	-11944.1	-11952.6	16.9519	3.8338e-05	0.000208699
	PNLDC1	-6023.71	-6036.86	26.2992	2.92404e-07	2.01612e-06
	PNPLA8	-8173.69	-8180.48	13.5782	0.000228829	0.00113269
	POC1A	-4559.66	-4579.35	39.3753	3.49699e-10	3.50742e-09
	PODNL1	-7419.61	-7429.72	20.2318	6.86042e-06	4.07504e-05
	PODXL	-10726.7	-10732.2	10.9667	0.000927661	0.00419644
	POF1B	-5375.81	-5397.84	44.0603	3.18419e-11	3.59236e-10
	POLD1	-10731.5	-10783.3	103.599	0	0
	POLG2	-6744.96	-6754.86	19.8144	8.5339e-06	5.0054e-05
	POLK	-9308.75	-9322.7	27.8883	1.28526e-07	9.24879e-07
	POLL	-6555.43	-6586.16	61.4547	4.55191e-15	8.03757e-14
	POLR1E	-5816.54	-5837.73	42.3751	7.53437e-11	8.09801e-10
	POLR2H	-1222.15	-1231.38	18.4479	1.7461e-05	9.90284e-05
	POLR3E	-6765.29	-6869.51	208.445	0	0
	POLR3H	-2184.74	-2200.73	31.9715	1.56455e-08	1.27176e-07
	POLRMT	-17968.7	-17982.5	27.5463	1.53382e-07	1.0953e-06
	POM121	-14170.5	-14181.5	22.1289	2.54943e-06	1.58608e-05
	POM121L2	-14075.7	-14093	34.6781	3.88982e-09	3.38797e-08
	POMK	-5207.47	-5218.56	22.1799	2.48257e-06	1.54677e-05
	POMT1	-8003.03	-8030.88	55.6923	8.4821e-14	1.29152e-12
	POU2AF1	-2862.55	-2867.5	9.90458	0.00164868	0.00718733
	POU2F1	-6109.64	-6139.97	60.6567	6.77236e-15	1.17123e-13
	PPIL1	-1646.73	-1663.55	33.6416	6.62592e-09	5.58585e-08
	PPIL2	-6586.5	-6640.31	107.612	0	0
	PPP1R1B	-1949.22	-1960.94	23.4418	1.28752e-06	8.29239e-06
	PPP2R3C	-3613.11	-3653.34	80.4525	0	0
	PPP5C	-4517.36	-4524.47	14.2251	0.000162195	0.000819262
	PQLC2	-4937.55	-4974.05	73.0125	0	0
	PRCC	-4577.84	-4604.66	53.6433	2.40474e-13	3.46687e-12
	PRDM11	-11182.7	-11215.3	65.1901	6.66134e-16	1.30509e-14
	PRKAB1	-2840.46	-2848.2	15.4871	8.30716e-05	0.000435297
	PRKAB2	-3596.42	-3636.71	80.5685	0	0
	PRKAG1	-3447.45	-3465.92	36.9287	1.22528e-09	1.14555e-08
	PRKAG3	-5416.51	-5440.04	47.052	6.91269e-12	8.37193e-11
	PRKCSH	-6372.11	-6401.34	58.4603	2.07612e-14	3.46914e-13
	PRLR	-8383.11	-8436.78	107.348	0	0
	PRMT3	-5537.02	-5568.68	63.3292	1.77636e-15	3.28138e-14
	PROC	-9200.52	-9206.97	12.8935	0.000329729	0.00159183
	PROM1	-12171.5	-12179.2	15.3293	9.03037e-05	0.000472017
	PROSER1	-11223.4	-11255.4	64.1112	1.11022e-15	2.10167e-14
	PROX1	-5023.01	-5042.87	39.7221	2.9279e-10	2.94719e-09
	PROX2	-8367.82	-8373.86	12.0792	0.000509873	0.00240217
	PRPF39	-5135.22	-5172.71	74.9877	0	0
	PRR11	-4875	-4886.71	23.4199	1.30228e-06	8.38105e-06
	PRR29	-2828.22	-2833.44	10.4587	0.00122073	0.00542295
	PRR3	-5649.32	-5671.47	44.2905	2.83094e-11	3.21107e-10
	PRRC2C	-27897.9	-27915.3	34.7933	3.66641e-09	3.20668e-08
	PRRG4	-2825.26	-2831.79	13.0546	0.000302536	0.00147409
	PRSS21	-8216.49	-8222.56	12.1224	0.000498206	0.00234984
	PRSS27	-3694.28	-3703.55	18.5475	1.6572e-05	9.42407e-05
	PRSS37	-2713.66	-2720.53	13.7311	0.000210938	0.00104845
	PRUNE2	-40289.3	-40366.9	155.114	0	0
	PSAP	-7169.61	-7174.46	9.7001	0.00184258	0.00798292
	PSIP1	-4405.68	-4433.4	55.4472	9.59233e-14	1.44746e-12
	PSMA1	-2290.01	-2310.36	40.7002	1.77471e-10	1.81907e-09
	PSMA4	-2878.42	-2892.69	28.54	9.17828e-08	6.77291e-07
	PSMA7	-3922.71	-3946.7	47.9733	4.32054e-12	5.38786e-11
	PSMC3IP	-3621.86	-3631.31	18.8932	1.38243e-05	7.9421e-05
	PSMC4	-3067.76	-3080.28	25.0476	5.59311e-07	3.73392e-06
	PSMD12	-3701.95	-3741.96	80.0222	0	0
	PSMD9	-2551.63	-2569.06	34.8666	3.53086e-09	3.10103e-08
	PSPH	-2163.78	-2176.43	25.3116	4.87767e-07	3.27451e-06
	PSTPIP2	-3602.09	-3622.9	41.6089	1.11483e-10	1.17567e-09
	PTCHD2	-12545.9	-12586.4	81.0457	0	0
	PTDSS2	-5324.49	-5331.92	14.8733	0.000114979	0.000592885
	PTGDR	-4171.93	-4186.35	28.8531	7.80805e-08	5.83348e-07
	PTGER3	-5281.21	-5296.56	30.6857	3.03398e-08	2.39443e-07
	PTGES2	-3863.06	-3879.78	33.447	7.32338e-09	6.14301e-08
	PTHLH	-2429.91	-2436.26	12.6995	0.000365747	0.00175563
	PTPN22	-9860.41	-9865.82	10.8312	0.00099802	0.00447618
	PTPN7	-3847.36	-3852.74	10.7619	0.0010361	0.00463705
	PTPRR	-6686.03	-6731.5	90.937	0	0
	PUS1	-4412.12	-4422.97	21.7024	3.18387e-06	1.96335e-05
	PUS1	-2193.98	-2225.85	63.7439	1.44329e-15	2.70175e-14
	PUS7L	-9712.4	-9718.33	11.8623	0.000572805	0.00267617
	PVRL3	-7001.97	-7048.7	93.463	0	0
	PWP2	-9324.66	-9360.22	71.1163	0	0
	PWWP2A	-8106.15	-8152.29	92.2663	0	0
	PYCR1	-4427.49	-4464.32	73.6717	0	0
	PYROXD2	-6554.98	-6562.33	14.6961	0.000126306	0.000647713
	QARS	-7521.1	-7539.28	36.3542	1.64527e-09	1.50474e-08
	QTRTD1	-4697.74	-4704.25	13.0143	0.000309128	0.00150534
	R3HCC1	-8308.01	-8324.99	33.9654	5.61005e-09	4.79679e-08
	RAB11FIP3	-10980.3	-10998	35.3222	2.79426e-09	2.48264e-08
	RAB25	-2596.97	-2609.37	24.7824	6.41812e-07	4.24424e-06
	RAB26	-3042.3	-3050.99	17.3788	3.06221e-05	0.000168995
	RAB27A	-2629.7	-2646.53	33.6705	6.52838e-09	5.50914e-08
	RAB3A	-1921.14	-1932.99	23.7072	1.12162e-06	7.26289e-06
	RAB44	-14420.9	-14430.7	19.6749	9.17993e-06	5.3656e-05
	RAB5A	-1759.66	-1783.28	47.2451	6.26421e-12	7.64161e-11
	RABEPK	-4573.26	-4582.61	18.6969	1.53232e-05	8.7613e-05
	RABIF	-1695.08	-1707.34	24.5228	7.34349e-07	4.82958e-06
	RABL3	-2030.79	-2055.33	49.0696	2.47047e-12	3.1461e-11
	RAD23B	-3679.69	-3723.29	87.1983	0	0
	RAD51B	-4888.52	-4914.17	51.298	7.93587e-13	1.06722e-11
	RAD52	-5319.05	-5336.17	34.239	4.87421e-09	4.20182e-08
	RAE1	-3813.55	-3834.39	41.683	1.07336e-10	1.13622e-09
	RALY	-3088.62	-3102.76	28.2889	1.04496e-07	7.65057e-07
	RALYL	-2519.12	-2528.07	17.8937	2.33593e-05	0.000130542
	RAP1GDS1	-5780.24	-5798.73	36.9678	1.20095e-09	1.12405e-08
	RAPGEF1	-10236.2	-10311.2	149.853	0	0
	RARRES1	-4172.2	-4205.78	67.1509	2.22045e-16	4.66571e-15
	RASAL3	-11461.3	-11466.8	11.028	0.000897451	0.00407294
	RASGRP2	-5328.03	-5345.91	35.7631	2.2283e-09	2.00953e-08
	RASGRP4	-7871	-7935.71	129.428	0	0
	RASSF2	-3521.04	-3542.94	43.7876	3.66023e-11	4.11286e-10
	RASSF3	-2465.99	-2508.5	85.0111	0	0
	RASSF6	-4122.04	-4153.22	62.3625	2.88658e-15	5.19523e-14
	RAVER2	-8811.79	-8817.25	10.9216	0.000950509	0.00428137
	RBBP9	-2841.16	-2859.95	37.5784	8.78134e-10	8.30227e-09
	RBFA	-4727.18	-4735.18	16.0008	6.3317e-05	0.000335972
	RBFOX3	-3942.92	-3963.06	40.2661	2.21624e-10	2.24698e-09
	RBM14	-4769.54	-4803.17	67.252	2.22045e-16	4.66571e-15
	RBM19	-10628.4	-10660.2	63.6301	1.55431e-15	2.89667e-14
	RBM25	-7305.61	-7327.31	43.4092	4.44101e-11	4.91141e-10
	RBM28	-9043.29	-9176.79	266.999	0	0
	RBM34	-5378.91	-5385.13	12.4303	0.000422424	0.00200819
	RBM48	-4414.13	-4431.09	33.9173	5.75037e-09	4.90181e-08
	RBM6	-9141.82	-9172.21	60.792	6.32827e-15	1.09895e-13
	RBP1	-2473.18	-2478.4	10.4516	0.00122545	0.00544105
	RBPJL	-5483.19	-5491.19	15.9977	6.34183e-05	0.000336297
	RCAN2	-2436.19	-2453.65	34.9177	3.43945e-09	3.03025e-08
	RCAN3	-4447.18	-4460.1	25.8499	3.69017e-07	2.51141e-06
	RCHY1	-2283.64	-2292.26	17.2343	3.30411e-05	0.000181629
	RD3	-2412.55	-2419.3	13.5021	0.000238293	0.00117538
	REC114	-3350.23	-3355.82	11.1872	0.000823625	0.00375207
	RECK	-7793.95	-7799.92	11.9394	0.000549596	0.00257346
	RECQL4	-17339.5	-17349.6	20.2225	6.89375e-06	4.09195e-05
	RELA	-5059.12	-5121.27	124.311	0	0
	REPS1	-6732.93	-6806.26	146.664	0	0
	RERG	-2216.07	-2238.84	45.5481	1.48935e-11	1.74589e-10
	RFC1	-11389.6	-11395.5	11.702	0.000624331	0.00290881
	RFC5	-2944.49	-2950.81	12.6297	0.000379657	0.00181721
	RFWD3	-11253.8	-11259.4	11.2283	0.000805577	0.00367782
	RFX6	-9944.07	-9954.58	21.0164	4.55362e-06	2.76141e-05
	RGCC	-1389.68	-1401.76	24.1697	8.82104e-07	5.75628e-06
	RGL1	-6883.44	-6955.42	143.961	0	0
	RGR	-3665.15	-3685.24	40.1777	2.31885e-10	2.34818e-09
	RGS8	-2296.2	-2309.19	25.9795	3.45066e-07	2.36564e-06
	RHD	-6405.33	-6470.64	130.62	0	0
	RIC8B	-4507.98	-4529.63	43.296	4.70536e-11	5.16974e-10
	RIMBP2	-15137.2	-15164	53.6615	2.38254e-13	3.44076e-12
	RIMKLA	-4872.95	-4879.34	12.7688	0.000352456	0.00169667
	RIN2	-8753.74	-8763.55	19.6169	9.46293e-06	5.52333e-05
	RIN3	-11437.3	-11475.2	75.891	0	0
	RING1	-3947.2	-3980.45	66.4897	3.33067e-16	6.89514e-15
	RINL	-7871.01	-7895.73	49.4462	2.03881e-12	2.61622e-11
	RINT1	-8460.23	-8466.91	13.3669	0.000256098	0.00125951
	RNASE12	-2056.67	-2062.08	10.8247	0.00100157	0.00448969
	RNASEH2C	-2992.56	-3006.01	26.8977	2.14513e-07	1.51511e-06
	RNF10	-6990.44	-7011.8	42.7187	6.32052e-11	6.86356e-10
	RNF115	-3650.52	-3681.28	61.5182	4.44089e-15	7.85804e-14
	RNF125	-3005.45	-3025.75	40.6114	1.85717e-10	1.89897e-09
	RNF141	-2441.82	-2478.37	73.0826	0	0
	RNF144B	-3423.5	-3429.31	11.6171	0.000653491	0.00302956
	RNF145	-8216.15	-8233.92	35.541	2.49734e-09	2.23299e-08
	RNF151	-3963.33	-3971.08	15.5082	8.21495e-05	0.000430734
	RNF165	-3594.05	-3635.18	82.265	0	0
	RNF168	-7920.2	-7933.23	26.041	3.34237e-07	2.29515e-06
	RNF170	-2402.67	-2408.87	12.4114	0.000426721	0.00202747
	RNF180	-7175.61	-7184.93	18.6387	1.57985e-05	9.00857e-05
	RNF183	-2424.17	-2451.12	53.8874	2.12275e-13	3.09215e-12
	RNF186	-3732.57	-3754.76	44.3797	2.70473e-11	3.08038e-10
	RNF187	-3258.26	-3264.75	12.9809	0.000314692	0.0015289
	RNF212	-4166.15	-4202.19	72.0941	0	0
	RNF220	-4544.25	-4630.84	173.174	0	0
	RNF26	-4392.51	-4404.02	23.0201	1.60317e-06	1.02313e-05
	RNF38	-4425.13	-4437.95	25.6369	4.12086e-07	2.77754e-06
	RNF7	-1425.21	-1436.58	22.7423	1.85249e-06	1.16893e-05
	RNF8	-6361.56	-6376.21	29.3005	6.19794e-08	4.69735e-07
	ROGDI	-3924.64	-3941.75	34.21	4.94753e-09	4.2563e-08
	RP2	-3496.19	-3510.15	27.9231	1.26237e-07	9.12314e-07
	RPF1	-3924.82	-3939.76	29.8925	4.56676e-08	3.51499e-07
	RPGRIP1	-19052.9	-19099	92.2982	0	0
	RPH3A	-7124.66	-7157.49	65.6579	5.55112e-16	1.10301e-14
	RPL10A	-2133.2	-2151.96	37.5137	9.07719e-10	8.56272e-09
	RPL23	-1144.24	-1159.21	29.9435	4.44815e-08	3.42997e-07
	RPS18	-1651.24	-1656.19	9.89422	0.00165799	0.00721667
	RPS6KL1	-6012.98	-6030.03	34.1046	5.2228e-09	4.48851e-08
	RPUSD3	-5184.28	-5189.33	10.1184	0.001468	0.0064431
	RRAD	-2886.24	-2899.2	25.9119	3.5735e-07	2.43991e-06
	RREB1	-19381.1	-19395.4	28.6339	8.74382e-08	6.47505e-07
	RRM1	-5735.2	-5752.68	34.971	3.34659e-09	2.95464e-08
	RRM2	-3838.37	-3852.32	27.904	1.27483e-07	9.19737e-07
	RSPH10B	-11211.1	-11262.4	102.562	0	0
	RUFY3	-7261.11	-7266.46	10.6832	0.00108111	0.00482569
	RUSC1	-11883.5	-11901.2	35.3272	2.78714e-09	2.47893e-08
	RUSC2	-14116.3	-14121.3	9.83893	0.00170857	0.00742529
	SAE1	-4207.7	-4278.39	141.377	0	0
	SAG	-4591.67	-4620.34	57.3531	3.64153e-14	5.87468e-13
	SAMHD1	-7213.81	-7225.05	22.4874	2.11524e-06	1.32577e-05
	SAP30BP	-2595.26	-2642.43	94.3496	0	0
	SARM1	-5813.09	-5825.09	24.0023	9.6222e-07	6.26449e-06
	SART3	-9633.85	-9648.05	28.3955	9.88945e-08	7.27216e-07
	SASH1	-14163.1	-14185.4	44.4992	2.54462e-11	2.92179e-10
	SASH3	-3661.18	-3717.28	112.21	0	0
	SAXO2	-4995.56	-5004.88	18.6442	1.57525e-05	8.98843e-05
	SBNO2	-14111.8	-14131.4	39.2785	3.67471e-10	3.67252e-09
	SCAF11	-19894.2	-19902.5	16.541	4.76084e-05	0.00025667
	SCAMP5	-2279.19	-2301.67	44.9645	2.0064e-11	2.33247e-10
	SCAP	-12261.8	-12290.8	58.0711	2.53131e-14	4.1717e-13
	SCARB1	-6667.5	-6686.49	37.9832	7.13573e-10	6.87008e-09
	SCARF2	-9037.49	-9042.81	10.6404	0.00110643	0.00493345
	SCCPDH	-5935.32	-5954.32	38.0047	7.05745e-10	6.80251e-09
	SCGB1C1	-1419.33	-1439.29	39.919	2.64713e-10	2.66776e-09
	SCGB3A1	-1652.39	-1681.25	57.7096	3.04201e-14	4.95506e-13
	SCNN1A	-7667.68	-7675.01	14.6699	0.000128073	0.000656376
	SCRN3	-4148.19	-4184.62	72.8705	0	0
	SCYL2	-8715.13	-8722.35	14.4306	0.000145422	0.000740323
	SCYL3	-8433.04	-8450.04	33.9943	5.52735e-09	4.73571e-08
	SDCCAG3	-4890.47	-4916.86	52.7772	3.73701e-13	5.20888e-12
	SDHA	-5838.93	-5881.96	86.0723	0	0
	SDHC	-3206.27	-3229.5	46.4686	9.30978e-12	1.11465e-10
	SDS	-4669.52	-4682.84	26.6364	2.45576e-07	1.71434e-06
	SEC14L4	-5432.74	-5446.7	27.9077	1.27245e-07	9.1881e-07
	SEC16B	-12623.3	-12681.6	116.626	0	0
	SEMA4A	-9445.96	-9477.11	62.2913	2.88658e-15	5.19523e-14
	SEMA4D	-9777.54	-9869.29	183.507	0	0
	SENP2	-5835.08	-5868.18	66.2087	4.44089e-16	8.92959e-15
	SERINC2	-4952.08	-4966.22	28.2737	1.05316e-07	7.7039e-07
	SERPINC1	-5218.91	-5274.49	111.166	0	0
	SERPINE2	-5722.02	-5728.27	12.4929	0.000408502	0.0019464
	SESN1	-4596.88	-4611.17	28.5837	8.9736e-08	6.63352e-07
	SESN2	-4666.08	-4694.79	57.416	3.53051e-14	5.70652e-13
	SETD1A	-15668.3	-15689.1	41.6723	1.07926e-10	1.14103e-09
	SF3B6	-1102.85	-1127.71	49.7221	1.77136e-12	2.28699e-11
	SFXN1	-3475.19	-3486.43	22.4645	2.14068e-06	1.33972e-05
	SGCD	-3184.73	-3234.37	99.2731	0	0
	SGCE	-4101.38	-4112.49	22.2142	2.43863e-06	1.52165e-05
	SGIP1	-7750.36	-7757.88	15.0422	0.000105134	0.000544119
	SGK223	-15735.1	-15741.3	12.5197	0.000402676	0.00191974
	SGOL1	-9073.67	-9101.45	55.5554	9.08162e-14	1.37533e-12
	SGSH	-5055.61	-5070.97	30.7255	2.97239e-08	2.35023e-07
	SH2B1	-7709.39	-7759.76	100.74	0	0
	SH2D3C	-8497.05	-8502.06	10.016	0.00155188	0.00679706
	SH2D4A	-5181.42	-5216.7	70.5557	0	0
	SH2D4B	-4329.94	-4368.3	76.7224	0	0
	SH3BGRL	-1168.61	-1196.91	56.5983	5.35127e-14	8.407e-13
	SH3D19	-12460.1	-12477.9	35.7552	2.2374e-09	2.01558e-08
	SH3GL3	-3615.52	-3621.49	11.9466	0.000547468	0.00256492
	SH3PXD2A	-10688.1	-10722.7	69.1869	1.11022e-16	2.41747e-15
	SH3PXD2B	-9131.68	-9166.73	70.101	0	0
	SHC1	-5130.31	-5163.64	66.6449	3.33067e-16	6.89514e-15
	SHC2	-5788.46	-5827.02	77.1337	0	0
	SHC3	-7210.39	-7234.16	47.543	5.38114e-12	6.63174e-11
	SHC4	-9733.58	-9747.97	28.7715	8.14405e-08	6.05759e-07
	SHE	-6721.73	-6738.59	33.7329	6.32208e-09	5.34041e-08
	SHISA8	-4959.64	-4980.54	41.8107	1.0055e-10	1.07114e-09
	SHROOM1	-11893.2	-11899.5	12.5448	0.0003973	0.00189518
	SHROOM4	-17122.2	-17135.1	25.9399	3.52215e-07	2.40876e-06
	SIAE	-6897.61	-6916.5	37.78	7.919e-10	7.56354e-09
	SIK2	-12263.7	-12280.4	33.4956	7.14258e-09	6.00333e-08
	SIK3	-11782.5	-11821	77.0254	0	0
	SIRT2	-5634.93	-5642.89	15.9326	6.56398e-05	0.000346983
	SKA3	-6445.26	-6499.66	108.807	0	0
	SKAP1	-5806.19	-5824.65	36.9104	1.23685e-09	1.1538e-08
	SKAP2	-3389.63	-3403.21	27.1658	1.86728e-07	1.32443e-06
	SKIL	-8010.24	-8048.42	76.3573	0	0
	SKOR1	-8657.35	-8674.61	34.526	4.20604e-09	3.64451e-08
	SKP1	-1688.08	-1695.65	15.1418	9.97281e-05	0.000518697
	SKP2	-4376.85	-4402.67	51.6372	6.67688e-13	9.09549e-12
	SLC10A7	-2872.78	-2881.84	18.1206	2.07343e-05	0.000116336
	SLC12A8	-9050.61	-9055.83	10.4352	0.00123633	0.00548647
	SLC12A9	-8784.36	-8789.42	10.1276	0.00146068	0.00641433
	SLC17A1	-7794.26	-7819.46	50.4058	1.25033e-12	1.63948e-11
	SLC19A1	-6640.39	-6657.34	33.8968	5.81151e-09	4.9439e-08
	SLC1A7	-5199.59	-5217.42	35.6576	2.35225e-09	2.11225e-08
	SLC22A17	-5530.33	-5543.69	26.7269	2.34334e-07	1.64543e-06
	SLC22A3	-5986.54	-6048.39	123.694	0	0
	SLC23A3	-6760.77	-6769.68	17.8261	2.42046e-05	0.000134907
	SLC25A16	-3152.34	-3173.22	41.7553	1.0344e-10	1.10052e-09
	SLC25A24	-6071.54	-6076.18	9.28051	0.00231605	0.00987139
	SLC25A26	-2744.13	-2751.71	15.1569	9.89343e-05	0.000515206
	SLC25A28	-2406.81	-2424.83	36.0328	1.94027e-09	1.75543e-08
	SLC25A48	-4325.02	-4347.58	45.111	1.86178e-11	2.17035e-10
	SLC25A53	-4211.55	-4218.74	14.3839	0.000149073	0.000757992
	SLC26A9	-7594.35	-7614.78	40.8613	1.63423e-10	1.68743e-09
	SLC2A12	-6686.47	-6711.65	50.3529	1.28431e-12	1.6814e-11
	SLC2A5	-7230.16	-7255.04	49.7681	1.73039e-12	2.24444e-11
	SLC30A6	-6718.62	-6727.78	18.3143	1.87299e-05	0.000105796
	SLC35A2	-3454.66	-3466.06	22.8146	1.78406e-06	1.12744e-05
	SLC35E2	-4248.57	-4297.49	97.8388	0	0
	SLC37A3	-5932.83	-5981.36	97.064	0	0
	SLC39A11	-6615.54	-6629.38	27.6926	1.42202e-07	1.01807e-06
	SLC39A12	-8915.9	-8940.2	48.59	3.15481e-12	3.98141e-11
	SLC39A13	-3940.93	-3946.99	12.1069	0.000502343	0.00236803
	SLC44A3	-8916.93	-8941.1	48.3344	3.59379e-12	4.52861e-11
	SLC45A2	-5896.23	-5908.61	24.7537	6.51436e-07	4.30449e-06
	SLC48A1	-1624.65	-1629.43	9.555	0.00199406	0.00859048
	SLC4A1AP	-8432.16	-8460.17	56.0117	7.20535e-14	1.11325e-12
	SLC51A	-4259.27	-4279.1	39.6641	3.01626e-10	3.03249e-09
	SLC52A3	-5069.16	-5075.32	12.3124	0.000449956	0.00213424
	SLC5A5	-8196.34	-8225.4	58.1136	2.4758e-14	4.08823e-13
	SLC8B1	-7813.99	-7839.16	50.3453	1.28941e-12	1.68546e-11
	SLCO5A1	-8276.73	-8284.13	14.8076	0.000119052	0.000613133
	SLK	-12880.2	-12991.1	221.811	0	0
	SLU7	-4942.05	-4953.73	23.3677	1.33807e-06	8.5982e-06
	SLX1B	-3888.66	-3894.76	12.1987	0.000478218	0.00226191
	SLX4	-23119.3	-23134.3	30.04	4.23235e-08	3.27257e-07
	SMARCB1	-2906.56	-2931.54	49.9646	1.56541e-12	2.03989e-11
	SMC2	-10569.8	-10586.1	32.6005	1.13185e-08	9.32664e-08
	SMIM14	-3076.68	-3084.04	14.722	0.000124585	0.00063967
	SMIM17	-1279.8	-1296.32	33.0471	8.99552e-09	7.50818e-08
	SMIM7	-1687.95	-1693.1	10.3011	0.00132952	0.00587826
	SMTNL1	-7872.88	-7957.41	169.055	0	0
	SNAPC4	-19278.6	-19289.8	22.2218	2.42898e-06	1.51676e-05
	SNED1	-14399	-14448.1	98.1323	0	0
	SNF8	-3722.61	-3777.77	110.303	0	0
	SNRNP48	-3316.98	-3325.28	16.5932	4.63176e-05	0.000250032
	SNTN	-2408.8	-2419.75	21.9057	2.86379e-06	1.77639e-05
	SNUPN	-3662.11	-3706.53	88.8437	0	0
	SNX11	-3768.96	-3798.94	59.9444	9.76996e-15	1.66904e-13
	SNX25	-10882.3	-10912.4	60.1678	8.65974e-15	1.48845e-13
	SNX27	-3825.69	-3847.55	43.7197	3.7893e-11	4.23525e-10
	SNX29	-7584	-7594.88	21.7687	3.07576e-06	1.90227e-05
	SNX4	-3823.22	-3857.2	67.9625	2.22045e-16	4.66571e-15
	SOBP	-6985.27	-7037.46	104.381	0	0
	SOCS7	-6131.91	-6191.88	119.928	0	0
	SOGA3	-10719.4	-10789.7	140.632	0	0
	SOHLH2	-6796.34	-6822.86	53.0315	3.28182e-13	4.60496e-12
	SORBS1	-17067.3	-17169.1	203.677	0	0
	SORBS3	-8264.12	-8290.78	53.3224	2.83107e-13	4.01945e-12
	SORD	-4176.13	-4230.65	109.045	0	0
	SORT1	-7448.92	-7454.53	11.218	0.000810073	0.00369634
	SOSTDC1	-3020.34	-3030.53	20.3887	6.32029e-06	3.77019e-05
	SOX10	-4197.28	-4260.8	127.03	0	0
	SOX30	-8671.28	-8675.99	9.42089	0.00214528	0.00919483
	SP2	-6304.81	-6349.17	88.7205	0	0
	SP7	-4390.81	-4417	52.3907	4.54858e-13	6.31915e-12
	SPACA3	-3399.34	-3419.61	40.5435	1.92288e-10	1.959e-09
	SPACA5	-3317.12	-3350.16	66.0728	4.44089e-16	8.92959e-15
	SPATA18	-7375.78	-7392.13	32.6906	1.08061e-08	8.91318e-08
	SPATA19	-2096.58	-2111.2	29.2394	6.39641e-08	4.84341e-07
	SPATA22	-3812.61	-3819.27	13.3319	0.000260928	0.00128101
	SPATA6	-5771.83	-5852.41	161.151	0	0
	SPATA9	-3499.12	-3511.62	25.0058	5.71581e-07	3.80677e-06
	SPATS1	-5724.89	-5733.43	17.0868	3.57098e-05	0.000195404
	SPDYA	-3361.23	-3366.05	9.63458	0.00190948	0.00825574
	SPEF1	-3019.59	-3046.97	54.7643	1.35891e-13	2.02512e-12
	SPG21	-2529.74	-2548.99	38.4954	5.48836e-10	5.38269e-09
	SPINK5	-14016.3	-14027	21.3188	3.88906e-06	2.37901e-05
	SPIRE2	-7339.35	-7407.79	136.882	0	0
	SPN	-7324.84	-7338.94	28.1864	1.10174e-07	8.02434e-07
	SPNS3	-7665.57	-7722.52	113.9	0	0
	SPRED2	-3777.1	-3781.99	9.7781	0.00176603	0.00766312
	SPRN	-2780.17	-2789	17.6683	2.62978e-05	0.000146089
	SPRYD3	-4813.98	-4856.33	84.7016	0	0
	SPTY2D1	-7645.99	-7654.37	16.7469	4.27128e-05	0.000231166
	SRBD1	-10067	-10077	19.9716	7.8599e-06	4.63271e-05
	SRCIN1	-13780.4	-13813.1	65.5277	5.55112e-16	1.10301e-14
	SRR	-3573.75	-3587.04	26.57	2.54166e-07	1.77136e-06
	SRRM2	-28576.2	-28585.3	18.1739	2.01622e-05	0.000113353
	SRSF3	-1270.95	-1294.07	46.2419	1.04515e-11	1.24426e-10
	SS18L1	-3801.26	-3846.21	89.9036	0	0
	SSB	-4125.35	-4143.5	36.3189	1.67528e-09	1.52719e-08
	SSC5D	-15939	-15963.3	48.6591	3.04545e-12	3.85497e-11
	SSFA2	-13824.3	-13849.7	50.807	1.01907e-12	1.35313e-11
	SSMEM1	-3749.73	-3794.01	88.5466	0	0
	SSPN	-2573.07	-2601.29	56.4539	5.75096e-14	9.01806e-13
	ST6GALNAC6	-6567.5	-6580.36	25.7058	3.97636e-07	2.68444e-06
	STAT2	-11306.4	-11313.3	13.8223	0.000200935	0.00100288
	STC1	-2496.79	-2507.17	20.7542	5.22168e-06	3.14837e-05
	STMN1	-1858.21	-1882.23	48.0403	4.17555e-12	5.23813e-11
	STMND1	-3740.31	-3767.97	55.3157	1.02585e-13	1.54244e-12
	STOML3	-2714.38	-2720.02	11.2764	0.000785	0.00359168
	STON2	-8714.04	-8727.46	26.8407	2.20932e-07	1.55522e-06
	STRC	-18008	-18082.8	149.452	0	0
	STX1B	-3843.93	-3891.34	94.8205	0	0
	STX2	-3336.73	-3350.07	26.6695	2.41401e-07	1.688e-06
	STX3	-4802.49	-4829.87	54.7685	1.35669e-13	2.0254e-12
	STXBP4	-6191.78	-6216.1	48.6317	3.08831e-12	3.90334e-11
	STXBP6	-1583.64	-1608.96	50.6247	1.11833e-12	1.47792e-11
	SU(W[A])	-9731.58	-9783.03	102.909	0	0
	SUN1	-10106.2	-10117.2	22.062	2.63981e-06	1.6411e-05
	SUOX	-5613.12	-5626.47	26.7053	2.36976e-07	1.65843e-06
	SUPT20H	-8854.77	-8941.17	172.793	0	0
	SUSD1	-8631.77	-8660.65	57.7511	2.9754e-14	4.86541e-13
	SUSD2	-9133.1	-9152.6	38.9919	4.25558e-10	4.20801e-09
	SUSD3	-4738.25	-4765.74	54.9816	1.2168e-13	1.82304e-12
	SUSD4	-6013.1	-6089.36	152.513	0	0
	SVOP	-4387.8	-4407.03	38.4615	5.58435e-10	5.46408e-09
	SWAP70	-4775.07	-4785.37	20.5993	5.66179e-06	3.38941e-05
	SYCP2	-19330.7	-19339.8	18.1674	2.02316e-05	0.000113668
	SYDE2	-16365.8	-16376.4	21.2805	3.96746e-06	2.4252e-05
	SYN3	-5590.64	-5661.07	140.844	0	0
	SYNE3	-14296.6	-14343.8	94.5288	0	0
	SYNGR4	-3284.34	-3307.93	47.1944	6.4283e-12	7.81909e-11
	SYNJ2BP	-1223.72	-1245.56	43.6904	3.84648e-11	4.29345e-10
	SYNPR	-3267.65	-3309.55	83.8087	0	0
	SYT12	-3757.28	-3805.8	97.0439	0	0
	SYT2	-3547.03	-3554.6	15.1534	9.91182e-05	0.000515844
	SYTL2	-28025.1	-28032	13.6808	0.000216656	0.0010756
	SYTL5	-8192.38	-8209.68	34.6029	4.04307e-09	3.51417e-08
	TACC1	-9108.09	-9128.06	39.9537	2.60052e-10	2.62393e-09
	TAF3	-9230.06	-9255.72	51.3039	7.91145e-13	1.06564e-11
	TAF5	-6796.57	-6850.44	107.743	0	0
	TAF9B	-3724.83	-3750.44	51.2081	8.3078e-13	1.11545e-11
	TAP1	-10204.9	-10211.3	12.7142	0.000362893	0.00174293
	TAPBPL	-6525.82	-6554.57	57.5127	3.35287e-14	5.42985e-13
	TAPT1	-5622.02	-5662.62	81.1865	0	0
	TAS1R1	-9551.1	-9570.2	38.1965	6.39669e-10	6.20834e-09
	TAS1R2	-10584.1	-10596.5	24.8836	6.08991e-07	4.03991e-06
	TAS2R135	-5131.84	-5153.51	43.3408	4.59895e-11	5.07273e-10
	TAS2R7	-4020.36	-4049.43	58.1415	2.44249e-14	4.04914e-13
	TATDN3	-3835.74	-3848.9	26.3182	2.89541e-07	1.99967e-06
	TBATA	-7224.98	-7243.2	36.4386	1.57548e-09	1.44563e-08
	TBC1D21	-4983.42	-5052.93	139.029	0	0
	TBC1D23	-5962.05	-5977.08	30.0527	4.20471e-08	3.25419e-07
	TBC1D2B	-9627.02	-9660.29	66.5374	3.33067e-16	6.89514e-15
	TBC1D31	-11188.8	-11201.7	25.7959	3.79499e-07	2.57441e-06
	TBCD	-12907.9	-12987.1	158.357	0	0
	TBCK	-8276.62	-8303.52	53.7939	2.22711e-13	3.22739e-12
	TBX10	-4963.44	-4974.57	22.269	2.36997e-06	1.48101e-05
	TBX20	-3717.9	-3732.09	28.3837	9.95014e-08	7.30401e-07
	TCAIM	-7189.32	-7217.35	56.0683	6.99441e-14	1.08265e-12
	TCEA2	-4057.7	-4069.5	23.5904	1.19182e-06	7.69372e-06
	TCF3	-7318.91	-7328.87	19.9281	8.04089e-06	4.73275e-05
	TCFL5	-3737.37	-3755.18	35.6233	2.39412e-09	2.14298e-08
	TCN2	-5608.09	-5622.2	28.2195	1.08308e-07	7.8953e-07
	TCOF1	-20663.6	-20771	214.83	0	0
	TCTN1	-7351.91	-7375.43	47.0451	6.93712e-12	8.38942e-11
	TCTN3	-7083.19	-7100.34	34.3143	4.68935e-09	4.04661e-08
	TDH	-5156.79	-5166.06	18.5235	1.67823e-05	9.53718e-05
	TDRD12	-14253.2	-14262.8	19.2204	1.16462e-05	6.75078e-05
	TDRD6	-29512.6	-29519.1	12.9563	0.000318843	0.00154459
	TECPR1	-11164.1	-11175.6	23.007	1.61409e-06	1.02932e-05
	TELO2	-9562.19	-9593.88	63.373	1.77636e-15	3.28138e-14
	TERF2	-4857.97	-4875.45	34.9606	3.36452e-09	2.96734e-08
	TET3	-16003.4	-16046.6	86.3793	0	0
	TEX14	-17812	-17821.9	19.9436	7.97626e-06	4.698e-05
	TEX15	-41752.3	-41813	121.293	0	0
	TEX26	-4217.9	-4233.02	30.2465	3.8048e-08	2.95558e-07
	TFAM	-4916.6	-4923.55	13.8859	0.000194253	0.000970109
	TFAP2D	-3952.69	-3959.81	14.2331	0.000161509	0.000816283
	TFPI	-4804.95	-4813.32	16.7544	4.25437e-05	0.000230399
	TFPI2	-3771.01	-3776.78	11.5555	0.000675488	0.00311949
	TGFBR3	-8567.94	-8587.14	38.4021	5.75692e-10	5.62639e-09
	THEMIS	-7210.88	-7216.68	11.588	0.000663793	0.00306886
	THEMIS2	-8133.18	-8151	35.6284	2.38779e-09	2.13959e-08
	THOC6	-3887.03	-3929.01	83.9618	0	0
	THUMPD3	-5428.96	-5435.78	13.633	0.000222249	0.00110206
	TIMD4	-6912.06	-6918.94	13.7539	0.00020839	0.00103824
	TIMELESS	-12065	-12079.3	28.4958	9.39008e-08	6.92312e-07
	TIMM10B	-1833.47	-1841.85	16.7628	4.23545e-05	0.00022967
	TIMM23	-2453.47	-2477.33	47.7233	4.9083e-12	6.07573e-11
	TIMM44	-4690.18	-4709.63	38.8969	4.46784e-10	4.41271e-09
	TIMP3	-1911.93	-1939.05	54.2289	1.78524e-13	2.61866e-12
	TINAG	-4699.05	-4704.68	11.262	0.000791113	0.00361572
	TLDC2	-3802.77	-3811.38	17.2285	3.31424e-05	0.000181948
	TM2D2	-2027.79	-2032.5	9.41515	0.00215199	0.00921892
	TM4SF1	-2870.42	-2897.22	53.6088	2.44693e-13	3.51563e-12
	TM4SF20	-2774.18	-2778.95	9.52693	0.00202478	0.00870946
	TM6SF1	-2868.52	-2876.05	15.0549	0.00010443	0.000540808
	TM6SF2	-4308.6	-4326.77	36.3538	1.64555e-09	1.50335e-08
	TM9SF1	-5274.21	-5329.14	109.848	0	0
	TMBIM1	-2946.03	-2961.11	30.1709	3.95591e-08	3.06729e-07
	TMBIM4	-3189.38	-3195.23	11.7051	0.000623278	0.00290552
	TMC5	-11930.7	-11945.4	29.3344	6.09064e-08	4.62437e-07
	TMC8	-9951.09	-9966.44	30.7066	3.00141e-08	2.37094e-07
	TMCO3	-8132.39	-8137.21	9.62766	0.00191668	0.00828263
	TMEM104	-4700.85	-4722.73	43.7786	3.67695e-11	4.11515e-10
	TMEM110	-2839.37	-2844.29	9.83986	0.0017077	0.00742537
	TMEM123	-3212.46	-3224.8	24.6825	6.75944e-07	4.45943e-06
	TMEM130	-5694.7	-5728.18	66.9545	2.22045e-16	4.66571e-15
	TMEM131	-16247.8	-16299.8	103.997	0	0
	TMEM136	-2708.75	-2722.36	27.2199	1.81581e-07	1.2901e-06
	TMEM138	-3751.84	-3805.34	106.996	0	0
	TMEM140	-2638.17	-2657.23	38.1223	6.6446e-10	6.42668e-09
	TMEM150B	-4425.66	-4467.69	84.0674	0	0
	TMEM150C	-2817.19	-2824.35	14.3245	0.000153849	0.000779919
	TMEM154	-4271.43	-4289.43	35.9959	1.9773e-09	1.78701e-08
	TMEM156	-4995.71	-5006.67	21.9135	2.85224e-06	1.77054e-05
	TMEM165	-3752.51	-3776.35	47.6794	5.01932e-12	6.20403e-11
	TMEM167A	-1755.22	-1762.84	15.2554	9.39079e-05	0.000489941
	TMEM171	-4621.51	-4647.17	51.3241	7.83151e-13	1.05656e-11
	TMEM179B	-2932.63	-2959.21	53.1516	3.08753e-13	4.35414e-12
	TMEM181	-5279.76	-5340.24	120.949	0	0
	TMEM186	-3463.72	-3474.15	20.8591	4.94332e-06	2.98911e-05
	TMEM189	-2669.62	-2702.25	65.2515	6.66134e-16	1.30509e-14
	TMEM218	-1454.72	-1483.04	56.6409	5.22915e-14	8.24597e-13
	TMEM221	-4915.4	-4922.46	14.1228	0.000171251	0.000861379
	TMEM233	-3637.28	-3651.69	28.8315	7.89555e-08	5.88838e-07
	TMEM237	-5866.73	-5873.69	13.9226	0.000190497	0.000952484
	TMEM241	-5990.58	-6021.21	61.2446	5.10703e-15	8.96128e-14
	TMEM242	-2239.34	-2260.11	41.5504	1.14869e-10	1.20684e-09
	TMEM253	-2630.39	-2649.93	39.0808	4.06617e-10	4.03973e-09
	TMEM256	-1226.75	-1243.56	33.6286	6.67043e-09	5.61773e-08
	TMEM259	-6413.54	-6419.52	11.9618	0.000543017	0.00254691
	TMEM27	-2122.35	-2131.38	18.0626	2.13763e-05	0.000119858
	TMEM39A	-3783.94	-3813.13	58.3695	2.17604e-14	3.6217e-13
	TMEM68	-2958.61	-2965.48	13.7362	0.000210364	0.00104622
	TMEM72	-3183.04	-3199.98	33.8814	5.85749e-09	4.97798e-08
	TMEM87B	-5804.13	-5840	71.7307	0	0
	TMPRSS11F	-4853.53	-4860.83	14.6028	0.000132716	0.000678929
	TMPRSS12	-6806.94	-6842.24	70.5964	0	0
	TMPRSS7	-8734.88	-8777.12	84.4882	0	0
	TMPRSS9	-15356.6	-15391.9	70.5878	0	0
	TMTC4	-7060.23	-7076.79	33.1211	8.65956e-09	7.24215e-08
	TNFRSF14	-5980.86	-5998.24	34.7494	3.74989e-09	3.27628e-08
	TNFRSF19	-4633.61	-4646.22	25.2221	5.10926e-07	3.42724e-06
	TNFRSF21	-6545.74	-6557.94	24.402	7.81887e-07	5.13018e-06
	TNK2	-10774	-10790.6	33.0608	8.93236e-09	7.46287e-08
	TNS2	-14114.9	-14129.2	28.5848	8.96841e-08	6.63552e-07
	TOM1L2	-4855.55	-4871.53	31.97	1.56571e-08	1.27147e-07
	TOMM70A	-5374.26	-5414.16	79.7942	0	0
	TOPBP1	-18857.9	-18906.8	97.6953	0	0
	TOR3A	-5264.34	-5270.46	12.2433	0.000466925	0.00221224
	TOR4A	-5053.53	-5059.84	12.629	0.000379798	0.00181685
	TOX2	-6008.6	-6034.52	51.8482	5.99631e-13	8.20831e-12
	TP53TG5	-4283.32	-4311.36	56.0746	6.9722e-14	1.08121e-12
	TPCN1	-7972.22	-7985.67	26.902	2.1404e-07	1.51304e-06
	TPM2	-3148.7	-3174.26	51.1347	8.62421e-13	1.15608e-11
	TPST2	-4339.92	-4351.24	22.6412	1.95257e-06	1.22932e-05
	TPX2	-7925.32	-7978.18	105.723	0	0
	TRAF5	-5776.4	-5810.26	67.7296	2.22045e-16	4.66571e-15
	TRAM2	-3623.81	-3654.96	62.3155	2.88658e-15	5.19523e-14
	TRAPPC10	-11081.6	-11087.4	11.6895	0.000628553	0.00292201
	TRDMT1	-4072.66	-4088.29	31.2682	2.24729e-08	1.79719e-07
	TRERF1	-12037.1	-12087.1	99.9372	0	0
	TRIB1	-3999.15	-4023.95	49.6057	1.87961e-12	2.41931e-11
	TRIB2	-2610.24	-2616.07	11.6712	0.000634748	0.00294754
	TRIM16	-6741.18	-6807.48	132.606	0	0
	TRIM27	-5010.97	-5054.47	87.0031	0	0
	TRIM54	-3988.89	-4003.05	28.3379	1.01881e-07	7.46562e-07
	TRIM65	-6638.38	-6678.11	79.4588	0	0
	TRIP11	-20787.3	-20800.2	25.7975	3.79182e-07	2.57433e-06
	TRMT10B	-3507.06	-3530.46	46.7925	7.89135e-12	9.47526e-11
	TRMT11	-6524.85	-6536.48	23.2695	1.40814e-06	9.03467e-06
	TRMT1L	-7068.86	-7097.18	56.6388	5.24025e-14	8.248e-13
	TRMT2A	-6525.87	-6551.79	51.8533	5.97966e-13	8.19887e-12
	TSC1	-11377.3	-11451.4	148.154	0	0
	TSC2	-16354.8	-16396.3	82.9621	0	0
	TSKS	-7509.75	-7528.88	38.2564	6.20328e-10	6.04155e-09
	TSN	-3134.86	-3183.77	97.8179	0	0
	TSPAN12	-2536.24	-2567.32	62.145	3.10862e-15	5.571e-14
	TSPAN15	-3279.13	-3303.81	49.3567	2.13407e-12	2.73012e-11
	TSPAN2	-2301.11	-2317.24	32.2597	1.34881e-08	1.10387e-07
	TSPAN32	-3857.92	-3878.75	41.6611	1.08548e-10	1.14616e-09
	TTC12	-9054.3	-9084.29	59.9718	9.54792e-15	1.63776e-13
	TTC13	-6923.69	-6935.08	22.7778	1.8185e-06	1.14835e-05
	TTC17	-10605.9	-10635.8	59.941	9.76996e-15	1.66904e-13
	TTC22	-6026.22	-6054.81	57.192	3.95239e-14	6.33967e-13
	TTC38	-5229.58	-5262.26	65.3444	6.66134e-16	1.30509e-14
	TTC9C	-2502.41	-2530.28	55.7477	8.23785e-14	1.25661e-12
	TTI1	-11011.4	-11061.8	100.795	0	0
	TTI2	-6986.82	-6992.44	11.2422	0.000799583	0.00365244
	TTLL3	-11746.3	-11789.7	86.849	0	0
	TTMP	-3298.28	-3316.01	35.4557	2.60916e-09	2.32556e-08
	TUBGCP6	-20169.8	-20185.2	30.8724	2.75562e-08	2.18706e-07
	TVP23B	-1995.9	-2002.28	12.7467	0.000356637	0.00171386
	TXK	-5780.56	-5808.23	55.3338	1.01696e-13	1.53183e-12
	TXLNB	-8602.06	-8606.72	9.30608	0.00228395	0.00974941
	TXLNG	-4618.85	-4631.73	25.7512	3.88381e-07	2.63042e-06
	TXN2	-2313.27	-2318.88	11.2175	0.000810303	0.00369539
	TXNDC11	-9415.68	-9448.82	66.2843	4.44089e-16	8.92959e-15
	TXNDC2	-9351.1	-9361.81	21.4181	3.69272e-06	2.26055e-05
	UBA2	-5550.56	-5555.64	10.1543	0.00143962	0.00633508
	UBAC2	-3657.27	-3689.63	64.7117	8.88178e-16	1.72008e-14
	UBAP2L	-8143.51	-8199.43	111.841	0	0
	UBASH3A	-7143.25	-7186.76	87.0156	0	0
	UBE2O	-12715.6	-12817.2	203.234	0	0
	UBE2Q1	-3070.63	-3085.93	30.6161	3.1448e-08	2.46568e-07
	UBE3C	-10117	-10224	214.051	0	0
	UBN2	-12354.9	-12363.9	17.9139	2.31123e-05	0.000129334
	UBR7	-4226.05	-4265.67	79.2371	0	0
	UBXN6	-6066.39	-6094.34	55.8959	7.63833e-14	1.17368e-12
	UFD1L	-39189.9	-39221.2	62.5848	2.55351e-15	4.62549e-14
	ULK3	-5290.63	-5335.62	89.9725	0	0
	ULK4	-16423.5	-16433	18.9067	1.37267e-05	7.89144e-05
	UMODL1	-18683.6	-18723	78.7437	0	0
	UNC80	-28926.2	-28930.9	9.46458	0.00209477	0.00898294
	UNDSAG	-8816.05	-8821.71	11.3174	0.000767836	0.0035189
	UNDSAG1	-4008.45	-4030.34	43.7823	3.67013e-11	4.11848e-10
	UNDSAG2	-21515.5	-21527.6	24.29	8.28696e-07	5.4246e-06
	UNDSAG3	-3472.25	-3482	19.5051	1.00329e-05	5.84386e-05
	UNG	-4144.93	-4150.43	11.0062	0.000908057	0.00411884
	UNK	-7107.48	-7116.15	17.3419	3.12231e-05	0.000172199
	UPF1	-8993.3	-8999.41	12.2139	0.00047436	0.00224619
	UPP1	-4435.13	-4461.38	52.5016	4.29878e-13	5.982e-12
	URM1	-2552.21	-2588.57	72.7202	0	0
	UROC1	-6634.32	-6663.92	59.2079	1.42109e-14	2.40326e-13
	UROS	-3724.4	-3752.51	56.2337	6.43929e-14	1.00226e-12
	USP31	-4763.88	-4830.24	132.708	0	0
	USP39	-4904.49	-4935.26	61.5333	4.32987e-15	7.67775e-14
	VCL	-7873.31	-7885.78	24.9327	5.93675e-07	3.94454e-06
	VEGFC	-3811.57	-3844.48	65.8188	4.44089e-16	8.92959e-15
	VIPAS39	-5638.94	-5653.61	29.3453	6.05644e-08	4.60256e-07
	VPRBP	-10600.6	-10643.2	85.3135	0	0
	VPS11	-7503.45	-7526.27	45.6471	1.41597e-11	1.66684e-10
	VPS33A	-5119.63	-5134.05	28.8338	7.88638e-08	5.88677e-07
	VPS37A	-3334.94	-3346.84	23.7994	1.06916e-06	6.92852e-06
	VPS39	-7062.76	-7071.48	17.4296	2.98148e-05	0.000165081
	VPS45	-4183.11	-4199.28	32.3446	1.29115e-08	1.05874e-07
	VSIG1	-5458.69	-5483.96	50.5359	1.17006e-12	1.54144e-11
	VSIG10	-7960.29	-7976.72	32.8587	9.91075e-09	8.22308e-08
	VSTM2L	-2053.79	-2085.39	63.2071	1.88738e-15	3.47882e-14
	VSX2	-3000.35	-3017.63	34.5491	4.15626e-09	3.60509e-08
	VWA5B2	-14691.8	-14717.4	51.095	8.79963e-13	1.17772e-11
	VWA9	-3951.02	-3974.06	46.0993	1.12407e-11	1.33443e-10
	VWCE	-11456.1	-11462.6	12.9933	0.000312615	0.00152056
	VWDE	-23939.4	-23955.9	32.9852	9.28622e-09	7.72779e-08
	WASF3	-4736.64	-4758.41	43.5436	4.14617e-11	4.61571e-10
	WBP11	-5624.66	-5633.01	16.6851	4.41269e-05	0.000238666
	WDR13	-4730.84	-4790.34	118.987	0	0
	WDR19	-12461.7	-12471.1	18.6523	1.56859e-05	8.9565e-05
	WDR3	-8624.78	-8681.43	113.3	0	0
	WDR43	-6460.96	-6497.51	73.0968	0	0
	WDR54	-3739.1	-3743.96	9.71557	0.00182713	0.00792008
	WDR59	-7915.01	-7920.8	11.5914	0.000662588	0.00306497
	WDR61	-2347.72	-2365.78	36.125	1.85056e-09	1.67788e-08
	WDR72	-14267	-14272	9.91935	0.0016355	0.00713727
	WDSUB1	-5170.87	-5206.24	70.7383	0	0
	WEE2	-8672.3	-8700.04	55.4673	9.50351e-14	1.43664e-12
	WFDC3	-3507.69	-3525.78	36.1878	1.79188e-09	1.62643e-08
	WFDC5	-3782.04	-3787.46	10.8501	0.000987884	0.00443545
	WFIKKN2	-5831.16	-5847.03	31.7575	1.74672e-08	1.41301e-07
	WHAMM	-9888	-9924.29	72.5785	0	0
	WIPF1	-6073.85	-6090.74	33.7841	6.15816e-09	5.20718e-08
	WIPF2	-4315.96	-4330.54	29.1569	6.67482e-08	5.03607e-07
	WIPI1	-4356.09	-4364.58	16.978	3.78149e-05	0.000206252
	WISP2	-3382.41	-3399.86	34.9004	3.47005e-09	3.05401e-08
	WISP3	-3989.98	-4018.16	56.3653	6.01741e-14	9.4008e-13
	WNK4	-14587.5	-14603.2	31.5599	1.93378e-08	1.55684e-07
	WNT7B	-2695.12	-2714.32	38.3873	5.80077e-10	5.66265e-09
	WRAP53	-6739.21	-6744.15	9.89954	0.0016532	0.00719956
	WT1	-4056.81	-4062.26	10.904	0.000959583	0.0043153
	WTAP	-2239.65	-2263.59	47.8807	4.52949e-12	5.64005e-11
	WTAP	-4247.7	-4295.63	95.8572	0	0
	XIRP1	-22363.6	-22369.1	10.9784	0.000921796	0.00417216
	XPC	-11479.7	-11499.3	39.3378	3.56465e-10	3.56677e-09
	XPO4	-9062.86	-9109.59	93.4501	0	0
	XPO5	-11290.9	-11298.9	16.1314	5.90968e-05	0.000314372
	XRCC4	-4889.39	-4894.38	9.98489	0.0015783	0.00690916
	XRCC6	-6502.38	-6534.91	65.0652	6.66134e-16	1.30509e-14
	YAF2	-2426.84	-2444.13	34.5846	4.08128e-09	3.54372e-08
	YARS	-4742.96	-4759.47	33.0133	9.15311e-09	7.63213e-08
	YBEY	-3411.87	-3422.79	21.8541	2.9419e-06	1.8235e-05
	YEATS4	-1491.54	-1501.91	20.7425	5.25375e-06	3.16316e-05
	YIPF3	-3891.68	-3906.63	29.8885	4.57609e-08	3.51894e-07
	ZAR1	-4966.82	-4973.59	13.5549	0.000231685	0.00114413
	ZBBX	-11513.5	-11519.9	12.7609	0.000353948	0.00170288
	ZBTB16	-5135	-5174.34	78.6938	0	0
	ZBTB18	-3198.19	-3208.11	19.8262	8.48125e-06	4.978e-05
	ZBTB32	-5835.2	-5846.7	22.9953	1.62398e-06	1.03484e-05
	ZBTB46	-5333.21	-5343.52	20.6093	5.63229e-06	3.37415e-05
	ZBTB7B	-5370.37	-5389.23	37.7196	8.16804e-10	7.7749e-09
	ZBTB8OS	-1447.23	-1454.92	15.3832	8.77654e-05	0.000459034
	ZC3H12A	-6172.13	-6177.6	10.946	0.000938062	0.00423665
	ZC3H6	-12120.8	-12137.9	34.359	4.58282e-09	3.95875e-08
	ZDHHC17	-6670.96	-6779.74	217.573	0	0
	ZDHHC18	-4024.31	-4038.92	29.2233	6.44996e-08	4.87956e-07
	ZDHHC20	-3432.14	-3445.02	25.7558	3.8746e-07	2.62629e-06
	ZDHHC22	-2472.22	-2477.37	10.2898	0.00133769	0.00591132
	ZDHHC24	-4219.01	-4272.27	106.529	0	0
	ZFAND2B	-2854.67	-2860.47	11.5921	0.000662319	0.00306541
	ZFAND5	-2749.14	-2805.57	112.854	0	0
	ZFP36L1	-2369.73	-2390.14	40.836	1.65553e-10	1.70733e-09
	ZFPM2	-11997.1	-12013.4	32.4631	1.21476e-08	9.98052e-08
	ZFYVE26	-26588.7	-26681.6	185.673	0	0
	ZHX1	-7375.85	-7385.25	18.8019	1.45021e-05	8.30313e-05
	ZMAT2	-1930.37	-1944.81	28.8858	7.67741e-08	5.74609e-07
	ZMYND10	-5433.94	-5515.67	163.459	0	0
	ZMYND8	-11819.5	-11829.8	20.6547	5.50012e-06	3.29733e-05
	ZNF24	-3228.07	-3264.82	73.5026	0	0
	ZNF3	-4549.39	-4563.34	27.8898	1.28423e-07	9.24935e-07
	ZNF316	-12961.8	-13044.1	164.676	0	0
	ZNF317	-7400.21	-7405.03	9.65419	0.0018892	0.00817647
	ZNF318	-26171.2	-26190.6	38.8157	4.65766e-10	4.5894e-09
	ZNF335	-13670.8	-13710.1	78.5016	0	0
	ZNF358	-8481.52	-8487.6	12.1634	0.000487363	0.00230128
	ZNF362	-3678.9	-3693.28	28.7602	8.19154e-08	6.08752e-07
	ZNF449	-4746.53	-4770.29	47.5106	5.47073e-12	6.73229e-11
	ZNF451	-11700.2	-11717.8	35.1492	3.05383e-09	2.70468e-08
	ZNF511	-3390.39	-3400.72	20.6703	5.45556e-06	3.27295e-05
	ZNF541	-14814.6	-14845.9	62.6624	2.44249e-15	4.44354e-14
	ZNF618	-8361.11	-8379.45	36.681	1.39126e-09	1.28783e-08
	ZNF622	-5294.05	-5323.63	59.1567	1.45439e-14	2.45465e-13
	ZNF706	-1628.1	-1647.35	38.5081	5.45266e-10	5.36019e-09
	ZNF770	-6928.46	-6946.11	35.3001	2.82621e-09	2.50837e-08
	ZNF777	-9703.88	-9778.43	149.109	0	0
	ZNF784	-4061.98	-4067.82	11.6948	0.000626766	0.00291531
	ZNF839	-14048.1	-14054.4	12.6347	0.000378646	0.0018134
	ZNF853	-10667.7	-10679.5	23.6421	1.16023e-06	7.49559e-06
	ZNHIT6	-5359.72	-5364.79	10.1374	0.00145293	0.00638365
	ZNRF1	-1841.18	-1863.64	44.928	2.0441e-11	2.37302e-10
	ZP2	-9188.53	-9193.99	10.9126	0.000955116	0.00429981
	ZRSR2	-6312.21	-6324.51	24.5848	7.1111e-07	4.6804e-06
	ZUFSP	-6236.29	-6247.74	22.9028	1.70401e-06	1.08092e-05
	ZYX	-6490.18	-6496.02	11.6976	0.000625821	0.00291253
