# Supplementary material for: Similar adaptative mechanism but divergent demographic history of four sympatric desert rodents in Eurasian inland
Source: Commun Biol. 2023 Jan 12;6:33. doi: 10.1038/s42003-023-04415-y (PMC9837166; doi:10.1038/s42003-023-04415-y)
Supplement: Supplementary file 6 — Supplementary Data 4 [file 42003_2023_4415_MOESM6_ESM.xlsx]

## Sheet: Supplementary Data 4
Supplementary Data 4. Positively selected genes (n= 1993) in Orientallactaga sibirica (P-value < 0.01, FDR < 0.01).
	Gene	-ln∙L(Alternative∙model)	-ln∙L(Null∙model)	LRT	P-value	FDR
	AAAS	-4603.3	-4624.54	42.4762	7.15474e-11	7.10606e-10
	AATF	-3546.01	-3554.36	16.7105	4.354e-05	0.000220779
	ABCB9	-7764.67	-7776.5	23.662	1.14828e-06	7.05186e-06
	ABCG5	-7202.95	-7239.83	73.7577	0	0
	ABHD12	-3234.45	-3250.2	31.4884	2.00634e-08	1.52556e-07
	ABHD12B	-5046.46	-5051.51	10.1047	0.00147892	0.00630278
	ACAD8	-4877.88	-4885.37	14.9877	0.000108216	0.000526834
	ACADS	-4520.59	-4564.11	87.0464	0	0
	ACD	-6288.74	-6322.1	66.7158	3.33067e-16	5.99667e-15
	ACO2	-7084.02	-7166.28	164.502	0	0
	ACOT13	-1975.25	-1989.34	28.1943	1.0973e-07	7.59466e-07
	ACOX1	-7809.54	-7866.19	113.306	0	0
	ACOX2	-9203.77	-9225.78	44.0068	3.27243e-11	3.37312e-10
	ACOX3	-9450.73	-9463.01	24.5518	7.23369e-07	4.52396e-06
	ACR	-6090.45	-6096.14	11.3716	0.000745765	0.00331839
	ACSS2	-6109.45	-6139.48	60.0539	9.21485e-15	1.43198e-13
	ACTG2	-18040.4	-18051.7	22.6264	1.96759e-06	1.18084e-05
	ACTR6	-2997.55	-3008.4	21.7042	3.18092e-06	1.8506e-05
	ACTRT3	-5491.54	-5509.44	35.8122	2.17283e-09	1.85587e-08
	ADAD2	-7972.46	-8005.23	65.5213	5.55112e-16	9.86409e-15
	ADAL	-3621.81	-3642.74	41.851	9.85023e-11	9.63108e-10
	ADAM10	-7080.78	-7085.46	9.36504	0.00221163	0.00910265
	ADAM33	-12872.8	-12904.8	64.0284	1.22125e-15	2.07968e-14
	ADAM5	-12480.3	-12500.5	40.5161	1.94998e-10	1.83208e-09
	ADAM7	-10349.4	-10354.1	9.35937	0.00221848	0.00912165
	ADAMTSL5	-6762.06	-6772	19.892	8.19428e-06	4.53487e-05
	ADAR	-11761.7	-11792.1	60.8065	6.21725e-15	9.82975e-14
	ADAT1	-5860.99	-5867	12.0254	0.000524794	0.00237523
	ADCK1	-5798.02	-5808.78	21.5192	3.5031e-06	2.02649e-05
	ADCY10	-20550.2	-20618.5	136.635	0	0
	ADCYAP1R1	-5335.49	-5345.13	19.2766	1.13086e-05	6.12567e-05
	ADGRF1	-12711.1	-12719.6	16.9517	3.83428e-05	0.000194909
	ADPRH	-4068.72	-4087.89	38.3426	5.93534e-10	5.33137e-09
	AEBP2	-4790.55	-4798.68	16.2737	5.48191e-05	0.000275918
	AFAP1L2	-9080.52	-9118.1	75.153	0	0
	AFF1	-15974.3	-16104.2	259.947	0	0
	AFMID	-6167.46	-6180.39	25.8694	3.65321e-07	2.38128e-06
	AGGF1	-7809.23	-7888.52	158.578	0	0
	AGK	-3801.73	-3812.94	22.4051	2.20786e-06	1.31443e-05
	AGPS	-5420.14	-5440.96	41.6563	1.08816e-10	1.05888e-09
	AGT	-6201.19	-6206.19	9.98932	0.0015745	0.00665804
	AGTRAP	-2366	-2381.3	30.6027	3.16646e-08	2.3402e-07
	AGXT	-5276.11	-5323.94	95.6631	0	0
	AHSG	-6692.31	-6711.24	37.8698	7.56268e-10	6.73391e-09
	AIM1	-23616.4	-23621.5	10.2324	0.00137995	0.00591492
	AIP	-3057.34	-3086.53	58.381	2.15383e-14	3.20682e-13
	AIRE	-8278.14	-8308.11	59.9382	9.76996e-15	1.50963e-13
	AK3	-2511.76	-2539.17	54.8228	1.31894e-13	1.79087e-12
	AK5	-7317.19	-7363.01	91.6518	0	0
	AKAP3	-10901.4	-10924	45.1026	1.86979e-11	1.98232e-10
	AKAP7	-5901.4	-5906.12	9.42998	0.00213467	0.00882589
	ALB	-7589.71	-7595.15	10.8796	0.000972285	0.00426137
	ALDH5A1	-5494.47	-5529.33	69.7301	0	0
	ALG11	-5301.47	-5322.22	41.4949	1.18181e-10	1.14457e-09
	ALG5	-3463.68	-3470.43	13.4918	0.000239613	0.00112369
	ALG6	-6415.93	-6425.83	19.81	8.55359e-06	4.71457e-05
	ALKBH1	-4275.25	-4317.45	84.3947	0	0
	ALKBH3	-3963	-3974.86	23.7194	1.11454e-06	6.85497e-06
	ALMS1	-55852.2	-55885.6	66.8794	2.22045e-16	4.03332e-15
	ALOX5	-6466.25	-6505.44	78.3886	0	0
	ALS2CR12	-6596.84	-6629.34	64.9953	7.77156e-16	1.34872e-14
	AMDHD1	-5309.34	-5339.19	59.6989	1.11022e-14	1.69625e-13
	AMELX	-1811.01	-1828.89	35.76	2.23185e-09	1.9043e-08
	AMER2	-6577.61	-6583.84	12.4649	0.000414664	0.00189144
	AMN	-4545.21	-4550.23	10.027	0.00154259	0.00654002
	ANAPC10	-1732.28	-1738.31	12.0528	0.00051716	0.00234457
	ANAPC11	-757.964	-764.036	12.1442	0.000492417	0.00223612
	ANAPC16	-1666.81	-1689.06	44.4985	2.54554e-11	2.67102e-10
	ANKEF1	-8527.43	-8534.66	14.4589	0.000143254	0.00068799
	ANKH	-5952.36	-5974.2	43.6835	3.86011e-11	3.93915e-10
	ANKIB1	-8923.86	-8960.75	73.7794	0	0
	ANKRD1	-4112.35	-4160.01	95.3075	0	0
	ANKRD16	-5348.57	-5385.07	73.0019	0	0
	ANKRD2	-3439.44	-3488.91	98.9317	0	0
	ANKRD32	-12372.2	-12387.4	30.3683	3.5732e-08	2.61247e-07
	ANKRD33B	-6682.1	-6707.32	50.4319	1.23368e-12	1.50734e-11
	ANKRD34C	-5703.37	-5731.96	57.1948	3.95239e-14	5.70793e-13
	ANKRD45	-3967.72	-3976.52	17.6166	2.70221e-05	0.000139444
	ANKRD55	-6144.22	-6167.81	47.1871	6.45239e-12	7.21503e-11
	ANKS3	-7635.78	-7657.64	43.7199	3.78909e-11	3.8715e-10
	ANKS6	-9273.19	-9360.45	174.534	0	0
	ANKZF1	-9604.1	-9650.49	92.7886	0	0
	ANO9	-8530.5	-8536.84	12.6875	0.000368106	0.00168755
	ANP32A	-3586.88	-3601.45	29.1414	6.72842e-08	4.78244e-07
	ANPEP	-11232.9	-11244.2	22.6092	1.98536e-06	1.19063e-05
	ANTXR1	-5910.46	-5922.71	24.5036	7.41727e-07	4.63169e-06
	ANXA5	-3030.89	-3054.7	47.6232	5.16542e-12	5.86419e-11
	ANXA6	-7039.68	-7090.34	101.317	0	0
	AOPEP	-8715	-8725.62	21.2358	4.0611e-06	2.33442e-05
	AP1AR	-4067.12	-4091.03	47.8305	4.64717e-12	5.31272e-11
	AP1S3	-1824.98	-1830.12	10.2911	0.0013367	0.00573254
	APLNR	-3960.8	-3984.84	48.0704	4.11182e-12	4.72715e-11
	APOBEC2	-2029.66	-2034.35	9.37465	0.00220007	0.00907335
	APOBR	-14774.2	-14783.1	17.8115	2.43903e-05	0.000127309
	APOM	-2308.79	-2317.09	16.6103	4.58999e-05	0.000232313
	APOPT1	-3841.42	-3864.34	45.8311	1.28904e-11	1.39742e-10
	AQP9	-4085.11	-4097.07	23.9097	1.00959e-06	6.24238e-06
	AREG	-5334.87	-5378.81	87.8941	0	0
	ARFIP2	-3856.36	-3892.92	73.1279	0	0
	ARFRP1	-1599.07	-1605.7	13.2566	0.000271618	0.00126291
	ARHGAP12	-7272.17	-7301.84	59.3452	1.32117e-14	2.00356e-13
	ARHGAP22	-8096.77	-8102.24	10.9366	0.000942809	0.00414329
	ARHGAP24	-7327.63	-7339.99	24.7188	6.63348e-07	4.17093e-06
	ARHGAP30	-12278.4	-12284.9	13.0716	0.000299805	0.00138845
	ARHGAP39	-9054.65	-9092.49	75.6865	0	0
	ARHGAP6	-9042.05	-9049.91	15.7083	7.38973e-05	0.00036675
	ARHGEF15	-10663.3	-10680.3	34.148	5.10748e-09	4.16236e-08
	ARHGEF17	-20352.7	-20359.7	14.1209	0.000171425	0.000815617
	ARHGEF3	-4975.92	-5002.11	52.378	4.57856e-13	5.84768e-12
	ARHGEF40	-15037.5	-15049.1	23.1567	1.49319e-06	9.06112e-06
	ARID2	-15492.5	-15513.3	41.7241	1.05105e-10	1.02522e-09
	ARID5A	-7231.82	-7283.16	102.676	0	0
	ARIH2	-3637.79	-3650.07	24.5476	7.24949e-07	4.53038e-06
	ARL13B	-4574.53	-4588	26.9214	2.11895e-07	1.42086e-06
	ARL14EP	-2536.5	-2541.6	10.1978	0.0014061	0.00601437
	ARL14EPL	-2203.09	-2216.43	26.6687	2.41501e-07	1.6049e-06
	ARL15	-2085.05	-2090.73	11.3562	0.000751953	0.0033441
	ARL16	-2246.47	-2272.55	52.1717	5.08482e-13	6.45393e-12
	ARL8B	-2010.69	-2044.92	68.4748	1.11022e-16	2.10556e-15
	ARMC8	-5011.87	-5018.98	14.2288	0.000161871	0.000772406
	ARMCX4	-26050.2	-26055.6	10.7903	0.00102032	0.00445516
	ARNTL	-5344.13	-5414.62	140.977	0	0
	ARSG	-6342.73	-6347.5	9.54346	0.00200663	0.00835566
	ART1	-3916.78	-3922.89	12.2045	0.000476751	0.00216618
	ASAH2	-8077.53	-8111.38	67.7131	2.22045e-16	4.03332e-15
	ASB15	-6586.88	-6591.95	10.1443	0.00144748	0.00617842
	ASB17	-3219.81	-3249.52	59.4052	1.28786e-14	1.95668e-13
	ASCC1	-3903.07	-3923.1	40.0634	2.4585e-10	2.29143e-09
	ASCL3	-2205.82	-2214.57	17.5026	2.86922e-05	0.000147596
	ASF1B	-2250.07	-2255.17	10.2033	0.00140193	0.00599966
	ASH2L	-5516.76	-5599.26	165	0	0
	ASIC1	-5848.3	-5881.33	66.0598	4.44089e-16	7.90846e-15
	ASIC2	-4478.39	-4495.59	34.3972	4.49375e-09	3.68055e-08
	ASIC5	-6098.79	-6108.08	18.5838	1.62596e-05	8.67534e-05
	ASNA1	-4124.99	-4131.61	13.2356	0.000274682	0.00127571
	ASPA	-4421.3	-4443.85	45.1088	1.86389e-11	1.97862e-10
	ASPG	-7297.9	-7309.16	22.5279	2.07111e-06	1.23933e-05
	ASPM	-38705.8	-38725.9	40.0959	2.41797e-10	2.2588e-09
	ASPSCR1	-5912.88	-5929.67	33.5852	6.82098e-09	5.48227e-08
	ASTE1	-7649.96	-7677.1	54.2838	1.73528e-13	2.32527e-12
	ASZ1	-4237.05	-4260.19	46.2822	1.02389e-11	1.1234e-10
	ATE1	-5350.77	-5366.7	31.8587	1.65804e-08	1.27018e-07
	ATF6	-8965.2	-9040.86	151.318	0	0
	ATF7IP	-15575.4	-15587.3	23.9036	1.0128e-06	6.25747e-06
	ATG10	-3169.15	-3183.43	28.5589	9.08898e-08	6.34443e-07
	ATG12	-1352.44	-1358.86	12.8417	0.000338986	0.00156193
	ATG14	-4930.83	-4940.18	18.6985	1.53104e-05	8.19561e-05
	ATG16L2	-8971.68	-8977.06	10.7768	0.00102779	0.00447825
	ATG3	-2718.97	-2741.28	44.6342	2.37511e-11	2.49539e-10
	ATP1B1	-3540.04	-3560.87	41.6465	1.09362e-10	1.06293e-09
	ATP5G2	-1596.47	-1609.41	25.8739	3.64472e-07	2.37765e-06
	ATP5H	-2148.12	-2170.22	44.1971	2.96922e-11	3.06832e-10
	ATP6V0B	-1900.24	-1909.22	17.9511	2.26651e-05	0.000118531
	ATP6V1A	-6607.14	-6674.34	134.388	0	0
	ATP6V1C2	-4356.17	-4379.8	47.2712	6.18139e-12	6.9596e-11
	ATXN2	-10682.4	-10765.4	165.88	0	0
	ATXN2L	-9203.91	-9211.28	14.7409	0.000123339	0.000597614
	AURKAIP1	-2450.61	-2461.71	22.1964	2.4613e-06	1.45366e-05
	AVL9	-7722.72	-7825.54	205.642	0	0
	AWAT1	-3343.28	-3356.55	26.5305	2.59412e-07	1.71695e-06
	B3GALTL	-6543.58	-6548.55	9.94212	0.0016154	0.00681334
	B3GAT1	-3327.98	-3345.58	35.1997	2.97575e-09	2.49988e-08
	B3GNT3	-5809.86	-5814.91	10.098	0.00148432	0.00632247
	B9D2	-1882.24	-1887.78	11.0788	0.000873197	0.00384979
	BACH1	-8682.56	-8699.88	34.6408	3.96506e-09	3.2804e-08
	BAIAP2	-5087.69	-5129.66	83.9418	0	0
	BANK1	-12223.1	-12233.6	21.1117	4.33277e-06	2.47319e-05
	BAZ1B	-13512.2	-13539.9	55.3758	9.9476e-14	1.36658e-12
	BAZ2B	-19128.4	-19136.3	15.7632	7.17838e-05	0.00035691
	BBS5	-3247.32	-3292.07	89.4929	0	0
	BBS7	-4303.14	-4340.54	74.787	0	0
	BCAR3	-8175.51	-8186.19	21.3746	3.77741e-06	2.17747e-05
	BCCIP	-3457.02	-3461.99	9.93993	0.00161732	0.00681793
	BCL7A	-2437.7	-2453.34	31.2856	2.22728e-08	1.68416e-07
	BDNF	-2681.98	-2689.02	14.0792	0.000175275	0.000833447
	BDP1	-33124.1	-33135.2	22.295	2.3382e-06	1.38597e-05
	BHLHA15	-2345.37	-2355.97	21.1884	4.16276e-06	2.38782e-05
	BIRC6	-47283.1	-47329.8	93.4108	0	0
	BMP6	-4129.93	-4146.68	33.4851	7.18105e-09	5.74906e-08
	BNIP2	-3920.66	-3929.76	18.2037	1.98488e-05	0.000104404
	BPIFB1	-6949.27	-6972.29	46.051	1.15215e-11	1.25401e-10
	BPIFB4	-9420.12	-9437.38	34.5173	4.22487e-09	3.47775e-08
	BRCA1	-28426.7	-28443.1	32.7489	1.04867e-08	8.24214e-08
	BRD8	-10175.1	-10182.4	14.5657	0.000135353	0.000651576
	BRMS1L	-2257.01	-2267.06	20.0856	7.40526e-06	4.11493e-05
	BSDC1	-4227.84	-4261.31	66.9419	2.22045e-16	4.03332e-15
	BSX	-2804.41	-2829.05	49.2793	2.21989e-12	2.64896e-11
	BUB1B	-11613.1	-11636.7	47.2622	6.20981e-12	6.98198e-11
	BVES	-3720.31	-3730.25	19.8723	8.27897e-06	4.57864e-05
	C10ORF128	-2050.86	-2056.59	11.4658	0.000708879	0.0031646
	C11ORF42	-5364.93	-5402.7	75.527	0	0
	C16ORF58	-5348.53	-5380.28	63.4934	1.55431e-15	2.61419e-14
	C16ORF87	-1207.22	-1219.13	23.8199	1.05782e-06	6.52573e-06
	C17ORF98	-2417.8	-2424.79	13.9682	0.000185933	0.000882074
	C19ORF44	-11343.2	-11350.1	13.7607	0.000207633	0.000978772
	C19ORF45	-7247.48	-7273.97	52.9841	3.36176e-13	4.36868e-12
	C1ORF112	-10934.8	-10986	102.479	0	0
	C1ORF127	-11283.3	-11295.7	24.7087	6.66813e-07	4.18949e-06
	C1ORF159	-4189.45	-4219.22	59.5392	1.19904e-14	1.82513e-13
	C1ORF50	-3065.06	-3079.1	28.0868	1.15996e-07	8.00805e-07
	C1QA	-3345.36	-3382.8	74.8683	0	0
	C1QTNF4	-3872.25	-3884.54	24.58	7.12883e-07	4.46522e-06
	C2CD5	-10797.1	-10809.4	24.5753	7.14601e-07	4.47255e-06
	C2ORF71	-17882.2	-17887.4	10.4142	0.00125051	0.00537983
	C4ORF50	-24208.9	-24262	106.238	0	0
	C5ORF51	-3193.21	-3214.24	42.0698	8.8071e-11	8.66296e-10
	C9ORF171	-3840.12	-3886.74	93.2306	0	0
	CA10	-2622.56	-2636.76	28.4041	9.84591e-08	6.85524e-07
	CA11	-5215.39	-5235.95	41.1203	1.43139e-10	1.37004e-09
	CA5A	-5717.64	-5731.87	28.4603	9.56389e-08	6.66456e-07
	CA5B	-3452.87	-3484.85	63.9767	1.33227e-15	2.24999e-14
	CACNG2	-2521.39	-2533.07	23.3648	1.34009e-06	8.17453e-06
	CACNG3	-2415.27	-2450.37	70.2003	0	0
	CACYBP	-2328.87	-2347.78	37.8218	7.75104e-10	6.87169e-09
	CAGE1	-12375.4	-12384.6	18.314	1.87329e-05	9.91085e-05
	CALCOCO2	-8452.72	-8473.49	41.5374	1.15639e-10	1.12127e-09
	CALCR	-6186.18	-6225.61	78.8736	0	0
	CAPN10	-7489.08	-7519.71	61.2613	4.996e-15	8.02305e-14
	CAPN13	-8926.27	-8960.55	68.5573	1.11022e-16	2.10556e-15
	CAPN15	-10476.6	-10520.3	87.4056	0	0
	CAPN7	-6213.78	-6220.95	14.3229	0.00015398	0.000736903
	CAPZA3	-3296.42	-3308.85	24.8643	6.15115e-07	3.88859e-06
	CAPZB	-2571.76	-2599.98	56.4383	5.79536e-14	8.19573e-13
	CARD14	-11022.7	-11028.4	11.4272	0.00072377	0.00322227
	CARD9	-6893.09	-6902.85	19.5249	9.92969e-06	5.42911e-05
	CARNS1	-10570.9	-10594.8	47.7684	4.79661e-12	5.4759e-11
	CARS2	-6905.28	-6911.27	11.987	0.000535723	0.00241934
	CASQ1	-3727.97	-3759.24	62.5403	2.66454e-15	4.36471e-14
	CAST	-9620.05	-9654.66	69.2193	1.11022e-16	2.10556e-15
	CAT	-4841.19	-4846.16	9.93398	0.00162255	0.00683648
	CATSPER1	-12899.5	-12917.6	36.2797	1.70933e-09	1.47229e-08
	CATSPER4	-7443.58	-7485.57	83.9727	0	0
	CAV1	-1323.64	-1340.67	34.0661	5.32707e-09	4.33268e-08
	CCAR1	-8584.95	-8684.35	198.789	0	0
	CCAR2	-8149.83	-8198.04	96.4147	0	0
	CCDC113	-4222.86	-4240.16	34.6124	4.02336e-09	3.32192e-08
	CCDC12	-2944.88	-2960.06	30.3485	3.60985e-08	2.63455e-07
	CCDC136	-14013	-14037.1	48.3552	3.55604e-12	4.15838e-11
	CCDC141	-18521	-18530.9	19.7671	8.74742e-06	4.81167e-05
	CCDC146	-11449.3	-11467.5	36.3303	1.6655e-09	1.43758e-08
	CCDC155	-7753.79	-7784.75	61.9238	3.55271e-15	5.78484e-14
	CCDC162P	-27204	-27218.6	29.1189	6.80693e-08	4.82985e-07
	CCDC167	-1740.54	-1751.52	21.9651	2.77661e-06	1.62812e-05
	CCDC169	-2799.37	-2838.45	78.1605	0	0
	CCDC174	-4718.38	-4723.42	10.0837	0.00149583	0.00636488
	CCDC181	-6326.47	-6339.74	26.5448	2.57501e-07	1.70568e-06
	CCDC183	-7900.38	-7917.8	34.831	3.59594e-09	2.97803e-08
	CCDC25	-1867	-1893.5	52.9873	3.35731e-13	4.36985e-12
	CCDC28A	-3138.12	-3148.5	20.7622	5.20003e-06	2.93746e-05
	CCDC3	-2744.25	-2764.48	40.4645	2.00222e-10	1.87685e-09
	CCDC34	-5591.55	-5607.2	31.3098	2.1997e-08	1.66485e-07
	CCDC37	-8636.31	-8641.58	10.5514	0.00116103	0.00501865
	CCDC40	-17915.7	-17921	10.4886	0.00120115	0.00517838
	CCDC57	-14746.9	-14785.5	77.307	0	0
	CCDC59	-3247.74	-3257.42	19.3638	1.08033e-05	5.87533e-05
	CCDC61	-6176.44	-6187.65	22.4344	2.17445e-06	1.29548e-05
	CCDC62	-7949.2	-7964.44	30.48	3.37327e-08	2.47737e-07
	CCDC64	-6328.94	-6355.37	52.8605	3.58158e-13	4.61764e-12
	CCDC69	-4879.83	-4893.32	26.9675	2.0691e-07	1.39086e-06
	CCDC71	-6130.46	-6136.04	11.1617	0.000835049	0.00369756
	CCDC78	-6214.86	-6226.72	23.7363	1.1048e-06	6.80021e-06
	CCDC79	-7497.46	-7504.57	14.2105	0.000163458	0.00077907
	CCDC92	-4038.03	-4043.27	10.4704	0.00121303	0.00522684
	CCKAR	-4634.83	-4645.41	21.1517	4.2432e-06	2.42715e-05
	CCL11	-1658.93	-1670.55	23.2321	1.43581e-06	8.72588e-06
	CCL22	-1818.24	-1824.94	13.4099	0.000250301	0.00117046
	CCL5	-1346.86	-1363.82	33.9251	5.7275e-09	4.64911e-08
	CCNA1	-5131.53	-5194.04	125.022	0	0
	CCNT2	-6865.73	-6882.26	33.0632	8.92136e-09	7.0868e-08
	CCPG1	-12649.4	-12675.7	52.521	4.2566e-13	5.45351e-12
	CCRN4L	-4004.47	-4012.38	15.8264	6.94255e-05	0.000346238
	CCS	-3412.89	-3432.36	38.9294	4.39414e-10	3.98201e-09
	CCSAP	-3144.64	-3184	78.7064	0	0
	CD101	-13128.9	-13139.5	21.1561	4.23346e-06	2.42327e-05
	CD14	-5429.22	-5443.55	28.6792	8.54182e-08	5.99835e-07
	CD151	-3582.08	-3620.9	77.6297	0	0
	CD164L2	-2345.54	-2371.43	51.7885	6.18172e-13	7.77375e-12
	CD320	-4008.21	-4015.02	13.6175	0.000224082	0.00105328
	CD46	-7120.46	-7129.35	17.7936	2.46208e-05	0.000128267
	CD72	-6494.81	-6518.28	46.9359	7.33458e-12	8.12369e-11
	CD86	-5721.56	-5726.91	10.7059	0.00106797	0.00463354
	CD93	-8845.86	-8859.93	28.1391	1.129e-07	7.80091e-07
	CD97	-11774.5	-11813.6	78.1625	0	0
	CDC123	-3391.5	-3417.42	51.8475	5.99854e-13	7.56667e-12
	CDC14B	-5538.61	-5573.18	69.1315	1.11022e-16	2.10556e-15
	CDC27	-5731	-5787.49	112.977	0	0
	CDC34	-4407.3	-4424.25	33.8997	5.80275e-09	4.70086e-08
	CDC40	-4866.59	-4875.74	18.2896	1.89743e-05	0.000100127
	CDC42EP1	-4869.96	-4898.21	56.4969	5.62883e-14	7.97401e-13
	CDCA2	-16253.4	-16258.4	10.0626	0.00151308	0.00642822
	CDCA3	-3465.76	-3482.08	32.6516	1.10251e-08	8.64039e-08
	CDCP2	-6133.39	-6144.61	22.4369	2.17163e-06	1.29474e-05
	CDH16	-10367.3	-10412.2	89.8993	0	0
	CDH23	-2949.91	-2957.8	15.7827	7.10494e-05	0.000353905
	CDHR2	-18080.5	-18148	134.851	0	0
	CDK2AP2	-1073.06	-1094.11	42.088	8.72569e-11	8.59322e-10
	CDK5RAP2	-22337	-22351.9	29.8097	4.76601e-08	3.44147e-07
	CDK5RAP3	-5341.54	-5391.17	99.2535	0	0
	CDK6	-3390.61	-3412.86	44.4845	2.56379e-11	2.68328e-10
	CDK7	-3210.16	-3241.06	61.7931	3.77476e-15	6.10988e-14
	CELF3	-3247.87	-3272.49	49.2328	2.27318e-12	2.7086e-11
	CELF5	-3991.32	-4015.42	48.209	3.83116e-12	4.44197e-11
	CENPC	-14113.9	-14129.7	31.4632	2.03258e-08	1.54408e-07
	CENPE	-8715.67	-8720.71	10.083	0.00149643	0.00636409
	CENPT	-8951.89	-8957.44	11.1086	0.000859268	0.00379862
	CENPU	-5637.09	-5642.07	9.95974	0.00160001	0.00675541
	CEP104	-10896.4	-10928.6	64.3264	1.11022e-15	1.89853e-14
	CEP126	-14744.9	-14774.5	59.078	1.5099e-14	2.27711e-13
	CEP135	-12403.9	-12444.7	81.4367	0	0
	CEP192	-33653	-33699.9	93.7467	0	0
	CEP250	-26218.4	-26234.2	31.6769	1.82074e-08	1.39091e-07
	CEP295	-34179.4	-34218.6	78.261	0	0
	CEP57	-5323.6	-5358.51	69.8285	0	0
	CFAP54	-41418.7	-41479.2	120.982	0	0
	CFAP69	-8860.39	-8908.42	96.0636	0	0
	CFTR	-18124.3	-18130	11.2957	0.000776888	0.00344562
	CGN	-12725.8	-12784.8	117.942	0	0
	CH25H	-3622.06	-3635.54	26.9689	2.0676e-07	1.39099e-06
	CHAF1A	-12637.3	-12654.5	34.4262	4.42722e-09	3.63699e-08
	CHDH	-7370.4	-7405.2	69.6005	0	0
	CHERP	-10687.4	-10695.3	15.7515	7.22298e-05	0.00035891
	CHGA	-6141.22	-6148.15	13.8634	0.000196594	0.00093049
	CHID1	-4561.26	-4627.87	133.235	0	0
	CHKB	-4146.48	-4188.61	84.2458	0	0
	CHMP4B	-1838.49	-1870.39	63.8073	1.33227e-15	2.24999e-14
	CHMP7	-5651.85	-5686.42	69.1267	1.11022e-16	2.10556e-15
	CHRDL1	-4814.47	-4854.92	80.8899	0	0
	CHRNA10	-5285.65	-5299.42	27.5419	1.53725e-07	1.05062e-06
	CHRNA5	-4334.43	-4345.42	21.9676	2.77296e-06	1.62715e-05
	CHST5	-4697.44	-4702.04	9.2096	0.0024075	0.00987399
	CHST9	-4792.72	-4810.54	35.6467	2.36546e-09	2.012e-08
	CHTF8	-1037.38	-1062.89	51.0202	9.14158e-13	1.13389e-11
	CIB3	-2545.81	-2560.45	29.2965	6.21067e-08	4.42985e-07
	CIITA	-14170.3	-14175.3	9.99435	0.00157021	0.00664334
	CIPC	-6435.74	-6505.56	139.651	0	0
	CIT	-16411.5	-16487.5	151.919	0	0
	CKAP2L	-11961.7	-12008	92.6817	0	0
	CLCF1	-3563.06	-3598.22	70.3176	0	0
	CLDN19	-2032.61	-2048.67	32.109	1.45762e-08	1.12614e-07
	CLEC16A	-8876.21	-8903.26	54.0999	1.90514e-13	2.54455e-12
	CLEC7A	-3218.22	-3228.71	20.9923	4.61132e-06	2.61756e-05
	CLK3	-5821.02	-5865.13	88.2147	0	0
	CLN8	-3323	-3334.41	22.8306	1.76925e-06	1.06494e-05
	CLNS1A	-3153.03	-3186.8	67.5378	2.22045e-16	4.03332e-15
	CLP1	-3840.6	-3865.79	50.3883	1.26144e-12	1.53895e-11
	CLPTM1	-7516.95	-7553.27	72.6306	0	0
	CLRN1	-2436.08	-2448.94	25.7343	3.91803e-07	2.53973e-06
	CLSPN	-14646.5	-14659.4	25.88	3.63315e-07	2.372e-06
	CMBL	-2855.03	-2859.95	9.83904	0.00170847	0.00717258
	CMKLR1	-4125.48	-4142.99	35.0104	3.27951e-09	2.73259e-08
	CMTM5	-1581.88	-1591.17	18.5659	1.64133e-05	8.75159e-05
	CMTM7	-2273.34	-2279.84	12.9945	0.000312408	0.00144354
	CMTR1	-7946.42	-7955.73	18.6219	1.59378e-05	8.51474e-05
	CNGA4	-5352.04	-5380.52	56.9527	4.4631e-14	6.38903e-13
	CNOT10	-7550.81	-7579.67	57.7253	3.01981e-14	4.43158e-13
	CNPPD1	-4052.56	-4096.15	87.1719	0	0
	CNTFR	-4725.3	-4778.88	107.166	0	0
	CNTRL	-24429.3	-24434	9.42325	0.00214251	0.00885384
	COBL	-16881.4	-16902.2	41.6372	1.09881e-10	1.06671e-09
	COBLL1	-15425.2	-15432.3	14.2422	0.000160728	0.000767402
	COL13A1	-7539.46	-7573.15	67.3799	2.22045e-16	4.03332e-15
	COL17A1	-16398.6	-16451.6	106.141	0	0
	COL6A1	-10036.5	-10072.8	72.717	0	0
	COL7A1	-30949.9	-31001.1	102.352	0	0
	COL9A1	-9178.6	-9273.11	189.024	0	0
	COLCA2	-4109.7	-4125.07	30.748	2.93807e-08	2.18524e-07
	COMMD10	-2787.54	-2801.86	28.6386	8.72246e-08	6.10946e-07
	COMMD9	-2162.05	-2179.28	34.4612	4.34843e-09	3.57586e-08
	COMTD1	-2614.76	-2626.7	23.8893	1.02039e-06	6.29963e-06
	COPA	-9634.64	-9669.49	69.6914	0	0
	COPE	-2953.32	-2968.68	30.7214	2.97866e-08	2.20739e-07
	COPS2	-3101.12	-3116.16	30.0687	4.17019e-08	3.03266e-07
	COQ5	-3897.79	-3908.23	20.8795	4.89091e-06	2.77242e-05
	CORIN	-11478.6	-11506.5	55.8462	7.83817e-14	1.09333e-12
	CORO7	-11042.2	-11050.5	16.4906	4.88928e-05	0.00024685
	COX14	-1623.63	-1628.7	10.156	0.00143835	0.00614266
	COX15	-3748.28	-3773.69	50.8245	1.01008e-12	1.24908e-11
	CPA1	-4459.51	-4485.98	52.9448	3.43059e-13	4.444e-12
	CPA4	-4661.5	-4684.73	46.4504	9.39682e-12	1.03378e-10
	CPEB1	-4739.72	-4748.56	17.69	2.59993e-05	0.00013459
	CPLX1	-1072.41	-1092.03	39.2512	3.72646e-10	3.41098e-09
	CPN2	-7680.1	-7686.71	13.2304	0.000275443	0.00127852
	CRAT	-6309.01	-6319.33	20.6471	5.52215e-06	3.10227e-05
	CRBN	-3781.18	-3786.19	10.015	0.00155273	0.00657959
	CREB1	-2413.19	-2444.87	63.3663	1.77636e-15	2.95722e-14
	CREB3L1	-6338.58	-6404.12	131.067	0	0
	CREB3L2	-3473.62	-3525.86	104.481	0	0
	CRELD1	-3935.34	-3964.85	59.0268	1.55431e-14	2.33977e-13
	CREM	-3108.61	-3126.07	34.9276	3.42198e-09	2.83972e-08
	CRHR2	-5715.77	-5725.41	19.2813	1.12804e-05	6.11446e-05
	CRISPLD1	-4195.42	-4206.01	21.1709	4.20094e-06	2.40803e-05
	CRLF3	-4302.5	-4336.58	68.1523	2.22045e-16	4.03332e-15
	CRTAC1	-6979.27	-7000.54	42.5595	6.85652e-11	6.81815e-10
	CRTC3	-6035.99	-6076.28	80.5803	0	0
	CRYGS	-1978.97	-2005.35	52.7613	3.76588e-13	4.83998e-12
	CSF1	-6850.75	-6860.63	19.7665	8.75053e-06	4.81014e-05
	CSF3R	-12145.9	-12156	20.3245	6.5359e-06	3.6542e-05
	CSRNP3	-5618.95	-5635.79	33.6885	6.46829e-09	5.21418e-08
	CST7	-2819.74	-2828.61	17.7292	2.54684e-05	0.000132261
	CTC1	-14663.4	-14688.7	50.6911	1.08114e-12	1.33291e-11
	CTCF	-4940.18	-4960.52	40.6882	1.78558e-10	1.68149e-09
	CTDNEP1	-2220.43	-2287.29	133.721	0	0
	CTNNBL1	-4624.06	-4672.11	96.0977	0	0
	CTSC	-5159.9	-5165.62	11.4433	0.000717532	0.00319624
	CTSE	-4957.51	-5018.4	121.769	0	0
	CTSO	-5528.11	-5550.35	44.4896	2.55711e-11	2.67972e-10
	CTTN	-5736.33	-5826.04	179.434	0	0
	CTTNBP2NL	-5766.87	-5772.85	11.9676	0.000541324	0.00244059
	CUEDC1	-3638.85	-3665.18	52.6588	3.96794e-13	5.09167e-12
	CUL2	-5675.84	-5726.19	100.701	0	0
	CWC25	-4474.84	-4480.96	12.2275	0.000470902	0.0021408
	CXCL9	-2311.16	-2321.68	21.037	4.505e-06	2.56255e-05
	CYB5R3	-3505.42	-3537.37	63.8974	1.33227e-15	2.24999e-14
	CYP17A1	-7011.75	-7026.57	29.6473	5.18257e-08	3.72252e-07
	CYP2W1	-6207.85	-6246.23	76.7613	0	0
	CYYR1	-2556.35	-2567.54	22.3826	2.23385e-06	1.32796e-05
	D17WSU92E	-2464.4	-2479.99	31.167	2.3676e-08	1.78367e-07
	DAB1	-4788.17	-4808.54	40.725	1.75234e-10	1.654e-09
	DAZAP2	-2171.74	-2198.76	54.0252	1.97953e-13	2.62673e-12
	DBN1	-6650.58	-6658.55	15.933	6.56228e-05	0.000328275
	DCAF17	-4287.27	-4293.93	13.3294	0.000261273	0.00121898
	DCAF5	-7921.86	-7952.35	60.9921	5.77316e-15	9.1809e-14
	DCLK1	-8631.12	-8693.89	125.554	0	0
	DCST2	-8959.56	-8974.77	30.4326	3.45667e-08	2.52953e-07
	DCT	-5725.56	-5756.72	62.3155	2.88658e-15	4.71898e-14
	DCUN1D1	-2421.6	-2438.11	33.0038	9.1979e-09	7.2923e-08
	DDIT3	-2165.61	-2189.82	48.4176	3.44469e-12	4.03394e-11
	DDO	-3972.45	-3985.25	25.5836	4.23622e-07	2.73514e-06
	DDX18	-7054.98	-7060.71	11.446	0.000716479	0.00319678
	DDX47	-4107.48	-4123.1	31.242	2.2778e-08	1.72077e-07
	DDX51	-7641.83	-7646.57	9.48297	0.00207388	0.00860502
	DDX54	-9135.46	-9152.6	34.281	4.77009e-09	3.89517e-08
	DDX60	-19633.2	-19644.8	23.1936	1.46486e-06	8.8958e-06
	DEAF1	-7265.69	-7273.88	16.3819	5.17769e-05	0.000261249
	DEF6	-5741.03	-5747.22	12.3917	0.000431253	0.00196602
	DESI1	-1564.98	-1595.6	61.2305	5.10703e-15	8.16924e-14
	DET1	-5244.73	-5291.24	93.0292	0	0
	DFNB31	-9096.03	-9112.16	32.269	1.34238e-08	1.04501e-07
	DGCR6	-2301.71	-2307.59	11.7639	0.000603915	0.00270785
	DHODH	-4123.97	-4146.16	44.3719	2.71563e-11	2.82411e-10
	DHRS11	-3120.32	-3140.87	41.0958	1.44951e-10	1.38414e-09
	DHRS7	-4505.74	-4516.19	20.912	4.80869e-06	2.72771e-05
	DHRS9	-3508.62	-3531.84	46.4383	9.4551e-12	1.03879e-10
	DHX29	-12956.2	-12969.6	26.7243	2.34658e-07	1.56324e-06
	DHX34	-14120.1	-14154.2	68.1634	2.22045e-16	4.03332e-15
	DIEXF	-9398.33	-9409.88	23.0973	1.54004e-06	9.33156e-06
	DIMT1	-2787.16	-2809.7	45.075	1.89631e-11	2.00782e-10
	DISC1	-13490.6	-13499.1	16.9158	3.90753e-05	0.000198509
	DKK1	-4070.75	-4086.42	31.3361	2.17007e-08	1.64547e-07
	DKK3	-3798.47	-3820.53	44.1352	3.06453e-11	3.16281e-10
	DLEC1	-20870.8	-20910.9	80.217	0	0
	DLGAP5	-12166	-12174.7	17.4091	3.01387e-05	0.000154648
	DLL3	-9144.59	-9176.92	64.6642	8.88178e-16	1.53164e-14
	DMKN	-8366.06	-8402.04	71.9478	0	0
	DMP1	-7061.38	-7074.3	25.8583	3.67426e-07	2.3931e-06
	DMRTA1	-6515.71	-6523.01	14.617	0.000131723	0.000635222
	DMTF1	-6143.52	-6184.05	81.0467	0	0
	DMTN	-3618.8	-3627.97	18.3439	1.84409e-05	9.76268e-05
	DNAJA2	-4641.92	-4721.32	158.813	0	0
	DNAJA4	-5116.95	-5146.23	58.5457	1.9873e-14	2.98058e-13
	DNAJC10	-6835.57	-6856.03	40.9241	1.5826e-10	1.50246e-09
	DNAJC17	-3596.68	-3626.78	60.2036	8.54872e-15	1.33099e-13
	DNAJC25	-3083.56	-3092.41	17.7144	2.56681e-05	0.000133044
	DNAJC3	-4465.79	-4471.63	11.6798	0.000631815	0.00282984
	DNAL1	-2994.31	-3021.28	53.9487	2.05835e-13	2.72249e-12
	DNASE1L3	-4642.91	-4662.6	39.3839	3.48159e-10	3.19399e-09
	DNMT3L	-6059.97	-6077	34.0654	5.32916e-09	4.33008e-08
	DNTT	-5575.54	-5597.68	44.2854	2.83821e-11	2.94784e-10
	DOC2G	-4550.27	-4555.57	10.5954	0.00113371	0.00490835
	DOK2	-5435.75	-5465.86	60.2267	8.43769e-15	1.31622e-13
	DOS	-8338.07	-8348.6	21.0698	4.42856e-06	2.52434e-05
	DPF2	-3016.29	-3029.76	26.9386	2.10025e-07	1.41064e-06
	DPH1	-4524.78	-4560.26	70.9492	0	0
	DRD2	-4907.01	-4915.9	17.798	2.45635e-05	0.00012805
	DRD3	-4755.09	-4791.79	73.3931	0	0
	DRG1	-3039.3	-3049.72	20.8396	4.99404e-06	2.825e-05
	DRGX	-3664.89	-3684.37	38.9546	4.33786e-10	3.93974e-09
	DSCR3	-3016.02	-3048.75	65.4616	6.66134e-16	1.16595e-14
	DSPP	-13728.8	-13777.7	97.832	0	0
	DSTYK	-8051.85	-8074.73	45.7546	1.34033e-11	1.44919e-10
	DTHD1	-10004.3	-10018.4	28.1938	1.09756e-07	7.59004e-07
	DTWD1	-3975.58	-4002.59	54.0344	1.96954e-13	2.61772e-12
	DUSP22	-2584.53	-2591.64	14.2114	0.000163379	0.000779148
	DUSP8	-8570.91	-8619.59	97.3601	0	0
	DYNLT3	-1426.47	-1433.48	14.0284	0.000180072	0.000855265
	DYX1C1	-5408.04	-5418.84	21.5862	3.3828e-06	1.96246e-05
	DZIP3	-11472.3	-11494.3	43.8823	3.48722e-11	3.58097e-10
	EAF2	-3483.08	-3501.39	36.6255	1.43145e-09	1.24475e-08
	ECI1	-5230.31	-5239.63	18.6522	1.56862e-05	8.38582e-05
	ECI2	-5222.26	-5244.83	45.1541	1.82125e-11	1.9384e-10
	ECM1	-7605.84	-7653.31	94.9426	0	0
	EDA	-3014.54	-3045.33	61.5796	4.21885e-15	6.78836e-14
	EDC4	-11557	-11574.3	34.5501	4.15413e-09	3.42297e-08
	EDN2	-2843.69	-2853.85	20.3139	6.57197e-06	3.66935e-05
	EED	-4322.25	-4379.7	114.894	0	0
	EEF1D	-6517.02	-6524.4	14.7587	0.000122183	0.000592714
	EEF2KMT	-6350.66	-6368.33	35.339	2.77024e-09	2.33443e-08
	EFCAB11	-2152.65	-2174.47	43.655	3.91666e-11	3.98689e-10
	EFNA1	-1813.14	-1824.3	22.3257	2.30104e-06	1.36493e-05
	EFNB2	-2556.22	-2572.03	31.6168	1.87793e-08	1.43326e-07
	EFNB3	-4233.89	-4250.3	32.8239	1.00898e-08	7.95312e-08
	EFS	-7586.1	-7626.67	81.1334	0	0
	EGFLAM	-10669.7	-10709.5	79.6019	0	0
	EI24	-3470.99	-3495.76	49.5372	1.94644e-12	2.33288e-11
	EIF2AK1	-6202.18	-6223.03	41.7098	1.05878e-10	1.03152e-09
	EIF2AK4	-14548.3	-14559.8	22.9671	1.64802e-06	9.94897e-06
	EIF2S1	-2424.62	-2434.24	19.2412	1.15199e-05	6.23186e-05
	EIF4B	-5988.6	-6091.67	206.142	0	0
	EIF4E1B	-3624.82	-3639.67	29.7059	5.02812e-08	3.62753e-07
	EIF4ENIF1	-10614.9	-10688.2	146.658	0	0
	EIF4G2	-7512.21	-7616.58	208.75	0	0
	EIF5A	-1013.54	-1034.06	41.0387	1.49246e-10	1.4235e-09
	ELF5	-2462.08	-2477.81	31.454	2.04217e-08	1.54993e-07
	ELK3	-4082.28	-4107.26	49.9611	1.5683e-12	1.89635e-11
	ELK4	-4340.93	-4350.9	19.9355	8.00975e-06	4.44177e-05
	ELL2	-6140.02	-6159.49	38.9338	4.38427e-10	3.97747e-09
	ELP3	-5253.69	-5323.8	140.218	0	0
	ELP5	-3674.61	-3703.78	58.3475	2.19824e-14	3.26699e-13
	EMC10	-3396.2	-3405.58	18.7747	1.47103e-05	7.8847e-05
	EMC4	-1584.32	-1618.31	67.9667	2.22045e-16	4.03332e-15
	EMC7	-2642.51	-2671.35	57.6688	3.10862e-14	4.55374e-13
	EMCN	-4124.41	-4133.61	18.3999	1.79065e-05	9.50442e-05
	EME1	-8075.01	-8086.8	23.5866	1.19417e-06	7.31722e-06
	ENAH	-7423.45	-7454.26	61.6249	4.21885e-15	6.78836e-14
	ENDOU	-5313.41	-5327.91	28.9889	7.27929e-08	5.15606e-07
	ENDOV	-4383.15	-4387.76	9.22491	0.00238744	0.00979665
	ENKUR	-2705.41	-2711.34	11.8656	0.000571809	0.00257094
	ENTPD5	-4467.65	-4494.56	53.8199	2.19713e-13	2.89201e-12
	EOGT	-5254.25	-5273	37.4923	9.17737e-10	8.10106e-09
	EPHX3	-6170.1	-6185.21	30.2186	3.85986e-08	2.81198e-07
	EPHX4	-3745.36	-3757.8	24.8794	6.10318e-07	3.86125e-06
	EPM2A	-2893.53	-2904.35	21.6381	3.29244e-06	1.91139e-05
	EPS8L2	-7343.89	-7389.73	91.6741	0	0
	EPS8L3	-7778.3	-7789.25	21.899	2.87379e-06	1.68269e-05
	ERH	-1651.21	-1659.53	16.6569	4.47865e-05	0.000226818
	ERICH3	-26271.2	-26298.7	55.0415	1.18017e-13	1.60778e-12
	ERICH6	-10381	-10422.6	83.2491	0	0
	ERMN	-3703.41	-3708.61	10.386	0.00126972	0.00545675
	ERMP1	-9482.81	-9505.02	44.4291	2.63738e-11	2.74974e-10
	ESD	-3403.03	-3443.94	81.8326	0	0
	ESPL1	-23445.8	-23463.9	36.3532	1.64611e-09	1.42384e-08
	ETNK2	-4327.43	-4333.49	12.12	0.000498829	0.00226272
	EVA1C	-4889.83	-4918.12	56.5981	5.35127e-14	7.60719e-13
	EVL	-4022.71	-4066.3	87.1881	0	0
	EVX2	-5577.86	-5636.83	117.929	0	0
	EXD2	-6237.97	-6252.92	29.9069	4.533e-08	3.28191e-07
	EXOC2	-9288.68	-9305.45	33.5467	6.95748e-09	5.58649e-08
	EXOG	-4017.48	-4023.02	11.0873	0.000869229	0.00383644
	EXOSC10	-9530.83	-9585.59	109.533	0	0
	EXOSC5	-2585.36	-2593.6	16.4936	4.88145e-05	0.000246607
	EXOSC9	-3771.47	-3792.44	41.9297	9.46153e-11	9.28434e-10
	EXTL3	-7662.88	-7671.71	17.67	2.62744e-05	0.000135928
	F2	-8068.09	-8124.4	112.624	0	0
	FAAP20	-4336.88	-4346.03	18.298	1.88904e-05	9.98128e-05
	FAH	-4193.46	-4204.53	22.145	2.52819e-06	1.48994e-05
	FAHD1	-2381.01	-2405.81	49.6086	1.87694e-12	2.25288e-11
	FAM107A	-1991.34	-2003.24	23.8042	1.06647e-06	6.57414e-06
	FAM110C	-5335.78	-5363.99	56.4329	5.81757e-14	8.21292e-13
	FAM114A2	-6500.92	-6544.26	86.6976	0	0
	FAM129A	-10664.1	-10687.9	47.5262	5.42721e-12	6.15285e-11
	FAM131C	-3957.79	-3973.03	30.4705	3.38984e-08	2.48285e-07
	FAM151B	-3614.97	-3622.4	14.863	0.000115606	0.000561808
	FAM161A	-10221	-10231.2	20.2757	6.70461e-06	3.74085e-05
	FAM161B	-7753.35	-7762.83	18.9477	1.34349e-05	7.22007e-05
	FAM169B	-4852.55	-4868.2	31.3124	2.1967e-08	1.66411e-07
	FAM171A2	-8908.68	-8984.57	151.764	0	0
	FAM172A	-4842	-4857.39	30.7842	2.88378e-08	2.14682e-07
	FAM179A	-12857.6	-12944.3	173.241	0	0
	FAM193A	-13150.5	-13163.7	26.4095	2.76184e-07	1.82206e-06
	FAM208B	-28442.1	-28447.9	11.5978	0.000660313	0.00295424
	FAM20A	-4963.21	-4991.68	56.9521	4.4631e-14	6.38903e-13
	FAM219A	-1669.85	-1707.3	74.9058	0	0
	FAM46A	-3865.46	-3871.18	11.4446	0.000717039	0.00319579
	FAM50A	-2933.58	-2947.76	28.3671	1.00359e-07	6.98154e-07
	FAM65A	-14125.7	-14133.3	15.3838	8.7736e-05	0.000433064
	FAM71E1	-3626.22	-3632.17	11.9105	0.00055817	0.002511
	FAM81A	-3505.21	-3516.23	22.0548	2.6497e-06	1.5593e-05
	FAM83C	-8387.3	-8405.41	36.216	1.76615e-09	1.51963e-08
	FAM83E	-5728.66	-5735.52	13.7198	0.000212208	0.000999188
	FAM98B	-4394.79	-4437.43	85.2729	0	0
	FANCA	-18945.9	-19001.7	111.526	0	0
	FANCD2	-15527.7	-15549.5	43.7272	3.77496e-11	3.86189e-10
	FANCF	-5956.63	-5961.3	9.32079	0.00226568	0.00931104
	FANCI	-13764.1	-13859.3	190.349	0	0
	FANK1	-3623.86	-3663.96	80.2158	0	0
	FARSB	-5680.94	-5690.63	19.3798	1.07132e-05	5.83021e-05
	FAS	-6452.24	-6474.18	43.8878	3.47748e-11	3.57547e-10
	FASLG	-4096.16	-4117.22	42.1166	8.59891e-11	8.47859e-10
	FBF1	-14636.8	-14646.4	19.1001	1.24036e-05	6.69222e-05
	FBXL6	-7072.69	-7099.73	54.0834	1.9218e-13	2.5626e-12
	FBXL7	-3636.76	-3644.14	14.7537	0.000122505	0.000593922
	FBXO16	-4698.51	-4704.75	12.4665	0.000414309	0.00189088
	FBXO21	-5523.84	-5579.59	111.506	0	0
	FBXO28	-3256.65	-3304.02	94.7461	0	0
	FBXO36	-2560.91	-2570.84	19.8517	8.3688e-06	4.62207e-05
	FBXO40	-8003.79	-8008.8	10.0345	0.00153638	0.00652043
	FBXO41	-7061.64	-7078.31	33.346	7.7135e-09	6.15724e-08
	FBXO47	-4640.28	-4668.76	56.9493	4.4742e-14	6.39372e-13
	FBXO9	-4100.38	-4107.75	14.7367	0.000123619	0.000598259
	FBXW4	-5880.14	-5900.63	40.984	1.53481e-10	1.46219e-09
	FBXW9	-4940.54	-4949.41	17.7235	2.55446e-05	0.000132489
	FCHO1	-9865.19	-9880.43	30.4784	3.37598e-08	2.47713e-07
	FCHO2	-7649.4	-7688.19	77.5888	0	0
	FDFT1	-4832.93	-4839.49	13.1074	0.000294128	0.0013637
	FDX1L	-2789.04	-2794.39	10.7053	0.00106827	0.0046324
	FDXR	-4901.94	-4918.78	33.678	6.50328e-09	5.23722e-08
	FECH	-3822.06	-3835.78	27.4512	1.61107e-07	1.09741e-06
	FETUB	-5735.78	-5757.88	44.2007	2.96378e-11	3.06658e-10
	FEZ1	-3489.09	-3497.86	17.5261	2.83398e-05	0.000145875
	FGD3	-8196.22	-8206.13	19.8264	8.48026e-06	4.6773e-05
	FGD5	-18702.3	-18714.7	24.833	6.25178e-07	3.9461e-06
	FGF1	-1951.43	-1956.8	10.7359	0.00105076	0.00457101
	FGF10	-2004.66	-2034.62	59.9374	9.76996e-15	1.50963e-13
	FGF6	-2073.4	-2119.27	91.7512	0	0
	FGFBP1	-3405.18	-3411.83	13.3026	0.000265044	0.00123516
	FHIT	-2655.44	-2661	11.1113	0.000858024	0.00379518
	FIG4	-8190.67	-8211.22	41.1042	1.44329e-10	1.37981e-09
	FKBP3	-1855.16	-1876.12	41.9289	9.46541e-11	9.27701e-10
	FKBP5	-4762.28	-4800.02	75.4816	0	0
	FLRT2	-5542.45	-5569.43	53.958	2.04836e-13	2.71366e-12
	FLT3	-9629.48	-9658.36	57.7626	2.95319e-14	4.34944e-13
	FLVCR2	-5622.26	-5637.63	30.726	2.97164e-08	2.20419e-07
	FLYWCH1	-8988.5	-9001.49	25.9872	3.43692e-07	2.24747e-06
	FN3KRP	-3177.19	-3206.61	58.8358	1.70974e-14	2.56902e-13
	FNDC1	-23665.3	-23721.8	113.128	0	0
	FNDC7	-7238.95	-7271.81	65.7383	4.44089e-16	7.90846e-15
	FOPNL	-3276.91	-3292.26	30.6968	3.01663e-08	2.23149e-07
	FOXD4	-6348.21	-6355.76	15.1059	0.000101644	0.000496911
	FOXK1	-6540.81	-6607.79	133.959	0	0
	FOXN4	-7470.24	-7533.28	126.092	0	0
	FOXP4	-6340.44	-6351.81	22.743	1.85182e-06	1.113e-05
	FOXR1	-5363.8	-5373.64	19.6666	9.21997e-06	5.0546e-05
	FOXRED1	-5431.58	-5444.61	26.0523	3.3229e-07	2.17465e-06
	FPGT	-7029.23	-7038.5	18.5357	1.66756e-05	8.87987e-05
	FRMD5	-4448.45	-4500.06	103.231	0	0
	FRMD7	-7583.07	-7597.87	29.594	5.32686e-08	3.81946e-07
	FSCN2	-4993.97	-4998.91	9.89597	0.00165641	0.00696117
	FST	-3618.91	-3633.21	28.6025	8.88661e-08	6.2191e-07
	FSTL1	-4194.78	-4209.78	29.9859	4.35201e-08	3.15646e-07
	FUBP1	-6305.1	-6407.2	204.196	0	0
	FZR1	-5066.44	-5091.91	50.9489	9.48019e-13	1.17411e-11
	G6PC	-4685.64	-4692.05	12.813	0.000344225	0.00158429
	GABARAPL2	-782.55	-793.334	21.5662	3.41828e-06	1.98023e-05
	GABBR2	-7092.57	-7111.63	38.1041	6.70682e-10	5.99143e-09
	GABRA6	-5242.01	-5249.6	15.1915	9.71393e-05	0.000476029
	GAL3ST4	-5783.97	-5836.63	105.335	0	0
	GALC	-8462.34	-8497.01	69.3347	0	0
	GALNT2	-5025.14	-5074.17	98.0759	0	0
	GALNT7	-5839.18	-5854.63	30.8999	2.71688e-08	2.02996e-07
	GAPVD1	-11089.2	-11098	17.588	2.74318e-05	0.00014138
	GAS2L2	-10702.9	-10709.6	13.3055	0.000264624	0.0012339
	GAS2L3	-8998.1	-9011.81	27.4158	1.64086e-07	1.11584e-06
	GATC	-2647.76	-2656.06	16.5982	4.61938e-05	0.000233656
	GBX2	-3759.81	-3784.09	48.5581	3.20644e-12	3.77657e-11
	GC	-5727.6	-5741.59	27.9746	1.22916e-07	8.45723e-07
	GCC2	-18398.4	-18430.9	64.9259	7.77156e-16	1.34872e-14
	GCFC2	-8517.06	-8525.72	17.3146	3.16746e-05	0.000162122
	GDA	-5351.84	-5396.76	89.8427	0	0
	GDPD4	-9816.96	-9849.27	64.6135	8.88178e-16	1.53164e-14
	GDPD5	-5385.06	-5404.43	38.7392	4.84383e-10	4.37014e-09
	GEMIN5	-17275.7	-17287.4	23.4107	1.30849e-06	7.98776e-06
	GEMIN7	-1024.73	-1038.74	28.027	1.19637e-07	8.23852e-07
	GEMIN8	-4107.88	-4123.95	32.1246	1.44598e-08	1.11821e-07
	GFM2	-8140.35	-8171.18	61.6608	4.10783e-15	6.63584e-14
	GFOD1	-2893.96	-2917.62	47.3077	6.06737e-12	6.84064e-11
	GFRAL	-6683.15	-6701.35	36.4006	1.6065e-09	1.39253e-08
	GGT5	-9780.41	-9874.24	187.657	0	0
	GHITM	-3544.39	-3559.23	29.6715	5.11807e-08	3.68267e-07
	GHRHR	-6092.5	-6102.8	20.5824	5.71192e-06	3.20668e-05
	GIPC1	-4674.63	-4681.34	13.4304	0.000247584	0.00115974
	GIPC2	-3744.46	-3754.02	19.1182	1.22865e-05	6.63339e-05
	GJD4	-5506.44	-5531.1	49.3346	2.15827e-12	2.5792e-11
	GK5	-6148.97	-6230.53	163.114	0	0
	GKN2	-2441.04	-2447.04	12.0024	0.000531333	0.00240084
	GLG1	-10726	-10766.8	81.6058	0	0
	GLRB	-6101.57	-6111.13	19.1285	1.22204e-05	6.60207e-05
	GLTSCR1	-15658.8	-15666.8	15.86	6.82065e-05	0.000340574
	GLTSCR1L	-10893	-10903.1	20.1899	7.01204e-06	3.90705e-05
	GLYATL3	-3795.73	-3805.53	19.5969	9.56223e-06	5.23872e-05
	GM10881	-1976.02	-1982.42	12.8134	0.000344149	0.00158483
	GM1673	-1586.63	-1600.77	28.2823	1.04849e-07	7.28154e-07
	GMFB	-1182.56	-1193.75	22.3602	2.26007e-06	1.34257e-05
	GMNN	-3380.01	-3391.38	22.7283	1.86599e-06	1.12069e-05
	GMPPA	-3457.35	-3474.15	33.5978	6.77678e-09	5.45211e-08
	GMPR	-3314.8	-3351.87	74.1266	0	0
	GMPR2	-3233.24	-3279.23	91.9767	0	0
	GMPS	-6073.16	-6101.74	57.1702	3.9968e-14	5.76188e-13
	GNA14	-3839.99	-3854.45	28.921	7.53913e-08	5.32626e-07
	GNAL	-3911.39	-3928.11	33.4421	7.34157e-09	5.87182e-08
	GNAZ	-2872.83	-2896.76	47.8515	4.59754e-12	5.27073e-11
	GNL2	-7160.88	-7171.45	21.1328	4.28528e-06	2.44779e-05
	GNMT	-3233.39	-3240.35	13.9281	0.000189942	0.000900052
	GNRHR	-3325.07	-3338.76	27.3851	1.66707e-07	1.13178e-06
	GOLGA1	-7999.04	-8019.09	40.0928	2.42177e-10	2.25976e-09
	GPA33	-5348.14	-5357.59	18.916	1.36599e-05	7.33616e-05
	GPAT2	-12583.5	-12598.8	30.5694	3.2214e-08	2.37437e-07
	GPATCH1	-11004.1	-11018.3	28.2602	1.06055e-07	7.35278e-07
	GPATCH11	-2769.71	-2815.07	90.711	0	0
	GPATCH2	-7049.7	-7133.18	166.96	0	0
	GPD2	-6408.11	-6454.09	91.9621	0	0
	GPIHBP1	-3569.89	-3599.68	59.5704	1.17684e-14	1.79468e-13
	GPM6A	-2432.11	-2448.04	31.8613	1.65586e-08	1.2697e-07
	GPM6B	-2360.37	-2375.37	30.009	4.30044e-08	3.1246e-07
	GPN1	-3434.66	-3447.91	26.5052	2.62824e-07	1.73812e-06
	GPR137B	-4199.23	-4257.63	116.8	0	0
	GPR156	-9126.73	-9136.95	20.4396	6.15436e-06	3.45032e-05
	GPR162	-7102.6	-7166.68	128.165	0	0
	GPR26	-2865.92	-2880.87	29.8958	4.55903e-08	3.29783e-07
	GPR37L1	-4705.55	-4712.07	13.0413	0.000304693	0.00140948
	GPR56	-7154	-7165.74	23.4897	1.25584e-06	7.68353e-06
	GPR64	-10385.9	-10422.2	72.7839	0	0
	GPRC5C	-6123.57	-6141.59	36.0347	1.93836e-09	1.6643e-08
	GPS1	-4375.27	-4412.65	74.7708	0	0
	GRAMD1B	-6840.47	-6853.54	26.1424	3.17142e-07	2.07884e-06
	GRIN1	-7964.35	-7977.94	27.1811	1.85265e-07	1.24947e-06
	GRK1	-5750.31	-5759.49	18.3587	1.82982e-05	9.69344e-05
	GRN	-8523.16	-8528.18	10.0363	0.00153487	0.0065174
	GRP	-3232.23	-3248.73	33.0022	9.20559e-09	7.29133e-08
	GSDMD	-7792.91	-7820.8	55.7647	8.17124e-14	1.13399e-12
	GSTT1	-2743.97	-2754.29	20.649	5.51667e-06	3.10346e-05
	GTF2IRD1	-11050.9	-11117.3	132.612	0	0
	GTF2IRD2B	-11818.1	-11825.8	15.2558	9.38857e-05	0.000460637
	GTPBP3	-6436.12	-6449.56	26.8723	2.17351e-07	1.45149e-06
	GTPBP4	-4912.7	-4925.45	25.5052	4.41195e-07	2.84635e-06
	GUCY1A3	-7312.38	-7338.31	51.8505	5.98854e-13	7.56574e-12
	GUCY2C	-11250.3	-11256.7	12.7956	0.000347439	0.00159728
	GUF1	-6418.76	-6473.88	110.256	0	0
	HADH	-3645.59	-3664.05	36.9238	1.22837e-09	1.07272e-08
	HAL	-6160.9	-6225.28	128.751	0	0
	HAPLN1	-4425.32	-4432.67	14.6966	0.000126277	0.000610042
	HAT1	-3602.15	-3628.6	52.8967	3.51497e-13	4.5461e-12
	HAUS5	-8795.04	-8818.13	46.1742	1.08193e-11	1.18232e-10
	HAUS7	-4862.02	-4893.41	62.7933	2.22045e-15	3.68153e-14
	HCFC2	-8359.78	-8383.07	46.5851	8.77254e-12	9.67702e-11
	HCLS1	-4902.84	-4908.44	11.2129	0.000812309	0.00359882
	HCRT	-1620.13	-1625.46	10.6525	0.0010992	0.00476147
	HCRTR2	-4567.9	-4573.43	11.0679	0.000878351	0.00386834
	HDAC8	-4028.81	-4051.48	45.3398	1.6565e-11	1.7746e-10
	HDDC3	-2743.96	-2749.34	10.7564	0.0010392	0.00452554
	HDHD2	-3252.68	-3286.85	68.3344	1.11022e-16	2.10556e-15
	HDHD3	-3020.11	-3033.61	27.002	2.03241e-07	1.36845e-06
	HECA	-4146.43	-4152.43	12.0035	0.000531003	0.002402
	HEG1	-17669.5	-17681.1	23.2968	1.38828e-06	8.46221e-06
	HERPUD2	-3829.87	-3842.58	25.4195	4.61227e-07	2.96856e-06
	HGSNAT	-7039.45	-7044.51	10.111	0.00147385	0.00628441
	HHAT	-6645.28	-6689.97	89.3919	0	0
	HID1	-8440.7	-8502.29	123.191	0	0
	HIDE1	-4051.8	-4067.17	30.7423	2.94677e-08	2.18971e-07
	HIF1A	-6847.98	-6852.73	9.49469	0.00206068	0.00855459
	HIF3A	-8379.64	-8449.05	138.828	0	0
	HIGD1A	-2164.29	-2194.15	59.735	1.08802e-14	1.66544e-13
	HILPDA	-1132.6	-1139.49	13.7842	0.000205058	0.00096775
	HIVEP1	-34710	-34715.9	11.8199	0.000586018	0.00263049
	HMGA2	-4882.64	-4890.57	15.8579	6.82826e-05	0.000340746
	HMGB1	-1771.73	-1780.8	18.1385	2.05405e-05	0.000107904
	HMGB3	-1670.57	-1678.22	15.3066	9.13978e-05	0.000450052
	HMOX2	-2841.69	-2848.38	13.3841	0.000253772	0.00118533
	HN1	-1690.25	-1695.76	11.0151	0.000903716	0.00397577
	HNF1B	-4192.96	-4234.02	82.1276	0	0
	HNRNPLL	-5398.83	-5415.46	33.2535	8.08942e-09	6.44473e-08
	HOOK2	-10091.3	-10102	21.3953	3.73686e-06	2.15714e-05
	HORMAD1	-4650.85	-4666.32	30.9356	2.6673e-08	1.99657e-07
	HOXA9	-3009.73	-3015.18	10.9057	0.000958671	0.00420848
	HOXB2	-4147.45	-4175.38	55.8705	7.73825e-14	1.08124e-12
	HOXB7	-2537.25	-2579.29	84.0932	0	0
	HOXD8	-3239.64	-3247.19	15.0931	0.000102339	0.000500011
	HPCA	-1234.96	-1244.36	18.8056	1.4474e-05	7.76314e-05
	HPN	-5582.23	-5601.15	37.8347	7.6999e-10	6.8412e-09
	HPS5	-12132.1	-12176	87.846	0	0
	HRG	-7643.17	-7692.95	99.5541	0	0
	HRH4	-5390.81	-5419.19	56.7516	4.95159e-14	7.05128e-13
	HSD11B1	-4083.29	-4104.73	42.8722	5.84338e-11	5.88224e-10
	HSD17B3	-4737.25	-4759.75	45.0029	1.96738e-11	2.0777e-10
	HTR1D	-3731.23	-3738.58	14.7028	0.000125859	0.000608738
	HTR5B	-4003.75	-4022.32	37.1476	1.09518e-09	9.59486e-09
	HTRA4	-6124.89	-6136.38	22.9709	1.6447e-06	9.93626e-06
	HTT	-28312.7	-28356.5	87.5995	0	0
	HVCN1	-3332.36	-3337.37	10.0117	0.00155549	0.00658784
	HYAL1	-5640.18	-5648.78	17.2104	3.34601e-05	0.000170833
	ICOS	-2742.94	-2750.83	15.7804	7.1135e-05	0.000354115
	IDH2	-3947.71	-3952.67	9.92681	0.00162889	0.00685609
	IDH3A	-3227.51	-3260.96	66.8884	2.22045e-16	4.03332e-15
	IDH3B	-3443.77	-3473.89	60.2458	8.43769e-15	1.31622e-13
	IFITM5	-1641.74	-1664.45	45.4321	1.58026e-11	1.69515e-10
	IFNAR1	-9753.95	-9778.53	49.168	2.34945e-12	2.79541e-11
	IFNG	-2610.96	-2622.45	22.9771	1.63947e-06	9.91199e-06
	IFNGR2	-3030.38	-3049.32	37.8611	7.59658e-10	6.75674e-09
	IFT52	-3953.85	-4002.82	97.9392	0	0
	IFT80	-6675.03	-6710.62	71.1726	0	0
	IFT81	-6088.79	-6096.47	15.3671	8.85169e-05	0.000436392
	IGF2	-3213.09	-3233.8	41.4135	1.23207e-10	1.19041e-09
	IGFBP7	-3369.89	-3383.85	27.9169	1.26639e-07	8.69141e-07
	IGJ	-2105.83	-2116.26	20.8533	4.95844e-06	2.80681e-05
	IGSF11	-4403.55	-4470.88	134.655	0	0
	IGSF21	-5502.77	-5548.01	90.4748	0	0
	IK	-4002.43	-4015.65	26.457	2.69467e-07	1.77918e-06
	IKBKAP	-13900.7	-13957.2	113.115	0	0
	IL15RA	-3631.35	-3643.96	25.2214	5.11118e-07	3.26397e-06
	IL17RD	-7642.59	-7679.92	74.6735	0	0
	IL1RAP	-7110.38	-7166.66	112.545	0	0
	IL1RN	-3022.67	-3037.14	28.943	7.45387e-08	5.27058e-07
	IL22RA1	-8614.35	-8623.82	18.9523	1.34028e-05	7.21226e-05
	IL31RA	-11789.4	-11825.7	72.4897	0	0
	IL33	-3901.31	-3912.14	21.6704	3.23752e-06	1.88218e-05
	IL34	-2914.97	-2955.35	80.7676	0	0
	IL5RA	-5274.62	-5292.35	35.4446	2.62412e-09	2.22045e-08
	ILDR1	-5996.77	-6010.51	27.4839	1.58409e-07	1.07993e-06
	ILDR2	-5850.09	-5855.09	9.99878	0.00156644	0.00663082
	IMPG2	-17260.8	-17323.4	125.133	0	0
	INA	-4290.23	-4298.03	15.606	7.80054e-05	0.0003862
	ING4	-2404.79	-2425.23	40.8755	1.62244e-10	1.53672e-09
	INHBC	-4328.19	-4344.27	32.1596	1.42012e-08	1.09925e-07
	INIP	-921.472	-933.763	24.5818	7.12223e-07	4.4645e-06
	INO80	-11993.8	-12041.6	95.5795	0	0
	INO80B	-4179.95	-4184.68	9.44723	0.00211468	0.00875211
	INO80D	-9221.01	-9243.62	45.2181	1.7627e-11	1.88098e-10
	INPP1	-5576.94	-5592.23	30.5764	3.2097e-08	2.37002e-07
	INPP5J	-11893.4	-12030.5	274.225	0	0
	INSC	-6464.79	-6470.45	11.3254	0.000764553	0.00339644
	INTS1	-20621.2	-20715.2	187.829	0	0
	INVS	-12193.3	-12217.2	47.7475	4.84812e-12	5.5193e-11
	IP6K2	-3581.33	-3659.5	156.343	0	0
	IPMK	-5048.64	-5058.54	19.7821	8.67932e-06	4.77743e-05
	IPO11	-8033.41	-8129.77	192.704	0	0
	IPO4	-11443.7	-11455	22.4954	2.10647e-06	1.25865e-05
	IQCE	-10653.4	-10694.6	82.5213	0	0
	IQSEC3	-11718.6	-11790.5	143.804	0	0
	IRF2	-4834.23	-4875.47	82.4803	0	0
	IRF2	-4309.78	-4315.33	11.1051	0.000860901	0.00380173
	IRS2	-12801.5	-12806.5	9.9279	0.00162793	0.00685557
	ISCA2	-1678.49	-1691.15	25.3274	4.83793e-07	3.10159e-06
	ISCU	-2393.03	-2400.92	15.7731	7.14099e-05	0.000355267
	ISG20L2	-5059.39	-5086.36	53.9364	2.07168e-13	2.73568e-12
	ITFG2	-4076.32	-4085.98	19.31	1.11124e-05	6.0314e-05
	ITFG3	-6572.87	-6608.79	71.8286	0	0
	ITGAE	-14659.1	-14694.9	71.6	0	0
	ITGB3BP	-3448.99	-3469.55	41.1265	1.42686e-10	1.36891e-09
	ITGB4	-16743.3	-16759.8	32.9503	9.45431e-09	7.47384e-08
	ITIH5	-10826.2	-10840.2	28.0324	1.19302e-07	8.22239e-07
	ITPK1	-3677.35	-3693.27	31.8341	1.67922e-08	1.2852e-07
	IWS1	-7833.88	-7838.99	10.2186	0.00139032	0.00595621
	IZUMO1	-6301.24	-6321.65	40.824	1.66573e-10	1.57589e-09
	JCAD	-17648.9	-17672.1	46.4626	9.33853e-12	1.02875e-10
	JDP2	-2587.46	-2603.56	32.1913	1.39717e-08	1.08456e-07
	JMJD4	-5143.23	-5178.3	70.1354	0	0
	JMJD8	-3651.55	-3691.64	80.1812	0	0
	JPH4	-5157.9	-5169.43	23.0498	1.57856e-06	9.55791e-06
	KAT7	-4793.49	-4812.15	37.3275	9.98668e-10	8.77754e-09
	KAZALD1	-3776.89	-3788	22.214	2.43891e-06	1.44252e-05
	KBTBD4	-4855.14	-4876	41.7352	1.04511e-10	1.02064e-09
	KCNG4	-5911.17	-5939.19	56.0418	7.09433e-14	9.92963e-13
	KCNJ10	-4983.26	-5002.46	38.3992	5.76551e-10	5.18452e-09
	KCNJ6	-3683.62	-3693.32	19.4049	1.05733e-05	5.76174e-05
	KCNK10	-4109.06	-4131.2	44.2751	2.85322e-11	2.95967e-10
	KCNK15	-4034.56	-4043.83	18.5285	1.67384e-05	8.90173e-05
	KCNK2	-3804.08	-3838.92	69.6824	0	0
	KCNK7	-4381.49	-4391.84	20.7068	5.35245e-06	3.01523e-05
	KCNMB2	-2537.37	-2544.27	13.8055	0.000202744	0.000957385
	KCNQ1	-7358.18	-7409.31	102.249	0	0
	KCNV2	-6159.4	-6182.93	47.0595	6.88627e-12	7.6375e-11
	KCTD1	-5718.48	-5723.4	9.82611	0.00172052	0.00721575
	KCTD10	-2792.86	-2802.49	19.2586	1.14153e-05	6.17937e-05
	KCTD18	-5791.78	-5822.19	60.8232	6.21725e-15	9.82975e-14
	KCTD7	-4423.87	-4446.72	45.7064	1.3737e-11	1.48331e-10
	KDF1	-3849.29	-3886.35	74.1279	0	0
	KEL	-8589.24	-8595.67	12.8496	0.000337556	0.00155622
	KHSRP	-6482.85	-6490.49	15.2929	9.20637e-05	0.000453058
	KIAA0100	-17754.4	-17855.9	203.005	0	0
	KIAA0226	-9747.01	-9785.22	76.4364	0	0
	KIAA0930	-4738.95	-4748.82	19.735	8.89551e-06	4.88655e-05
	KIAA1024L	-2399.43	-2416.93	35.0058	3.28719e-09	2.7362e-08
	KIAA1045	-4508.47	-4558.5	100.064	0	0
	KIAA1468	-10566	-10618.3	104.611	0	0
	KIAA1549	-26021.7	-26032.8	22.2282	2.4209e-06	1.43291e-05
	KIAA1841	-6536.08	-6563.75	55.3279	1.02029e-13	1.39463e-12
	KIAA2012	-16432.8	-16485.7	105.808	0	0
	KIAA2022	-14278.5	-14311	65.1011	6.66134e-16	1.16595e-14
	KIF23	-9551.4	-9574.96	47.1256	6.65801e-12	7.42463e-11
	KIF9	-9300.08	-9341.97	83.7712	0	0
	KIFC2	-8304.26	-8316.07	23.6136	1.17755e-06	7.22078e-06
	KIRREL3	-6042.69	-6070.01	54.6496	1.44107e-13	1.95022e-12
	KLF12	-3102.27	-3109.96	15.3704	8.83604e-05	0.000435883
	KLHDC4	-8249.79	-8302.45	105.31	0	0
	KLHDC8B	-3134.17	-3184.03	99.716	0	0
	KLHL15	-3863.55	-3876.23	25.3519	4.77689e-07	3.06727e-06
	KLHL29	-7284.31	-7293	17.3788	3.06217e-05	0.000156929
	KLHL33	-8542.97	-8551.85	17.7549	2.51267e-05	0.000130653
	KLHL7	-5925.07	-6003.67	157.188	0	0
	KMO	-5106.4	-5116.99	21.1665	4.2105e-06	2.41182e-05
	KNTC1	-22355.1	-22438.1	165.976	0	0
	KRBA1	-14783.4	-14809.9	52.8858	3.53495e-13	4.56472e-12
	KREMEN2	-4990.22	-5003.67	26.9014	2.14107e-07	1.43334e-06
	KRTAP24-1	-3813.34	-3836.94	47.1901	6.4424e-12	7.21373e-11
	LACE1	-5105.41	-5110.26	9.69581	0.00184689	0.0077062
	LACTB	-6005.37	-6033.11	55.4789	9.448e-14	1.30233e-12
	LAG3	-7313.22	-7380.76	135.078	0	0
	LAMB3	-13127.7	-13140.6	25.7719	3.84248e-07	2.49471e-06
	LAMP5	-2613.62	-2625.05	22.8582	1.74401e-06	1.05129e-05
	LANCL3	-4090.65	-4097.66	14.0208	0.000180802	0.000858234
	LAPTM4A	-2316.8	-2329	24.3893	7.87036e-07	4.88847e-06
	LARP4B	-18002.7	-18022.9	40.4722	1.99431e-10	1.87159e-09
	LAS1L	-8953.99	-9035.55	163.126	0	0
	LASP1	-2994.63	-3009.78	30.2994	3.70235e-08	2.69964e-07
	LAYN	-4285.2	-4339.35	108.285	0	0
	LBR	-7328.74	-7354.03	50.5766	1.14597e-12	1.40648e-11
	LDHD	-6212.74	-6224.59	23.6944	1.12913e-06	6.93951e-06
	LEF1	-3849.69	-3864.94	30.5046	3.33071e-08	2.44831e-07
	LGI1	-3934.73	-3952.21	34.9581	3.36885e-09	2.79847e-08
	LGI2	-4525.33	-4536.97	23.2724	1.40604e-06	8.56406e-06
	LHX4	-3039.99	-3053.88	27.7829	1.35722e-07	9.29917e-07
	LIMD1	-7671.34	-7686.78	30.8632	2.76879e-08	2.06497e-07
	LIN52	-4638.91	-4647.62	17.4096	3.01299e-05	0.0001547
	LIN52	-1805.28	-1822.38	34.2123	4.94153e-09	4.03114e-08
	LIPA	-5451.76	-5465.73	27.94	1.25136e-07	8.59548e-07
	LIPE	-11680.2	-11699.6	38.8223	4.64197e-10	4.19729e-09
	LIPK	-5502.72	-5511.28	17.1206	3.50797e-05	0.000178878
	LIPT2	-2881.01	-2899.22	36.4135	1.59597e-09	1.38487e-08
	LMAN1L	-6093.93	-6121.07	54.2916	1.72862e-13	2.32015e-12
	LMBR1	-4665.18	-4702.75	75.1415	0	0
	LMF1	-6466.66	-6520.64	107.967	0	0
	LMOD1	-7192.01	-7197.37	10.7108	0.00106511	0.00462359
	LMOD2	-5596.81	-5608.01	22.4002	2.21352e-06	1.31683e-05
	LNP	-3892.45	-3914.24	43.5932	4.04244e-11	4.10471e-10
	LOXL1	-5861.25	-5869	15.5112	8.20175e-05	0.000405082
	LPCAT4	-4812.53	-4831.23	37.3983	9.63049e-10	8.48272e-09
	LPPR4	-7258.86	-7309.64	101.546	0	0
	LPXN	-4573.74	-4601.91	56.3304	6.12843e-14	8.60718e-13
	LRCH3	-8794.04	-8835.46	82.8462	0	0
	LRGUK	-19059	-19064.4	10.8864	0.000968703	0.00425023
	LRIT3	-10422.9	-10438.5	31.1407	2.3999e-08	1.80467e-07
	LRMP	-12043.9	-12057.4	27.0561	1.97636e-07	1.3318e-06
	LRP3	-7583.01	-7593.06	20.1091	7.31484e-06	4.06745e-05
	LRPAP1	-4379.87	-4384.88	10.0325	0.00153802	0.00652403
	LRRC2	-4042.41	-4051.85	18.8811	1.39125e-05	7.46688e-05
	LRRC20	-2381.43	-2401.14	39.4266	3.40626e-10	3.13192e-09
	LRRC42	-5005.14	-5014.63	18.9904	1.31376e-05	7.07425e-05
	LRRD1	-11225.3	-11241.4	32.3062	1.31694e-08	1.02716e-07
	LRRFIP2	-14208.9	-14253.9	90.0931	0	0
	LRSAM1	-8180.71	-8232.19	102.967	0	0
	LSM14B-B	-5109.19	-5186.91	155.44	0	0
	LSR	-6900.19	-6918.37	36.3552	1.64437e-09	1.42384e-08
	LTB	-3851.99	-3886.37	68.7621	1.11022e-16	2.10556e-15
	LUC7L	-2987.71	-3013.63	51.8374	6.02851e-13	7.59277e-12
	LUC7L2	-3512.34	-3533.65	42.6175	6.65628e-11	6.64327e-10
	LY86	-2320.56	-2341.15	41.1755	1.39159e-10	1.33822e-09
	LYPD5	-3123.79	-3128.68	9.76313	0.00178047	0.0074519
	LYRM1	-2226.55	-2232.27	11.4446	0.00071701	0.0031974
	LYZL4	-2226.12	-2242.27	32.2981	1.32246e-08	1.03048e-07
	MAATS1	-9692.19	-9730.54	76.6995	0	0
	MADCAM1	-7633.44	-7639.55	12.2371	0.000468474	0.00213094
	MAEL	-3756.56	-3793.47	73.8216	0	0
	MAFK	-1775.6	-1782.41	13.616	0.000224264	0.00105353
	MAL	-1431.8	-1448.04	32.4797	1.20442e-08	9.42999e-08
	MALSU1	-3046.63	-3051.85	10.4274	0.00124159	0.00534709
	MAML2	-12047.1	-12068.8	43.3426	4.59481e-11	4.64252e-10
	MAP2	-19390.4	-19406.9	32.8974	9.71514e-09	7.66521e-08
	MAP3K7CL	-1515.53	-1527.77	24.4913	7.46456e-07	4.65766e-06
	MAP4	-28453.3	-28521.8	136.834	0	0
	MAP7	-8024.68	-8050.33	51.3111	7.88258e-13	9.83698e-12
	MAP7D2	-9294.8	-9313.95	38.2991	6.06916e-10	5.44559e-09
	MAP9	-8225.09	-8280.08	109.97	0	0
	MAPK8IP2	-9554.51	-9559.2	9.37441	0.00220036	0.00906997
	MAPKAP1	-3935.57	-3958.24	45.3393	1.65693e-11	1.77274e-10
	MAPKAPK3	-3485.97	-3521.12	70.2987	0	0
	MAPT	-7544.06	-7590.74	93.3565	0	0
	MARCH2	-2828.38	-2834.78	12.8015	0.000346337	0.00159311
	MARCH4	-3772.28	-3815.93	87.2983	0	0
	MAU2	-6289.43	-6304.27	29.685	5.08258e-08	3.66035e-07
	MBD6	-7784.44	-7830.57	92.2492	0	0
	MBNL2	-3202.15	-3214.37	24.4307	7.70311e-07	4.79187e-06
	MBOAT7	-4884.64	-4900.01	30.7313	2.96348e-08	2.20014e-07
	MCAT	-4272.71	-4278.1	10.7854	0.00102306	0.00446477
	MCCC2	-6425.71	-6461.67	71.9195	0	0
	MCIDAS	-4685.18	-4691.66	12.9582	0.00031852	0.00147095
	MCM3	-7258.45	-7281.02	45.1407	1.83378e-11	1.94919e-10
	MCM4	-6760.11	-6772.63	25.0478	5.59262e-07	3.55751e-06
	MCM5	-6267.06	-6305.27	76.4116	0	0
	MCMBP	-5796.77	-5805.75	17.9726	2.24102e-05	0.000117349
	MCU	-3331.99	-3385.25	106.524	0	0
	MCUR1	-4686.2	-4695.09	17.7723	2.48981e-05	0.000129546
	MDH1B	-7471.1	-7476.73	11.2522	0.000795306	0.0035254
	MED1	-11719.3	-11736.9	35.1659	3.02778e-09	2.53837e-08
	MED23	-11795.4	-11829.8	68.781	1.11022e-16	2.10556e-15
	MED25	-8218.8	-8262.68	87.7534	0	0
	MED8	-2808.14	-2849.36	82.4432	0	0
	MEGF6	-21039.2	-21093.2	108.06	0	0
	MEGF8	-24308.5	-24357.7	98.4784	0	0
	MEI1	-13931.7	-13969.7	76.164	0	0
	MEIKIN	-5958.3	-5975.48	34.3757	4.54357e-09	3.71763e-08
	MEIOB	-4312.31	-4369.52	114.411	0	0
	MEP1B	-8558.01	-8581.05	46.0678	1.14233e-11	1.24665e-10
	MEPE	-8233.22	-8243.29	20.1342	7.21929e-06	4.01979e-05
	MEST	-3068.45	-3120.63	104.362	0	0
	METAP1D	-4805.4	-4818.23	25.6618	4.06807e-07	2.6349e-06
	METRNL	-3195.74	-3216.22	40.9584	1.55503e-10	1.47972e-09
	METTL11B	-2804.89	-2835.79	61.7929	3.77476e-15	6.10988e-14
	METTL21A	-3245.02	-3273.13	56.2132	6.50591e-14	9.12166e-13
	METTL21B	-2378.87	-2393.57	29.4078	5.86402e-08	4.19357e-07
	MFAP2	-2720.65	-2739.76	38.2097	6.35351e-10	5.68824e-09
	MFHAS1	-9094.71	-9104.64	19.8596	8.33421e-06	4.60607e-05
	MFSD6	-8454.59	-8462.48	15.7832	7.10312e-05	0.00035403
	MGAT3	-5534.4	-5566.93	65.0662	6.66134e-16	1.16595e-14
	MGEA5	-8650.2	-8692.74	85.0828	0	0
	MGMT	-4095.91	-4140.1	88.3854	0	0
	MICALL2	-14507.1	-14513.1	12.0298	0.000523576	0.00237235
	MICU2	-4526.81	-4534.32	15.0315	0.000105733	0.000515055
	MIEF2	-5164.57	-5180.07	31.0008	2.5792e-08	1.93417e-07
	MIER2	-6073.96	-6084.85	21.7655	3.08087e-06	1.79367e-05
	MITD1	-2574.02	-2585.75	23.4608	1.27487e-06	7.79417e-06
	MITF	-4435.41	-4476.9	82.9905	0	0
	MKL2	-11219.8	-11294.8	149.974	0	0
	MLH3	-17550	-17560	19.9624	7.89805e-06	4.3828e-05
	MLIP	-12645	-12655.1	20.3283	6.523e-06	3.64949e-05
	MLLT1	-5395.36	-5421.17	51.6339	6.68798e-13	8.3846e-12
	MLXIP	-9246.03	-9255.77	19.4849	1.01399e-05	5.54034e-05
	MLXIPL	-9943.01	-9952.85	19.6708	9.19962e-06	5.05022e-05
	MMAA	-5180.68	-5196.92	32.4686	1.21132e-08	9.47493e-08
	MMAB	-4245.32	-4268.33	46.0117	1.17548e-11	1.27771e-10
	MMP19	-6651.31	-6775.51	248.411	0	0
	MMP21	-5822.56	-5847.44	49.7597	1.73772e-12	2.095e-11
	MMP23	-5690.97	-5712.33	42.7324	6.2764e-11	6.28717e-10
	MMRN2	-13145	-13211.2	132.375	0	0
	MNT	-4963.4	-4975.93	25.0416	5.61058e-07	3.56617e-06
	MOB3B	-2160.7	-2193.07	64.7475	8.88178e-16	1.53164e-14
	MOB4	-2816.87	-2857.31	80.8885	0	0
	MOG	-3059.45	-3096.43	73.9573	0	0
	MON1A	-4765.15	-4775.25	20.2063	6.95253e-06	3.87653e-05
	MOV10	-10164.8	-10234	138.256	0	0
	MOXD1	-6088.26	-6104.3	32.0738	1.48424e-08	1.14454e-07
	MPG	-5919.42	-5947	55.1554	1.11355e-13	1.51956e-12
	MPHOSPH9	-14459.6	-14545.8	172.47	0	0
	MPPE1	-6418.8	-6423.79	9.97911	0.00158326	0.00669162
	MPV17	-3119.27	-3135.13	31.7165	1.78403e-08	1.36414e-07
	MPV17L	-2523.82	-2531.41	15.1913	9.715e-05	0.000475796
	MPV17L2	-2400.76	-2413.15	24.7734	6.44799e-07	4.06055e-06
	MPZL3	-2822.59	-2875.63	106.087	0	0
	MRGBP	-2041.27	-2076.35	70.1557	0	0
	MROH7	-16275	-16312.7	75.4698	0	0
	MRPL1	-4421.54	-4430.25	17.4103	3.01192e-05	0.000154742
	MRPL11	-1872.96	-1878.13	10.3347	0.00130551	0.00560758
	MRPL18	-2439.73	-2455.71	31.9702	1.56554e-08	1.2027e-07
	MRPL35	-2043.39	-2048.93	11.0771	0.000874022	0.00385135
	MRPL4	-3768.11	-3774.82	13.4127	0.000249929	0.00116939
	MRPP3	-6072.26	-6100.05	55.572	9.01501e-14	1.24685e-12
	MRPS15	-3375.68	-3380.76	10.164	0.00143211	0.00612241
	MRPS18A	-3034.13	-3046.7	25.1267	5.36844e-07	3.4229e-06
	MRPS18B	-3371.44	-3414.97	87.0715	0	0
	MRPS27	-5230.8	-5278.75	95.8936	0	0
	MRPS35	-5132.26	-5138.08	11.6419	0.000644818	0.0028865
	MRPS36	-1319.66	-1333.98	28.6536	8.65527e-08	6.06759e-07
	MRPS7	-3005.89	-3021.12	30.4731	3.38527e-08	2.48172e-07
	MRPS9	-4686.91	-4702.17	30.5312	3.28543e-08	2.4172e-07
	MRRF	-3472.05	-3488.18	32.2531	1.3534e-08	1.05258e-07
	MSANTD1	-2388.94	-2394.85	11.8301	0.000582821	0.00261757
	MSH2	-8555.61	-8566.87	22.5238	2.0756e-06	1.24111e-05
	MSH4	-10612.7	-10700	174.567	0	0
	MSH6	-14035.8	-14048.2	24.8116	6.32162e-07	3.98711e-06
	MSLNL	-7992.1	-8004.52	24.8495	6.19862e-07	3.91557e-06
	MSTN	-2894.61	-2915.08	40.9305	1.57739e-10	1.49925e-09
	MSX1	-3370.45	-3382.68	24.4439	7.65043e-07	4.76273e-06
	MTCP1	-1137.7	-1156.24	37.0873	1.12959e-09	9.88573e-09
	MTFR1	-3775.04	-3807.98	65.885	4.44089e-16	7.90846e-15
	MTFR2	-4992.53	-5012.37	39.6927	2.97242e-10	2.75159e-09
	MTHFR	-6561.61	-6585.67	48.1281	3.9927e-12	4.59666e-11
	MTIF3	-4182.15	-4194.33	24.3498	8.0334e-07	4.98217e-06
	MTL5	-5588.04	-5615.73	55.3829	9.92539e-14	1.36583e-12
	MTMR12	-8061.65	-8098.35	73.4085	0	0
	MTPAP	-7329.49	-7369.82	80.661	0	0
	MTRR	-8496.18	-8500.9	9.4389	0.00212431	0.00878751
	MUSK	-8149	-8174.1	50.2013	1.38756e-12	1.6903e-11
	MUT	-6664.08	-6699.83	71.5058	0	0
	MUTYH	-6452.66	-6497.18	89.0352	0	0
	MVK	-5943.2	-5998.55	110.686	0	0
	MYEF2	-4856.89	-4862.45	11.106	0.000860489	0.00380197
	MYLK	-19660.8	-19750.9	180.128	0	0
	MYLK3	-9675.88	-9692.83	33.9026	5.79399e-09	4.69842e-08
	MYOCD	-11110.8	-11117.3	13.0782	0.000298758	0.00138438
	MYOT	-6795.54	-6826.45	61.8312	3.77476e-15	6.10988e-14
	MYOZ1	-2794.24	-2829.81	71.1379	0	0
	MYRIP	-11664.4	-11693.1	57.3992	3.55271e-14	5.17645e-13
	NAA40	-2108.83	-2135.66	53.6621	2.38143e-13	3.12955e-12
	NAA60	-2011.35	-2026.79	30.8674	2.76276e-08	2.06236e-07
	NACC1	-5734.89	-5789.45	109.13	0	0
	NADK2	-4285.7	-4323.52	75.644	0	0
	NAGS	-6259.58	-6299.22	79.2774	0	0
	NANS	-3109.38	-3133.45	48.1311	3.98659e-12	4.5961e-11
	NAP1L4	-3619.47	-3655.78	72.6162	0	0
	NARFL	-5279.81	-5352.05	144.479	0	0
	NBR1	-10874.9	-10900.9	52.0307	5.46452e-13	6.91439e-12
	NCAN	-17501.2	-17519.9	37.5067	9.11004e-10	8.05032e-09
	NCAPG	-10034.3	-10039.9	11.1524	0.000839224	0.00371403
	NCMAP	-1383.03	-1393.81	21.5603	3.42872e-06	1.98487e-05
	NCOA1	-11829.8	-11854.2	48.85	2.76312e-12	3.2733e-11
	NCOA4	-7428.05	-7458.01	59.9201	9.88098e-15	1.52391e-13
	NCOA6	-16043.1	-16048.3	10.4894	0.00120063	0.00517888
	NCOA7	-10873.1	-10944.5	142.686	0	0
	NDC1	-7150.3	-7163.74	26.8813	2.16345e-07	1.44596e-06
	NDFIP2	-3426.32	-3446.25	39.8461	2.74785e-10	2.54659e-09
	NDRG1	-4077.7	-4102.25	49.1034	2.42817e-12	2.88486e-11
	NDRG4	-3464.53	-3512	94.941	0	0
	NDUFA10	-4526.63	-4541.57	29.8825	4.59039e-08	3.31758e-07
	NDUFAF2	-5467.02	-5485.04	36.0367	1.93637e-09	1.66434e-08
	NDUFAF7	-5221.93	-5226.58	9.30318	0.00228756	0.00939624
	NDUFC1	-1246.79	-1261.19	28.7891	8.07032e-08	5.68679e-07
	NDUFC2	-1722.62	-1732.42	19.5844	9.62499e-06	5.26604e-05
	NDUFS1	-7164.31	-7227.02	125.423	0	0
	NDUFS3	-2422.2	-2427.45	10.4973	0.0011955	0.00515946
	NDUFS4	-1939.98	-1964.71	49.4628	2.02172e-12	2.41955e-11
	NEDD1	-7458.25	-7466.36	16.2033	5.68948e-05	0.000286014
	NEFH	-12197.3	-12205	15.2607	9.36442e-05	0.000460281
	NEFM	-7581.85	-7590.04	16.3805	5.18159e-05	0.000261285
	NEK2	-4667.24	-4675.96	17.4381	2.96813e-05	0.000152588
	NEK6	-3067.01	-3086.76	39.501	3.27898e-10	3.0251e-09
	NEURL1	-5288.37	-5300.14	23.5456	1.21988e-06	7.46913e-06
	NFAM1	-4850.77	-4877.72	53.8888	2.12164e-13	2.79714e-12
	NFATC3	-9516.6	-9538.98	44.7634	2.22344e-11	2.34207e-10
	NFIX	-6713.21	-6737.29	48.1583	3.93174e-12	4.5457e-11
	NFKBIZ	-7718	-7725.81	15.622	7.73502e-05	0.000383188
	NHLRC1	-6581.65	-6600.24	37.1864	1.07362e-09	9.42618e-09
	NHS	-14662.2	-14667.5	10.7262	0.00105629	0.00459018
	NINL	-17566.7	-17588.6	43.8659	3.51661e-11	3.60662e-10
	NIT2	-3122.92	-3156.69	67.5303	2.22045e-16	4.03332e-15
	NKX2-8	-3625.65	-3655.96	60.6072	6.99441e-15	1.10159e-13
	NLK	-4629.06	-4644.14	30.1496	3.99963e-08	2.91122e-07
	NLRC3	-11706.3	-11740.2	67.7522	2.22045e-16	4.03332e-15
	NLRX1	-9414.82	-9451.96	74.2809	0	0
	NME9	-4453.92	-4460.09	12.3313	0.000445427	0.00202724
	NMNAT2	-2543.3	-2563.06	39.5124	3.25976e-10	3.01077e-09
	NMUR2	-4505.66	-4523.8	36.284	1.70558e-09	1.47061e-08
	NOD2	-11664.1	-11676.1	23.9334	9.97241e-07	6.17534e-06
	NOL11	-7818.02	-7824.03	12.0266	0.000524476	0.0023751
	NOL7	-2901.92	-2919.83	35.8387	2.14352e-09	1.83468e-08
	NOM1	-10724.1	-10749.1	50.028	1.51568e-12	1.83815e-11
	NOMO1	-10565.7	-10605	78.7562	0	0
	NOP2	-10324.5	-10374.7	100.392	0	0
	NOP58	-4751.74	-4793.76	84.034	0	0
	NOXRED1	-5893.85	-5934.63	81.5676	0	0
	NPAS4	-6849.47	-6860.6	22.2512	2.39213e-06	1.4169e-05
	NPAT	-15265.1	-15292.7	55.3599	1.00364e-13	1.37417e-12
	NPEPPS	-7253.42	-7272.28	37.7279	8.13347e-10	7.20292e-09
	NPFF	-2519.39	-2545.62	52.4602	4.38982e-13	5.6154e-12
	NPHS1	-20669.2	-20681.4	24.3839	7.89275e-07	4.89866e-06
	NPLOC4	-5383.59	-5427.43	87.6943	0	0
	NPM2	-3596.61	-3607.18	21.151	4.24472e-06	2.42632e-05
	NPPA	-2328.37	-2337.96	19.1762	1.19188e-05	6.44342e-05
	NPVF	-3653.53	-3687.13	67.2007	2.22045e-16	4.03332e-15
	NPY5R	-5418.36	-5425.91	15.0925	0.00010237	0.000499866
	NR1D1	-5269.6	-5284.17	29.1386	6.73818e-08	4.78522e-07
	NR1H3	-4070.35	-4084.59	28.4784	9.47486e-08	6.60815e-07
	NR1I3	-4990.09	-5046.76	113.345	0	0
	NR2E1	-4193.64	-4211.49	35.6988	2.30302e-09	1.96093e-08
	NR2E3	-4700.31	-4712.27	23.9211	1.00366e-06	6.21038e-06
	NR5A2	-5382.6	-5416.97	68.7403	1.11022e-16	2.10556e-15
	NRBP1	-3724.82	-3745.52	41.3958	1.24321e-10	1.19976e-09
	NSA2	-2405.57	-2410.31	9.47495	0.00208297	0.00863836
	NSL1	-3859.91	-3872.11	24.4002	7.82617e-07	4.86472e-06
	NT5C3B	-4295.18	-4326.49	62.6283	2.44249e-15	4.02519e-14
	NTM	-3119.63	-3151.7	64.1441	1.11022e-15	1.89853e-14
	NTN5	-6492.98	-6498.35	10.73	0.0010541	0.00458311
	NTSR1	-4279.32	-4316.62	74.6143	0	0
	NUAK2	-6369.41	-6384.39	29.9519	4.42891e-08	3.20939e-07
	NUBP2	-2787.93	-2792.78	9.6987	0.00184399	0.00769804
	NUDCD2	-1865.81	-1884.84	38.065	6.84253e-10	6.10599e-09
	NUDCD3	-3502.23	-3527.53	50.5891	1.13876e-12	1.39973e-11
	NUDT13	-5275.94	-5285.05	18.2293	1.95841e-05	0.000103078
	NUDT9	-3500.71	-3506.71	12.0025	0.000531296	0.002402
	NUGGC	-8982.12	-8992.48	20.7358	5.27205e-06	2.97403e-05
	NUP37	-3679.06	-3700.05	41.9885	9.18123e-11	9.02012e-10
	NUP50	-6008.96	-6028.37	38.8214	4.64409e-10	4.19457e-09
	NUP50	-2823.07	-2830.7	15.2606	9.36504e-05	0.000460035
	NUP98	-15390.3	-15422.4	64.3473	1.11022e-15	1.89853e-14
	NUSAP1	-5196.53	-5202.9	12.7318	0.000359485	0.0016508
	NYAP2	-10088.1	-10136.1	95.9789	0	0
	OAZ2	-2156.15	-2219.2	126.096	0	0
	OCLN	-5488.53	-5504.9	32.735	1.05619e-08	8.29326e-08
	ODAM	-8074.84	-8106.21	62.7267	2.44249e-15	4.02519e-14
	ODF2	-8987.31	-9064.87	155.107	0	0
	OGFOD3	-5120.43	-5144.59	48.3123	3.63465e-12	4.24423e-11
	OGFRL1	-6679.74	-6685.09	10.7115	0.00106471	0.0046243
	OGG1	-5024.23	-5036.88	25.2922	4.92705e-07	3.15625e-06
	OGT	-8763.15	-8795.18	64.066	1.22125e-15	2.07968e-14
	OLA1	-3493.01	-3499.35	12.6751	0.000370555	0.00169783
	OLFR1030	-3252.34	-3263.04	21.3928	3.74173e-06	2.15842e-05
	OPA1	-9651.51	-9685.93	68.8415	1.11022e-16	2.10556e-15
	OPLAH	-12923.6	-13018.8	190.446	0	0
	OPN5	-3765.63	-3809.89	88.5102	0	0
	OR10A2	-4117.02	-4131.87	29.698	5.04861e-08	3.6391e-07
	OR51E1	-3214.86	-3221.67	13.6253	0.000223153	0.00104951
	OR6P1	-3333.99	-3347.63	27.2745	1.76524e-07	1.19347e-06
	ORAOV1	-2540.21	-2561.41	42.3892	7.48006e-11	7.42015e-10
	ORC3	-7143.29	-7152.06	17.5447	2.80638e-05	0.000144545
	OSBPL1A	-1541.01	-1547.65	13.2727	0.000269302	0.00125357
	OSGIN1	-5706.22	-5714	15.5695	7.95272e-05	0.000393258
	OSM	-4002	-4010.29	16.5931	4.63193e-05	0.000234146
	OSTF1	-2138.44	-2146.54	16.1984	5.70417e-05	0.000286576
	OTOA	-13193	-13212.1	38.2063	6.36466e-10	5.69198e-09
	OVCH2	-7362.91	-7374.55	23.2717	1.40653e-06	8.56068e-06
	P2RX2	-5483.75	-5507.44	47.3705	5.87597e-12	6.634e-11
	P2RY6	-4182.7	-4193.03	20.6476	5.52049e-06	3.10347e-05
	PABPN1L	-3722.96	-3761.8	77.6796	0	0
	PACRG	-2233.26	-2264.99	63.4544	1.66533e-15	2.78373e-14
	PAGR1A	-3082.21	-3114.96	65.4857	6.66134e-16	1.16595e-14
	PALD1	-9115.06	-9134.18	38.2297	6.28877e-10	5.63645e-09
	PALM	-5286.72	-5310.58	47.7262	4.90108e-12	5.57183e-11
	PALMD	-5738.42	-5743.1	9.35966	0.00221813	0.0091248
	PAN2	-9286.67	-9297.95	22.5568	2.04026e-06	1.22176e-05
	PAPL	-5449.6	-5469.22	39.2289	3.76912e-10	3.44617e-09
	PARD6G	-3360	-3372.24	24.4736	7.53368e-07	4.6972e-06
	PARP12	-8096.64	-8112.23	31.1782	2.354e-08	1.77505e-07
	PARP16	-3510.34	-3520.14	19.5905	9.59437e-06	5.2528e-05
	PARP2	-6091.7	-6121.64	59.8811	1.0103e-14	1.55522e-13
	PARS2	-6628.34	-6640.16	23.6525	1.15393e-06	7.08126e-06
	PARVA	-4198.09	-4249.89	103.594	0	0
	PASK	-17111.1	-17121.7	21.0814	4.40189e-06	2.51089e-05
	PAX9	-4252.34	-4274.21	43.7479	3.73517e-11	3.82597e-10
	PBRM1	-13460.2	-13488.9	57.3913	3.57492e-14	5.19953e-13
	PC	-9830.21	-9849.53	38.6304	5.12158e-10	4.61564e-09
	PCBP4	-3204.13	-3292.78	177.316	0	0
	PCGF3	-2122.71	-2153.99	62.5586	2.66454e-15	4.36471e-14
	PCSK7	-9504.13	-9569.52	130.789	0	0
	PCYT1B	-2600.71	-2627.74	54.0669	1.93845e-13	2.5806e-12
	PDAP1	-1993.89	-2031.28	74.7876	0	0
	PDCD10	-1371.03	-1388.63	35.2063	2.96556e-09	2.49388e-08
	PDCD11	-20902.3	-20930.5	56.3812	5.973e-14	8.40332e-13
	PDCD6	-3359.32	-3372.62	26.6025	2.49918e-07	1.65679e-06
	PDCL2	-2751.61	-2776.03	48.8467	2.76767e-12	3.27395e-11
	PDDC1	-2293.51	-2313.04	39.0509	4.12894e-10	3.76253e-09
	PDE10A	-9470	-9499.02	58.048	2.55351e-14	3.7881e-13
	PDE7B	-3990.97	-4008.75	35.5666	2.46481e-09	2.09215e-08
	PDGFD	-4418.25	-4431.05	25.6033	4.19323e-07	2.70953e-06
	PDIA2	-6154.8	-6165.79	21.9717	2.76702e-06	1.62483e-05
	PDIA3	-5065.74	-5092.92	54.3769	1.65423e-13	2.22763e-12
	PDIA4	-6725.83	-6738.46	25.2656	4.99543e-07	3.19504e-06
	PDLIM1	-2888.42	-2893.86	10.8807	0.000971724	0.0042612
	PDLIM2	-3871.25	-3879.84	17.1885	3.38479e-05	0.000172705
	PDPK1	-4749.45	-4823.31	147.711	0	0
	PDXDC1	-8087.08	-8191.75	209.344	0	0
	PDXP	-3250.13	-3295.92	91.5864	0	0
	PDZD9	-3828.65	-3845.12	32.9359	9.52478e-09	7.52227e-08
	PEG3	-23448.9	-23510.5	123.176	0	0
	PFN4	-2009.67	-2020.29	21.2446	4.04254e-06	2.32539e-05
	PGAP2	-3379.24	-3401.05	43.6051	4.01783e-11	4.08479e-10
	PGBD5	-4162	-4171.21	18.4042	1.78667e-05	9.48946e-05
	PGR	-10243	-10249.9	13.8448	0.000198545	0.00093918
	PHACTR1	-5724.51	-5767.54	86.0629	0	0
	PHAX	-4216.61	-4225.95	18.6756	1.54953e-05	8.28919e-05
	PHC3	-8282.8	-8300.51	35.4171	2.66141e-09	2.24967e-08
	PHF19	-5070.13	-5078.17	16.0803	6.07116e-05	0.000304826
	PHF21A	-5101.44	-5180.13	157.372	0	0
	PHGDH	-5215.55	-5239.25	47.4022	5.78182e-12	6.53673e-11
	PHKB	-9022.42	-9046.51	48.1802	3.888e-12	4.50149e-11
	PHLDB2	-13457.4	-13465	15.2588	9.37378e-05	0.000460188
	PI4K2A	-3711.31	-3717.96	13.3011	0.000265247	0.0012354
	PIGK	-7801.13	-7833.03	63.8014	1.33227e-15	2.24999e-14
	PIGL	-4590.12	-4618.92	57.6096	3.19744e-14	4.67547e-13
	PIGR	-10520.7	-10553.9	66.4952	3.33067e-16	5.99667e-15
	PIK3AP1	-8318.98	-8365.28	92.5873	0	0
	PIK3CG	-9976.57	-10005.2	57.2891	3.76366e-14	5.44498e-13
	PIK3IP1	-3627.77	-3635.74	15.9497	6.50476e-05	0.000325796
	PINK1	-7458.74	-7508.94	100.417	0	0
	PINX1	-3983.22	-3992.44	18.4515	1.74279e-05	9.26242e-05
	PIR	-2522.71	-2553.14	60.8669	6.10623e-15	9.69171e-14
	PJA2	-7133.81	-7142.64	17.6621	2.63834e-05	0.00013632
	PKD1	-47165.9	-47300.4	269.164	0	0
	PKD2L2	-7082.02	-7112.6	61.1619	5.32907e-15	8.49119e-14
	PKMYT1	-5536.62	-5592.44	111.631	0	0
	PKNOX2	-3646.42	-3711.6	130.349	0	0
	PLA2G1B	-2027.55	-2044.05	32.9947	9.24122e-09	7.31246e-08
	PLA2G3	-6401.81	-6419.55	35.4815	2.57483e-09	2.181e-08
	PLAGL1	-7028.88	-7035.85	13.953	0.000187442	0.000888719
	PLCZ1	-9051.39	-9072.89	43.0133	5.43685e-11	5.48652e-10
	PLD4	-6119.1	-6127.76	17.3119	3.17198e-05	0.00016215
	PLD5	-4239.57	-4264.38	49.6252	1.86107e-12	2.23711e-11
	PLEK2	-3420.39	-3469.66	98.5332	0	0
	PLEKHA3	-2740.06	-2759.77	39.4191	3.41931e-10	3.14039e-09
	PLEKHA6	-11906.3	-12002.4	192.367	0	0
	PLEKHA7	-13914	-13964.8	101.627	0	0
	PLEKHA8	-6135.18	-6148.36	26.3595	2.83416e-07	1.86525e-06
	PLEKHB1	-2349.88	-2364.5	29.2293	6.43004e-08	4.58231e-07
	PLEKHM1	-11135.8	-11157.5	43.459	4.32933e-11	4.37969e-10
	PLGRKT	-2039.25	-2073.14	67.7772	2.22045e-16	4.03332e-15
	PLIN4	-21999.8	-22004.7	9.83682	0.00171053	0.00717756
	PLIN5	-6909.54	-6915.92	12.7722	0.000351811	0.00161647
	PLP2	-1561.58	-1572.68	22.1996	2.45721e-06	1.4523e-05
	PLSCR4	-4289.14	-4296.42	14.5611	0.000135689	0.000652808
	PMFBP1	-13030.5	-13082.1	103.222	0	0
	PMM2	-3427.77	-3432.71	9.86932	0.00168057	0.0070591
	PNLDC1	-5678.54	-5689.96	22.8477	1.75362e-06	1.05631e-05
	PNPLA8	-9097.95	-9134.05	72.2013	0	0
	POF1B	-5237.65	-5256.03	36.7543	1.33992e-09	1.1664e-08
	POGLUT1	-3424.76	-3461.83	74.1381	0	0
	POLD1	-10752.7	-10775	44.4834	2.56524e-11	2.68136e-10
	POLH	-7303.26	-7319.8	33.0889	8.8038e-09	7.00022e-08
	POLK	-9655.06	-9689.05	67.9708	2.22045e-16	4.03332e-15
	POLR2G	-1747.07	-1754.36	14.5942	0.000133323	0.000642561
	POLR2H	-1265.44	-1281.54	32.1845	1.40208e-08	1.08734e-07
	POLR3C	-4660.19	-4674.84	29.3031	6.18956e-08	4.41864e-07
	POLR3F	-2507.4	-2521.17	27.5418	1.53734e-07	1.04981e-06
	POLR3G	-2464.04	-2487.16	46.2432	1.04448e-11	1.14444e-10
	POLR3H	-2037.05	-2060.58	47.0761	6.8282e-12	7.58339e-11
	POLRMT	-18448.6	-18470.7	44.2314	2.91767e-11	3.02269e-10
	POM121	-14168.9	-14191.8	45.6793	1.39285e-11	1.502e-10
	POMT1	-8061.04	-8106.49	90.8966	0	0
	POP5	-1884.42	-1897.59	26.3454	2.85501e-07	1.87746e-06
	POU2AF1	-2843.57	-2849.32	11.4934	0.000698445	0.00311972
	POU2F3	-3991.76	-4028.55	73.575	0	0
	POU5F2	-4150.6	-4156.9	12.611	0.000383478	0.00175408
	POU6F2	-5794.42	-5806.92	25.0077	5.71022e-07	3.62668e-06
	PP2D1	-9975.58	-9980.74	10.3292	0.0013094	0.00562135
	PPAP2A	-3588.82	-3606.35	35.065	3.18889e-09	2.65979e-08
	PPAPDC1A	-2569.87	-2585.9	32.0615	1.49366e-08	1.15072e-07
	PPIF	-1881.71	-1888.89	14.3565	0.000151255	0.00072471
	PPM1F	-5706.95	-5754.4	94.8958	0	0
	PPM1M	-4771.59	-4809.68	76.1795	0	0
	PPP1CB	-2818.78	-2875.62	113.683	0	0
	PPP1R11	-1572.11	-1589.66	35.1001	3.13188e-09	2.61491e-08
	PPP1R17	-1834.51	-1839.36	9.70884	0.00183384	0.0076635
	PPP1R18	-10546.1	-10567.6	42.9276	5.68026e-11	5.72508e-10
	PPP1R3B	-3279.64	-3296.52	33.7681	6.20874e-09	5.01485e-08
	PPRC1	-19152	-19161.7	19.4081	1.0556e-05	5.75613e-05
	PPT2	-5456.23	-5494.62	76.7677	0	0
	PPTC7	-2713.21	-2735.84	45.2605	1.72491e-11	1.84306e-10
	PRDX3	-2734.95	-2760.5	51.1121	8.72413e-13	1.08375e-11
	PREB	-4136.34	-4175.53	78.3782	0	0
	PRICKLE4	-6082.56	-6087.86	10.5884	0.00113797	0.00492416
	PRIM1	-3876.64	-3905.29	57.3061	3.73035e-14	5.40636e-13
	PRKAB2	-2752.84	-2780.08	54.4881	1.56319e-13	2.11199e-12
	PRMT6	-4539.14	-4554.93	31.5806	1.91332e-08	1.45891e-07
	PROM1	-12121.2	-12128.2	14.1519	0.000168623	0.000802754
	PROP1	-3698.25	-3708.91	21.3069	3.91314e-06	2.25254e-05
	PRPF38A	-2600.77	-2609.9	18.2526	1.93464e-05	0.000101893
	PRPF4	-3958.74	-4028.74	139.991	0	0
	PRPF40A	-7381.48	-7389.13	15.2919	9.21121e-05	0.000453023
	PRPF6	-7662.92	-7704.68	83.5195	0	0
	PRR14L	-26280.2	-26287.8	15.1223	0.000100765	0.00049291
	PRR29	-2746.92	-2766.91	39.9745	2.57298e-10	2.38723e-09
	PRR3	-6096.26	-6119.87	47.2153	6.36002e-12	7.13125e-11
	PRR36	-15384.1	-15409.5	50.7583	1.04472e-12	1.28996e-11
	PRRC2B	-21535.6	-21558.1	44.9163	2.05633e-11	2.16883e-10
	PRRC2C	-27941.9	-27952.7	21.6413	3.287e-06	1.90959e-05
	PRSS22	-4318.6	-4339.16	41.1216	1.43045e-10	1.37075e-09
	PRSS33	-4798.42	-4824.91	52.9676	3.39062e-13	4.3992e-12
	PRSS53	-6583.92	-6599.44	31.0404	2.5271e-08	1.89683e-07
	PRX	-16891.1	-16899.5	16.8057	4.14079e-05	0.000210098
	PSIP1	-4899.81	-4929.08	58.5363	1.9984e-14	2.99175e-13
	PSMA1	-1943.19	-1948.53	10.6733	0.00108695	0.00471087
	PSMC3IP	-3636.01	-3644.51	17.0056	3.72694e-05	0.000189807
	PSRC1	-5001.33	-5050.77	98.8727	0	0
	PSTPIP2	-3643.74	-3652.64	17.8109	2.43977e-05	0.000127267
	PTCD2	-5203.39	-5233.31	59.8353	1.03251e-14	1.58344e-13
	PTCD3	-8033.88	-8064.01	60.2681	8.21565e-15	1.28649e-13
	PTGDR2	-5583.22	-5588.31	10.1637	0.00143235	0.00612025
	PTGES	-2476.61	-2488.93	24.6395	6.91195e-07	4.33935e-06
	PTGR1	-3608.42	-3650.24	83.6467	0	0
	PTPN22	-9093.2	-9117.56	48.7113	2.96563e-12	3.49799e-11
	PTPN5	-7156.16	-7168.85	25.3955	4.67004e-07	3.00338e-06
	PTRF	-3343.23	-3348.63	10.8059	0.00101176	0.00442018
	PUS10	-6290.12	-6324.77	69.2928	1.11022e-16	2.10556e-15
	PUS7	-6784.22	-6798.94	29.4518	5.73242e-08	4.10305e-07
	PUS7L	-8882.88	-8906.95	48.1423	3.96383e-12	4.57632e-11
	PVRL1	-5768.99	-5782.69	27.388	1.66463e-07	1.13107e-06
	PVRL3	-5472.48	-5526.75	108.54	0	0
	PXK	-5022.97	-5032.98	20.0263	7.63839e-06	4.24159e-05
	PXYLP1	-4405.9	-4430.92	50.0354	1.5099e-12	1.83387e-11
	PYCARD	-2623.18	-2627.98	9.60061	0.00194513	0.00810784
	PYCR1	-5113.69	-5128.88	30.3641	3.58096e-08	2.61579e-07
	QRSL1	-5359.29	-5367.72	16.853	4.03889e-05	0.000205055
	RAB11FIP1	-16621.6	-16629.8	16.3223	5.3432e-05	0.000269102
	RAB18	-1763.12	-1807.16	88.0783	0	0
	RAB34	-2774.45	-2790.21	31.5182	1.97578e-08	1.50373e-07
	RAB37	-2757.2	-2770.08	25.7685	3.84921e-07	2.4971e-06
	RAB3IL1	-5351.03	-5359.71	17.3537	3.10301e-05	0.000158922
	RAB44	-13656.2	-13673.8	35.221	2.94326e-09	2.47767e-08
	RABEP2	-5718.25	-5725.9	15.3165	9.09185e-05	0.000447961
	RABEPK	-4235.18	-4241.36	12.3591	0.000438836	0.00199835
	RABGEF1	-4218.69	-4233.06	28.7504	8.23347e-08	5.79676e-07
	RABL3	-1830.53	-1838.07	15.0712	0.000103529	0.000504921
	RAD21L1	-6420.9	-6508.31	174.827	0	0
	RAD51AP2	-17454.4	-17485	61.1993	5.10703e-15	8.16924e-14
	RAD51B	-4975.32	-5010.82	70.9998	0	0
	RAD51C	-4199.37	-4227.57	56.4111	5.88418e-14	8.29264e-13
	RAD52	-5784.88	-5792.2	14.6563	0.000129001	0.000622463
	RAD54L	-6148.86	-6168.38	39.0513	4.12821e-10	3.76607e-09
	RADIL	-13109.4	-13126.3	33.7968	6.11795e-09	4.9513e-08
	RAI1	-19130.5	-19165	68.989	1.11022e-16	2.10556e-15
	RALY	-3105.18	-3119.15	27.9421	1.25e-07	8.59337e-07
	RALYL	-2467.08	-2475.73	17.3129	3.17023e-05	0.000162162
	RAP1GAP	-7448.37	-7457.68	18.6139	1.60048e-05	8.54497e-05
	RAPGEF1	-10899.7	-10984	168.596	0	0
	RARRES1	-3650.75	-3657.11	12.7194	0.000361873	0.00166084
	RASSF10	-4706.45	-4711.65	10.3945	0.00126393	0.00543469
	RASSF2	-4210.07	-4227.25	34.3589	4.58306e-09	3.74619e-08
	RASSF7	-4298.37	-4335.38	74.0076	0	0
	RASSF8	-4276.89	-4292.18	30.576	3.21049e-08	2.36846e-07
	RASSF9	-5030.5	-5035.4	9.80048	0.00174466	0.00730576
	RBBP8NL	-9453.26	-9471.99	37.4695	9.28557e-10	8.18773e-09
	RBM14	-4022.95	-4034.47	23.0452	1.58233e-06	9.57365e-06
	RBM25	-7082.04	-7102.07	40.045	2.48177e-10	2.31048e-09
	RBM34	-5302.81	-5309.16	12.7084	0.000364018	0.00166975
	RBMS1	-3570.69	-3581.69	21.9832	2.7505e-06	1.61629e-05
	RBP1	-2272.62	-2283.6	21.9638	2.77845e-06	1.62803e-05
	RBPJL	-6157.72	-6189.02	62.6126	2.44249e-15	4.02519e-14
	RBPMS	-3229.66	-3258.88	58.4341	2.10942e-14	3.14643e-13
	RCAN2	-2417.56	-2437.7	40.2832	2.19686e-10	2.05695e-09
	RCE1	-4031.81	-4072.98	82.3407	0	0
	RD3	-2414.4	-2419.39	9.96141	0.00159856	0.00675276
	RDH11	-3866.37	-3872.82	12.8949	0.000329471	0.0015198
	RDH12	-3208.68	-3214.54	11.7257	0.000616418	0.00276239
	RDH8	-5668.67	-5695.47	53.5923	2.46692e-13	3.23669e-12
	REC8	-7620	-7633.66	27.3025	1.73986e-07	1.17924e-06
	RECK	-8408.94	-8496.88	175.874	0	0
	REEP1	-3348.27	-3366.69	36.8482	1.27695e-09	1.11396e-08
	REG4	-2055.87	-2063.39	15.0347	0.000105551	0.000514474
	REL	-5858.57	-5866.41	15.6797	7.50268e-05	0.000371903
	REPS1	-7266.56	-7339.66	146.198	0	0
	RFC1	-11571.8	-11581	18.3769	1.8124e-05	9.60739e-05
	RFTN1	-6549.94	-6569.95	40.0192	2.51478e-10	2.33588e-09
	RFWD3	-11249.2	-11253.9	9.36811	0.00220793	0.00909198
	RFX4	-7258.06	-7300.99	85.8499	0	0
	RFX6	-9730.47	-9744.11	27.2929	1.74851e-07	1.18314e-06
	RFX8	-6616.01	-6629.47	26.9187	2.12198e-07	1.42173e-06
	RGL3	-8198.29	-8203.19	9.80352	0.00174178	0.00729746
	RGMB	-5908.36	-5926.15	35.5841	2.44279e-09	2.07561e-08
	RGS3	-12815.1	-12849.3	68.3066	2.22045e-16	4.03332e-15
	RGS8	-2454.72	-2463.86	18.2714	1.91558e-05	0.000101019
	RHBDL3	-4474.04	-4478.77	9.45644	0.00210409	0.0087171
	RHD	-5779.49	-5787.67	16.3657	5.22227e-05	0.000263174
	RHOBTB3	-6774.41	-6796.92	45.0178	1.95247e-11	2.06462e-10
	RHOF	-2153.14	-2163.1	19.9181	8.08308e-06	4.4794e-05
	RIBC2	-5754.23	-5761.77	15.0872	0.000102655	0.000500955
	RIC8B	-4415.01	-4432.57	35.1111	3.11422e-09	2.60549e-08
	RILPL2	-3305.01	-3330.33	50.6337	1.11311e-12	1.37026e-11
	RIN2	-8439.74	-8446.99	14.502	0.000140014	0.000673222
	RIN3	-11873.8	-11882.8	17.9907	2.21987e-05	0.000116315
	RING1	-4030.22	-4081.07	101.706	0	0
	RINL	-8198.01	-8212.8	29.5836	5.35564e-08	3.83672e-07
	RITA1	-3816.55	-3831.37	29.6463	5.18517e-08	3.72112e-07
	RLBP1	-3383.29	-3391.91	17.2365	3.30041e-05	0.000168609
	RMDN3	-4805.82	-4819.18	26.72	2.35179e-07	1.56544e-06
	RNF123	-11442	-11485.8	87.6129	0	0
	RNF125	-2632.28	-2637.82	11.0793	0.000872986	0.00385094
	RNF144B	-3311.97	-3326.54	29.1431	6.72233e-08	4.78227e-07
	RNF150	-3919.3	-3939.32	40.042	2.48558e-10	2.31139e-09
	RNF183	-2943.04	-2970.94	55.8145	7.9714e-14	1.11002e-12
	RNF185	-2704.25	-2726.21	43.9323	3.3993e-11	3.49948e-10
	RNF187	-2956.7	-2962.63	11.858	0.00057415	0.00258004
	RNF216	-8806.93	-8897.41	180.949	0	0
	RNF220	-4906.98	-4999.31	184.656	0	0
	RNF24	-1505.45	-1521.85	32.7956	1.02378e-08	8.05429e-08
	RNF38	-4604.25	-4688.63	168.762	0	0
	RNF39	-4593.93	-4620.08	52.3056	4.74953e-13	6.05658e-12
	RNF8	-6728.27	-6735.64	14.7407	0.000123352	0.000597322
	RNMT	-7168.24	-7173.51	10.5322	0.00117313	0.00506559
	ROGDI	-4430.02	-4437.21	14.3912	0.000148494	0.00071232
	RP1	-26583.6	-26635.4	103.512	0	0
	RPA3	-2401.74	-2417.91	32.3249	1.30431e-08	1.01925e-07
	RPAP1	-15345.7	-15354.6	17.6634	2.63649e-05	0.000136311
	RPAP3	-7645.81	-7665.53	39.4531	3.36032e-10	3.09665e-09
	RPGRIP1L	-11825.7	-11835.6	19.7845	8.66821e-06	4.77453e-05
	RPH3A	-6954.49	-6964.87	20.7562	5.21612e-06	2.94451e-05
	RPL23	-1225.73	-1231.16	10.8489	0.000988564	0.00432808
	RPL35	-1387.32	-1407.89	41.1298	1.42449e-10	1.36825e-09
	RPL7	-4028.01	-4058.02	60.0057	9.4369e-15	1.4637e-13
	RPN2	-6831.9	-6876.87	89.9379	0	0
	RPRD1A	-3098.76	-3105.79	14.055	0.00017754	0.000843726
	RPRD2	-12388	-12407.5	39.0348	4.16326e-10	3.78959e-09
	RPS3A	-2352.33	-2371.88	39.1042	4.01781e-10	3.66945e-09
	RPS6KL1	-6497.92	-6520.26	44.6738	2.32745e-11	2.44846e-10
	RPUSD3	-5999.45	-6008.43	17.9629	2.2525e-05	0.000117874
	RRAS2	-1967.12	-2000.57	66.9059	2.22045e-16	4.03332e-15
	RRBP1	-15213.1	-15259.8	93.4275	0	0
	RREB1	-19190.2	-19197.4	14.3173	0.000154435	0.000738219
	RRP7A	-3749.09	-3755.07	11.952	0.000545893	0.00245983
	RS1	-2816.26	-2842.97	53.4336	2.67564e-13	3.49372e-12
	RSPH10B	-11256.1	-11268.9	25.6379	4.11869e-07	2.66557e-06
	RTKN2	-6939.93	-6944.78	9.70863	0.00183404	0.00766043
	RTN1	-8778.05	-8847.82	139.532	0	0
	RTN2	-5061.63	-5080.12	36.9813	1.19269e-09	1.04268e-08
	RTN4IP1	-3986.93	-3995.75	17.6303	2.68282e-05	0.00013853
	RTP1	-2639.12	-2671.22	64.1989	1.11022e-15	1.89853e-14
	RTP3	-8581.99	-8588.51	13.037	0.000305401	0.00141196
	RUNDC3A	-4923.67	-4976.31	105.273	0	0
	RUSC2	-14160.7	-14167.8	14.3182	0.000154363	0.000738305
	RUVBL2	-3872.17	-3878.81	13.2694	0.000269767	0.00125503
	RXRB	-4458	-4508.34	100.684	0	0
	S100A13	-2437.27	-2448.5	22.4555	2.15072e-06	1.28415e-05
	SAE1	-3976.58	-4005.15	57.1232	4.08562e-14	5.87955e-13
	SAMD14	-3458.08	-3470.76	25.3569	4.76451e-07	3.06172e-06
	SAMD7	-6520.15	-6555.91	71.5086	0	0
	SAMM50	-3900.94	-3909.64	17.4009	3.02683e-05	0.000155215
	SAR1A	-2267.13	-2293.18	52.0959	5.28466e-13	6.69718e-12
	SARDH	-9039.11	-9056.31	34.4054	4.47488e-09	3.67246e-08
	SARNP	-1815.94	-1823.29	14.6914	0.000126623	0.000611348
	SART3	-8850.55	-8861.64	22.1809	2.48128e-06	1.46334e-05
	SASH1	-13779.7	-13790.6	21.8222	2.99118e-06	1.74393e-05
	SAT1	-1294.82	-1307.42	25.1878	5.20097e-07	3.31872e-06
	SAXO2	-4974.33	-4983.52	18.3868	1.80305e-05	9.56398e-05
	SBDS	-2416.12	-2438.88	45.5129	1.51635e-11	1.63088e-10
	SCAMP5	-2544.53	-2553.68	18.2919	1.89509e-05	0.000100068
	SCARF2	-9140.87	-9153.54	25.3292	4.83329e-07	3.10105e-06
	SCN7A	-3414.02	-3435.19	42.3281	7.71774e-11	7.64664e-10
	SCNN1A	-7765.27	-7774.2	17.8628	2.37419e-05	0.000124004
	SCT	-1966.63	-1972.39	11.5334	0.000683556	0.00305656
	SDC2	-2222.07	-2258.84	73.5422	0	0
	SDC3	-5842.44	-5877.92	70.9666	0	0
	SDHA	-5755.37	-5797.56	84.3686	0	0
	SEC16A	-29472.1	-29491.1	37.9922	7.1028e-10	6.33132e-09
	SECISBP2L	-11575.2	-11586.2	21.8475	2.95207e-06	1.72482e-05
	SELP	-9581.98	-9604.55	45.157	1.81852e-11	1.93802e-10
	SEPHS1	-3098.93	-3123.86	49.849	1.66045e-12	2.0048e-11
	SERTAD3	-2829.36	-2853.49	48.2511	3.74989e-12	4.36632e-11
	SETD1A	-15654.9	-15672.1	34.4032	4.47981e-09	3.67282e-08
	SETD2	-22772	-22817.8	91.6034	0	0
	SETD5	-11517	-11543.7	53.4415	2.66454e-13	3.48479e-12
	SETX	-33023.7	-33029.2	11.0423	0.000890571	0.00392005
	SFPQ	-6067.56	-6088.67	42.2127	8.18685e-11	8.10161e-10
	SGCE	-3977.46	-3983.43	11.9329	0.000551516	0.0024838
	SGK223	-15225.3	-15231.5	12.3697	0.000436356	0.00198817
	SGPL1	-5525.97	-5560.69	69.4398	0	0
	SGPP2	-4309.21	-4366.33	114.242	0	0
	SGSH	-5515.5	-5542.94	54.8809	1.2812e-13	1.74251e-12
	SH2B1	-7723.57	-7767.36	87.5867	0	0
	SH2B2	-8275.23	-8291.55	32.6594	1.09809e-08	8.61397e-08
	SH2B3	-6559.83	-6594.16	68.6556	1.11022e-16	2.10556e-15
	SH2D4A	-4868.31	-4872.94	9.27467	0.00232345	0.00953886
	SH2D4B	-4255.18	-4292.29	74.2116	0	0
	SH2D7	-6219.73	-6230.96	22.4439	2.16369e-06	1.29095e-05
	SH3BGRL2	-3094.01	-3100.3	12.5842	0.000389029	0.00177649
	SH3BP2	-6776.77	-6799.68	45.8109	1.30236e-11	1.41e-10
	SH3BP5	-4732.92	-4782.72	99.5882	0	0
	SH3PXD2A	-10177.4	-10222	89.1771	0	0
	SHB	-4522.66	-4575.91	106.486	0	0
	SHC2	-5766.92	-5798.2	62.5511	2.66454e-15	4.36471e-14
	SHISA5	-3047.51	-3071.65	48.2814	3.69238e-12	4.30549e-11
	SHISA8	-4791.1	-4797.16	12.1248	0.000497564	0.00225824
	SHISA9	-3953.91	-3964.84	21.8622	2.92955e-06	1.71411e-05
	SHQ1	-6661.19	-6671.78	21.1959	4.14661e-06	2.38023e-05
	SIMC1	-12127.3	-12132	9.47465	0.00208331	0.00863538
	SIRT6	-4752.35	-4766.71	28.7055	8.42646e-08	5.92243e-07
	SKA1	-3503.39	-3517.25	27.7162	1.40481e-07	9.61719e-07
	SKA3	-5913.65	-5922.54	17.7765	2.48426e-05	0.00012934
	SKIDA1	-8752.43	-8821.12	137.38	0	0
	SKIV2L2	-7954.67	-7969.2	29.0541	7.03847e-08	4.9898e-07
	SKOR1	-7830.92	-7859.84	57.8545	2.81997e-14	4.16825e-13
	SLA2	-3139.58	-3156.1	33.0324	9.06371e-09	7.19289e-08
	SLAIN1	-6441.72	-6470.74	58.0421	2.56462e-14	3.79767e-13
	SLAIN2	-5333.68	-5392.1	116.834	0	0
	SLC10A6	-4795.55	-4835.42	79.7496	0	0
	SLC12A8	-9819.44	-9843.65	48.421	3.43869e-12	4.03269e-11
	SLC22A3	-5430.97	-5438.96	15.9864	6.38006e-05	0.000319942
	SLC23A3	-6739.68	-6750.29	21.2075	4.12148e-06	2.36746e-05
	SLC25A19	-3976.15	-3999.88	47.4578	5.61995e-12	6.36253e-11
	SLC25A40	-3213.52	-3245.14	63.2342	1.77636e-15	2.95722e-14
	SLC25A48	-5508.08	-5548.59	81.0149	0	0
	SLC25A51	-4260.43	-4284.8	48.7366	2.92744e-12	3.45793e-11
	SLC26A5	-7134.28	-7142.24	15.9192	6.61059e-05	0.000330287
	SLC27A3	-8673.73	-8700.79	54.1167	1.8896e-13	2.52792e-12
	SLC2A4	-4658.49	-4724.42	131.85	0	0
	SLC30A7	-3221.2	-3229.69	16.9824	3.77282e-05	0.000192024
	SLC35A3	-3160.22	-3176.62	32.8028	1.01997e-08	8.03205e-08
	SLC35E4	-3464.37	-3484.69	40.633	1.83679e-10	1.72773e-09
	SLC35F4	-4582.98	-4590.39	14.8184	0.000118374	0.00057492
	SLC35F6	-3785.36	-3794.46	18.2031	1.98555e-05	0.000104372
	SLC36A4	-4472.16	-4478.15	11.9818	0.00053722	0.00242476
	SLC37A3	-5464.54	-5480.49	31.9078	1.6167e-08	1.24084e-07
	SLC38A11	-4584.74	-4595.77	22.0497	2.65687e-06	1.56239e-05
	SLC38A6	-5029.43	-5059.36	59.8642	1.02141e-14	1.56935e-13
	SLC39A1	-4082.17	-4113.89	63.4284	1.66533e-15	2.78373e-14
	SLC39A12	-8679.53	-8708.45	57.8392	2.84217e-14	4.19348e-13
	SLC3A1	-7540.07	-7572.64	65.1291	6.66134e-16	1.16595e-14
	SLC45A2	-6060.49	-6074.66	28.3405	1.01745e-07	7.072e-07
	SLC46A3	-6118.4	-6131.65	26.5011	2.6339e-07	1.74046e-06
	SLC52A3	-5415.45	-5476.34	121.765	0	0
	SLC5A3	-6295.11	-6336.45	82.6849	0	0
	SLC6A1	-5318.97	-5366.11	94.2721	0	0
	SLC6A7	-5871.07	-5879.55	16.9741	3.78923e-05	0.000192739
	SLC7A14	-6053.15	-6072.66	39.0306	4.17214e-10	3.79345e-09
	SLC8B1	-8125.47	-8135.98	21.0222	4.53984e-06	2.58057e-05
	SLC9B2	-6835.6	-6876.35	81.5019	0	0
	SLCO2A1	-7676.09	-7731.21	110.227	0	0
	SLCO2B1	-9261.31	-9318.61	114.606	0	0
	SLITRK3	-8646.87	-8653.83	13.9244	0.000190314	0.000901289
	SLMAP	-6077.24	-6131.25	108.016	0	0
	SLU7	-5450.28	-5462.74	24.905	6.02245e-07	3.81609e-06
	SLX4	-22978.9	-22983.7	9.52691	0.00202481	0.00842707
	SMC6	-9513.18	-9552.49	78.6111	0	0
	SMG7	-8277.11	-8291.22	28.2211	1.0822e-07	7.49653e-07
	SMIM11	-894.728	-907.637	25.8171	3.75358e-07	2.44282e-06
	SMIM12	-1211.69	-1229.37	35.3662	2.73192e-09	2.30451e-08
	SMIM17	-1225.47	-1243.38	35.8227	2.1611e-09	1.84779e-08
	SMIM18	-1348.14	-1357.86	19.4346	1.04102e-05	5.68042e-05
	SMIM23	-2513.04	-2519.85	13.627	0.00022295	0.00104916
	SMIM5	-1846.21	-1857.3	22.1838	2.47755e-06	1.4622e-05
	SMN1	-3778.53	-3790.92	24.7896	6.39429e-07	4.02983e-06
	SMOC1	-4184.49	-4189.56	10.1423	0.00144904	0.00618188
	SMOC2	-4649.98	-4655.25	10.5492	0.00116239	0.00502187
	SMPD3	-5722.67	-5727.7	10.063	0.00151273	0.0064301
	SMYD5	-4208.24	-4217.6	18.7161	1.517e-05	8.12578e-05
	SNAI2	-2099.83	-2114.24	28.8256	7.91977e-08	5.59034e-07
	SNAPC1	-4408.99	-4423.27	28.5611	9.07898e-08	6.34287e-07
	SNAPC4	-18925.5	-18935.4	19.8478	8.38597e-06	4.62842e-05
	SNCG	-1791.18	-1812.11	41.8612	9.79872e-11	9.59218e-10
	SNPH	-5258.85	-5265.31	12.9112	0.00032662	0.00150751
	SNRPB	-1881.6	-1901.38	39.5468	3.20294e-10	2.96164e-09
	SNTN	-2672.54	-2689.98	34.8791	3.50827e-09	2.90838e-08
	SNX12	-1986.86	-1994.82	15.9196	6.60898e-05	0.000330408
	SNX14	-10129.3	-10176.9	95.1315	0	0
	SNX18	-5300.48	-5307.83	14.6977	0.000126199	0.000610025
	SNX24	-2865.87	-2871.55	11.3502	0.000754396	0.00335314
	SNX5	-3389.13	-3403.27	28.2758	1.05201e-07	7.29977e-07
	SNX8	-5054.44	-5084.11	59.3433	1.33227e-14	2.01666e-13
	SOAT1	-5467.08	-5494.29	54.4179	1.62093e-13	2.18638e-12
	SOBP	-6890.34	-6900.56	20.4454	6.13557e-06	3.44215e-05
	SOHLH1	-5701	-5705.75	9.50319	0.00205115	0.00852804
	SORBS2	-17050.8	-17093.4	85.2682	0	0
	SORT1	-8687.54	-8693.86	12.645	0.000376574	0.00172443
	SOX10	-4903.28	-5006.89	207.216	0	0
	SOX15	-2689.44	-2696.6	14.3134	0.000154762	0.000739347
	SOX30	-8778.36	-8786.92	17.1172	3.51429e-05	0.000179089
	SP7	-4048	-4092.19	88.3628	0	0
	SPACA4	-2340.63	-2359.55	37.8265	7.73252e-10	6.86272e-09
	SPAG16	-7840.1	-7854.4	28.5928	8.93134e-08	6.24506e-07
	SPAST	-5122.11	-5131.59	18.9513	1.34097e-05	7.21127e-05
	SPATA17	-4681.31	-4690.31	17.9938	2.21629e-05	0.000116202
	SPATA19	-2287.58	-2298.76	22.3469	2.27577e-06	1.35092e-05
	SPATA2L	-4268.37	-4285.02	33.3029	7.8866e-09	6.28927e-08
	SPATS1	-5307.53	-5314.41	13.7609	0.000207613	0.000979241
	SPCS2	-1739.07	-1755.18	32.2206	1.37622e-08	1.06932e-07
	SPEF1	-4591.74	-4615.11	46.7423	8.09641e-12	8.95536e-11
	SPEM1	-3810.23	-3818.08	15.7083	7.38981e-05	0.000366531
	SPERT	-4712.49	-4722.32	19.6697	9.20507e-06	5.04981e-05
	SPG21	-2393.98	-2404.18	20.3913	6.31161e-06	3.53606e-05
	SPHK1	-7803.91	-7817.93	28.0439	1.18594e-07	8.18048e-07
	SPIDR	-12853.8	-12873.2	38.9281	4.39714e-10	3.98031e-09
	SPINK5	-13272.2	-13313.8	83.0226	0	0
	SPIRE2	-6978.27	-6983.66	10.7781	0.00102707	0.00447749
	SPN	-7548.68	-7556.65	15.9383	6.54416e-05	0.000327569
	SPP1	-4874.79	-4903.53	57.4729	3.41949e-14	4.99123e-13
	SPPL3	-3270.14	-3325.3	110.317	0	0
	SPRED3	-4779.03	-4806.71	55.3618	1.00253e-13	1.37495e-12
	SPRY4	-3776.55	-3812.95	72.8064	0	0
	SPRYD3	-4199.18	-4229.34	60.3234	7.99361e-15	1.25412e-13
	SPTLC1	-4137.81	-4148.72	21.8142	3.00371e-06	1.74999e-05
	SRCAP	-31084.4	-31109.5	50.1182	1.44751e-12	1.7607e-11
	SRCIN1	-14903.4	-14914.4	21.8484	2.95069e-06	1.72524e-05
	SRP68	-5593.67	-5653.59	119.84	0	0
	SRRD	-5216.14	-5221.1	9.91674	0.00163782	0.0068866
	SRRM1	-7428.63	-7435.24	13.2255	0.000276172	0.00128117
	SRRM2	-26129.4	-26150.5	42.177	8.33735e-11	8.24057e-10
	SSBP2	-3220.23	-3258.4	76.3532	0	0
	SSBP4	-6364.3	-6389.57	50.5378	1.16884e-12	1.4324e-11
	SSUH2	-5203.99	-5208.72	9.44755	0.00211432	0.00875502
	STARD3	-5037.38	-5069.22	63.6774	1.44329e-15	2.43246e-14
	STARD9	-65121.5	-65134.8	26.6732	2.40943e-07	1.6025e-06
	STEAP1	-4042.96	-4083.1	80.2768	0	0
	STEAP2	-6052.65	-6093.71	82.1186	0	0
	STK25	-3291.71	-3300.52	17.6134	2.70673e-05	0.000139589
	STK26	-5623.26	-5630.46	14.3892	0.000148655	0.000712671
	STK32B	-3968.36	-3998.7	60.6666	6.77236e-15	1.06867e-13
	STK33	-6749.94	-6754.82	9.75603	0.00178736	0.0074769
	STK35	-5230.93	-5275.18	88.4993	0	0
	STRADB	-3902.67	-3909.47	13.5977	0.00022646	0.00106262
	STX6	-1922.66	-1948.46	51.6035	6.79234e-13	8.50239e-12
	STX7	-2868.17	-2894.03	51.7158	6.41487e-13	8.05455e-12
	STXBP4	-6583.84	-6661.35	155.015	0	0
	SULT1A1	-4057.22	-4079.98	45.5072	1.52081e-11	1.63352e-10
	SULT6B1	-3779.54	-3793.35	27.622	1.47495e-07	1.00889e-06
	SUPT20H	-7593.75	-7600.07	12.6349	0.000378608	0.00173278
	SUPT3H	-4082.17	-4119.05	73.7669	0	0
	SUPT6H	-12384.9	-12392.2	14.4804	0.000141623	0.000680558
	SURF1	-3966.87	-3973.57	13.3975	0.000251961	0.00117755
	SUSD1	-8996.6	-9012.18	31.1606	2.37544e-08	1.78792e-07
	SUSD4	-6499.51	-6531.22	63.4228	1.66533e-15	2.78373e-14
	SVIP	-1326.33	-1336.49	20.3172	6.56066e-06	3.66554e-05
	SVOP	-4402.16	-4422.25	40.1723	2.32519e-10	2.17461e-09
	SVOPL	-5644.19	-5719.04	149.693	0	0
	SWAP70	-5167.88	-5187.6	39.4439	3.37625e-10	3.10782e-09
	SWT1	-10601.7	-10606.7	9.95554	0.00160366	0.00676733
	SYAP1	-4368.54	-4407.5	77.9281	0	0
	SYBU	-7707.27	-7731.2	47.8472	4.60765e-12	5.27492e-11
	SYDE1	-8055.76	-8066.79	22.0762	2.62044e-06	1.54319e-05
	SYDE2	-16455.6	-16467.9	24.5964	7.0684e-07	4.43416e-06
	SYN2	-5055.15	-5090.47	70.6339	0	0
	SYN3	-5382.82	-5430.25	94.8617	0	0
	SYNE3	-12069.2	-12183.9	229.371	0	0
	SYNPO2	-14846.1	-14860.4	28.7468	8.24852e-08	5.80236e-07
	SYT11	-4490.17	-4544.63	108.921	0	0
	TACR2	-3755.3	-3776.62	42.6456	6.56106e-11	6.55625e-10
	TAF3	-9284.29	-9330.27	91.9705	0	0
	TAF7	-6388.17	-6408.79	41.2305	1.35295e-10	1.30259e-09
	TAPT1	-5586.79	-5651.2	128.803	0	0
	TAS2R7	-4319.22	-4345.64	52.8358	3.62599e-13	4.66753e-12
	TAT	-4186.37	-4198.75	24.7459	6.54087e-07	4.11586e-06
	TBC1D10B	-7426.32	-7466.04	79.4268	0	0
	TBC1D19	-6506.82	-6530.38	47.1241	6.66334e-12	7.42045e-11
	TBC1D21	-3913.85	-3921.61	15.5238	8.1473e-05	0.000402636
	TBC1D32	-15251.4	-15268.9	35.1311	3.08236e-09	2.58148e-08
	TBC1D7	-3600.36	-3633.45	66.1849	4.44089e-16	7.90846e-15
	TBPL1	-1431	-1445.33	28.6607	8.6234e-08	6.05045e-07
	TC2N	-4476.8	-4490	26.4087	2.76295e-07	1.82132e-06
	TCEA3	-3754.08	-3764.51	20.8762	4.89935e-06	2.77528e-05
	TCEANC2	-2162.48	-2174.1	23.2424	1.42811e-06	8.68553e-06
	TCERG1L	-8182.29	-8215.71	66.8402	2.22045e-16	4.03332e-15
	TCF7L2	-5052.89	-5073.52	41.2758	1.32196e-10	1.27426e-09
	TCOF1	-20905.7	-20994.4	177.548	0	0
	TCTEX1D2	-2739.25	-2745.24	11.9794	0.000537916	0.00242656
	TCTN1	-7404.98	-7420.54	31.1201	2.42545e-08	1.82221e-07
	TDGF1P3	-3358.26	-3383.5	50.4896	1.19793e-12	1.46585e-11
	TDO2	-4117.03	-4124.9	15.7409	7.26352e-05	0.000360705
	TDRD12	-13905.4	-13911.9	13.065	0.000300866	0.00139257
	TDRKH	-5429.83	-5436.74	13.8182	0.000201379	0.000951486
	TECPR2	-15236.1	-15240.8	9.57826	0.00196895	0.00820295
	TECTB	-3695.83	-3707.4	23.1444	1.50284e-06	9.11291e-06
	TEKT3	-5788.15	-5800.28	24.2764	8.34548e-07	5.17179e-06
	TELO2	-9523.46	-9533.14	19.3462	1.09037e-05	5.92598e-05
	TEN1	-2205.99	-2210.68	9.38084	0.00219266	0.00904733
	TEPP	-2957.73	-2985.48	55.5119	9.28146e-14	1.28153e-12
	TERF2	-5365.5	-5408.52	86.0461	0	0
	TET3	-16585.1	-16735.1	300.104	0	0
	TEX261	-2416.5	-2443.65	54.2959	1.72529e-13	2.31949e-12
	TEX36	-3372.21	-3385.97	27.5145	1.55923e-07	1.06387e-06
	TFB1M	-4713.02	-4755.49	84.9275	0	0
	TFDP1	-3984.86	-4024.17	78.6243	0	0
	TFPI	-5957.8	-5970.69	25.7756	3.83511e-07	2.49191e-06
	TFPI2	-3777.69	-3782.44	9.50197	0.00205252	0.00852937
	TFR2	-9458.69	-9468.75	20.1111	7.30697e-06	4.06584e-05
	TFRC	-8449.69	-8454.98	10.5731	0.00114745	0.00496256
	TGFA	-2812.07	-2821.12	18.1076	2.08763e-05	0.000109597
	TGFB3	-3793.05	-3869.76	153.412	0	0
	TGFBR2	-5648.88	-5670.72	43.6834	3.86025e-11	3.93437e-10
	TGFBRAP1	-9142.1	-9146.81	9.41251	0.0021551	0.00890136
	TGS1	-10335.2	-10391.1	111.72	0	0
	THEG	-4660.68	-4668.26	15.1525	9.91647e-05	0.000485373
	THEMIS	-7210.19	-7217.81	15.2418	9.45879e-05	0.000463804
	THOC6	-3447.82	-3464.87	34.1003	5.23441e-09	4.26156e-08
	THUMPD3	-5453.49	-5482.16	57.3253	3.68594e-14	5.35149e-13
	TIGAR	-3651.3	-3658.1	13.6006	0.000226112	0.0010616
	TIGIT	-3368.61	-3381.52	25.8086	3.76999e-07	2.45155e-06
	TIMD4	-7009.52	-7020.9	22.7591	1.83632e-06	1.1045e-05
	TJAP1	-5927.08	-5937.42	20.674	5.44517e-06	3.06534e-05
	TLE6	-10192.6	-10198.1	10.8752	0.000974583	0.00426915
	TM4SF1	-3390.19	-3424.43	68.4814	1.11022e-16	2.10556e-15
	TMCC1	-5157.48	-5167.65	20.347	6.45932e-06	3.61633e-05
	TMCO1	-1597.44	-1603.35	11.8106	0.000588932	0.00264212
	TMCO3	-9657.04	-9688.49	62.9125	2.22045e-15	3.68153e-14
	TMCO4	-8235.81	-8259.36	47.111	6.70775e-12	7.45974e-11
	TMED3	-2095.35	-2116.09	41.4778	1.19214e-10	1.1532e-09
	TMED8	-3581.96	-3595.12	26.3302	2.87758e-07	1.89078e-06
	TMEFF1	-7262.49	-7379.25	233.53	0	0
	TMEM116	-3967.41	-3974.79	14.7663	0.000121688	0.000590666
	TMEM119	-4578.9	-4584.37	10.9356	0.000943325	0.00414333
	TMEM121	-3623.16	-3638.59	30.8585	2.77545e-08	2.06805e-07
	TMEM136	-2525.64	-2549.01	46.7327	8.13594e-12	8.98691e-11
	TMEM138	-2648.73	-2670.46	43.4669	4.31202e-11	4.36759e-10
	TMEM14A	-1747.91	-1760.96	26.1121	3.22162e-07	2.11006e-06
	TMEM150C	-2448.54	-2463.82	30.5557	3.24415e-08	2.38898e-07
	TMEM176B	-4654.17	-4664.58	20.8123	5.06554e-06	2.86346e-05
	TMEM179	-2231.3	-2238.4	14.203	0.000164106	0.000781702
	TMEM179B	-2921.07	-2939.32	36.5007	1.52612e-09	1.32566e-08
	TMEM19	-4645.69	-4682.77	74.1673	0	0
	TMEM196	-1412.33	-1434.54	44.4274	2.63973e-11	2.74868e-10
	TMEM204	-2092.18	-2107.64	30.9321	2.67218e-08	1.99839e-07
	TMEM210	-3191.89	-3198.57	13.3578	0.000257354	0.00120138
	TMEM212	-2992.65	-3020.54	55.7786	8.10463e-14	1.12665e-12
	TMEM231	-4048.34	-4055.06	13.4427	0.000245967	0.00115283
	TMEM232	-9478.08	-9489.37	22.5869	2.00854e-06	1.20365e-05
	TMEM234	-1905.51	-1920.1	29.1812	6.59171e-08	4.69343e-07
	TMEM238	-9369.79	-9382.28	24.973	5.81399e-07	3.68685e-06
	TMEM239	-1807.9	-1821.55	27.2981	1.74383e-07	1.18095e-06
	TMEM247	-3699.72	-3713.17	26.8938	2.14944e-07	1.43777e-06
	TMEM255B	-5170.76	-5183.57	25.6065	4.18631e-07	2.70719e-06
	TMEM27	-2115.71	-2129.43	27.4267	1.63161e-07	1.11047e-06
	TMEM30B	-2141.26	-2148.7	14.8863	0.00011419	0.000555256
	TMEM45B	-3208.92	-3227.79	37.7269	8.13752e-10	7.19871e-09
	TMEM50A	-2064.44	-2084.8	40.7176	1.75893e-10	1.65831e-09
	TMEM50B	-2072.24	-2088.24	32.0058	1.53715e-08	1.182e-07
	TMEM53	-3219.83	-3239.11	38.5529	5.32883e-10	4.79712e-09
	TMEM56	-3002.54	-3009.83	14.574	0.00013476	0.000649104
	TMEM67	-10545.3	-10578.6	66.5288	3.33067e-16	5.99667e-15
	TMEM74B	-3095.89	-3113.45	35.1064	3.12167e-09	2.60905e-08
	TMEM88	-4008.67	-4032.91	48.4671	3.35887e-12	3.95042e-11
	TMEM95	-2736.69	-2745.95	18.5295	1.67298e-05	8.90295e-05
	TMOD2	-3796.76	-3802.17	10.8346	0.000996229	0.0043593
	TMPRSS11B	-5359.71	-5392.4	65.3824	6.66134e-16	1.16595e-14
	TMPRSS11G	-5617.84	-5634.7	33.7205	6.36272e-09	5.13414e-08
	TMPRSS15	-12472.7	-12486.6	27.8234	1.32907e-07	9.11396e-07
	TMPRSS3	-4631.75	-4644.29	25.0694	5.53042e-07	3.52343e-06
	TMPRSS7	-8493.39	-8540.32	93.8688	0	0
	TMPRSS9	-14101.4	-14108.9	14.9214	0.000112087	0.000545356
	TMTC1	-9386.52	-9429.87	86.7035	0	0
	TNFAIP1	-3296.91	-3376.86	159.888	0	0
	TNFRSF10B	-8150.95	-8158.12	14.3324	0.000153208	0.000733638
	TNFRSF1B	-7075.41	-7084.35	17.8696	2.36568e-05	0.000123639
	TNIP3	-4790.86	-4814.44	47.1626	6.53355e-12	7.2958e-11
	TNK2	-10052.6	-10091.9	78.4292	0	0
	TNMD	-2728.45	-2749.75	42.5991	6.71907e-11	6.69777e-10
	TNNC1	-1455.35	-1476.72	42.7352	6.26742e-11	6.28588e-10
	TNNI1	-2357.5	-2372.49	29.9877	4.3479e-08	3.15628e-07
	TNRC18	-30675.6	-30701.7	52.2377	4.91718e-13	6.26059e-12
	TOE1	-5415.89	-5468.48	105.165	0	0
	TOLLIP	-2719.27	-2737.22	35.9024	2.07453e-09	1.77749e-08
	TOM1L1	-5985.96	-6020.18	68.4434	1.11022e-16	2.10556e-15
	TOM1L2	-4876.14	-4896.55	40.8232	1.66644e-10	1.57474e-09
	TOMM20	-1663.96	-1672.07	16.2331	5.60083e-05	0.00028173
	TOMM40L	-2636.79	-2642.76	11.9327	0.000551562	0.00248264
	TOR3A	-5086.52	-5095.38	17.7078	2.57564e-05	0.000133418
	TP53BP1	-20383.2	-20413.5	60.5785	7.10543e-15	1.11692e-13
	TP53I13	-6599.19	-6623.4	48.4218	3.43736e-12	4.03692e-11
	TP53TG5	-4908.25	-4924.41	32.3168	1.30974e-08	1.02252e-07
	TPGS2	-2898.41	-2907.92	19.0158	1.29643e-05	6.99011e-05
	TPP2	-9790.27	-9831.08	81.6285	0	0
	TPPP	-1917.12	-1922.6	10.9627	0.000929658	0.00408769
	TPR	-20798.4	-20812.8	28.8072	7.99516e-08	5.63869e-07
	TPX2	-7487.64	-7492.39	9.51241	0.00204087	0.00848961
	TRAF1	-4514.68	-4527.4	25.4561	4.52554e-07	2.91733e-06
	TRANK1	-29587.8	-29612.8	50.0165	1.52456e-12	1.84618e-11
	TRAP1	-6698.46	-6747.25	97.5661	0	0
	TRAPPC3	-1707.56	-1721.03	26.9283	2.11143e-07	1.41698e-06
	TRAPPC3L	-1916.82	-1922.47	11.3092	0.000771259	0.00342437
	TRIM11	-5193.39	-5217.41	48.0466	4.162e-12	4.77812e-11
	TRIM42	-7798.68	-7827.91	58.4595	2.07612e-14	3.10241e-13
	TRIM47	-6268.66	-6313.45	89.5826	0	0
	TRIM54	-3981.24	-3991.77	21.0545	4.46393e-06	2.54273e-05
	TRIM66	-13214.9	-13230.6	31.5465	1.94724e-08	1.48339e-07
	TRIML2	-6784.02	-6820.14	72.2418	0	0
	TRIP10	-5920.95	-5951.53	61.154	5.32907e-15	8.49119e-14
	TRIP11	-21666.8	-21734.7	135.816	0	0
	TRIP6	-8787.9	-8823.91	72.0173	0	0
	TRMT6	-5120.37	-5136.45	32.1631	1.41755e-08	1.0983e-07
	TRMT61A	-3132.92	-3191.56	117.293	0	0
	TSC1	-11414.4	-11486.1	143.395	0	0
	TSC2	-16108.2	-16141.8	67.2787	2.22045e-16	4.03332e-15
	TSC22D2	-7417.19	-7421.94	9.50073	0.00205391	0.00853081
	TSEN34	-4026.93	-4071.68	89.503	0	0
	TSFM	-3651.48	-3670.15	37.3376	9.9349e-10	8.74143e-09
	TSG101	-3160.96	-3192.05	62.1788	3.10862e-15	5.07184e-14
	TSKS	-7638.8	-7655.55	33.4967	7.13835e-09	5.72047e-08
	TSKU	-4382.82	-4389.69	13.7381	0.000210143	0.000990035
	TSN	-3526.44	-3573.6	94.3094	0	0
	TSNAXIP1	-7919.25	-7925.55	12.5852	0.000388814	0.00177651
	TSPAN11	-4269.93	-4283.01	26.1559	3.14941e-07	2.06607e-06
	TSPAN17	-2733	-2766.32	66.6546	3.33067e-16	5.99667e-15
	TSPAN31	-1949.07	-1964.66	31.185	2.34575e-08	1.77046e-07
	TSPAN9	-2881.31	-2899.33	36.0331	1.93997e-09	1.66394e-08
	TSPYL5	-5495.62	-5521.24	51.2424	8.16458e-13	1.01734e-11
	TTC17	-10326.3	-10343.6	34.6368	3.9732e-09	3.28382e-08
	TTC25	-8971.56	-8979.9	16.6737	4.43932e-05	0.000224966
	TTC27	-8169.46	-8217.57	96.2253	0	0
	TTC3	-26147.9	-26207.1	118.42	0	0
	TTC8	-4399.75	-4437.08	74.6605	0	0
	TTI2	-8132.73	-8145.67	25.8815	3.63031e-07	2.37203e-06
	TTLL10	-10595.1	-10631.7	73.1463	0	0
	TTLL3	-11572.2	-11585.8	27.2507	1.78714e-07	1.20628e-06
	TUBGCP4	-6329.38	-6407.49	156.222	0	0
	TULP1	-7196.18	-7221.98	51.5994	6.80567e-13	8.50604e-12
	TULP2	-7060.22	-7069.94	19.4417	1.03718e-05	5.66329e-05
	TXNDC11	-8972.24	-8994.02	43.572	4.08644e-11	4.14424e-10
	TXNDC2	-9104.65	-9110.02	10.7458	0.00104517	0.0045491
	TXNDC5	-4177.68	-4218.91	82.4733	0	0
	U2AF2	-3622.71	-3638.2	30.9867	2.59796e-08	1.94645e-07
	UBA2	-5157.48	-5162.88	10.8075	0.00101088	0.00441867
	UBA2	-5835.63	-5886.03	100.804	0	0
	UBA52	-1511.64	-1524.84	26.3929	2.78558e-07	1.83476e-06
	UBAC1	-3695.44	-3704.31	17.7307	2.54481e-05	0.000132239
	UBASH3A	-6823.34	-6861.35	76.0188	0	0
	UBE2H	-1482.27	-1508.79	53.0464	3.25739e-13	4.24656e-12
	UBE2O	-11778.7	-11803.3	49.0373	2.51144e-12	2.97946e-11
	UBE2Q1	-3624.29	-3641.89	35.1953	2.98236e-09	2.50285e-08
	UBE2U	-5373.92	-5384.84	21.8443	2.95694e-06	1.72643e-05
	UBFD1	-4128.72	-4139.51	21.582	3.39024e-06	1.96538e-05
	UBN2	-12520.7	-12553.3	65.2487	6.66134e-16	1.16595e-14
	UBXN11	-6018.37	-6029.13	21.5182	3.50482e-06	2.02605e-05
	UBXN8	-3437.58	-3470.47	65.7822	4.44089e-16	7.90846e-15
	UCP1	-3186.79	-3193.41	13.2385	0.000274262	0.00127448
	UGDH	-3800.07	-3809.77	19.3918	1.06462e-05	5.79758e-05
	UGP2	-3638.93	-3645.64	13.4223	0.000248655	0.00116409
	UMODL1	-17513.1	-17561	95.9281	0	0
	UNC79	-21073.1	-21111.2	76.2128	0	0
	UNC80	-27769.7	-27781.9	24.4518	7.6193e-07	4.74696e-06
	UNOSIB1	-3137.15	-3146.42	18.5365	1.66677e-05	8.88149e-05
	UNOSIB2	-5932.68	-5951.06	36.7655	1.33225e-09	1.16096e-08
	UPF1	-9073.23	-9078.19	9.92645	0.0016292	0.00685389
	UPK1B	-4290.4	-4322.87	64.9348	7.77156e-16	1.34872e-14
	UQCC1	-2963.05	-2977.52	28.946	7.44235e-08	5.26699e-07
	UQCC2	-1822.06	-1835.74	27.3554	1.69291e-07	1.14837e-06
	UQCRC2	-4349.57	-4357.56	15.9713	6.43105e-05	0.000322302
	URI1	-6482.4	-6500.26	35.7051	2.29561e-09	1.95665e-08
	URM1	-2771.34	-2776.55	10.4196	0.00124686	0.00536694
	USH1G	-3533.45	-3550.07	33.2305	8.18584e-09	6.5152e-08
	USO1	-8535.85	-8541.5	11.3069	0.000772192	0.00342665
	USP34	-24043.1	-24064.2	42.1264	8.55601e-11	8.44648e-10
	USP48	-9744.74	-9756.22	22.95	1.66273e-06	1.00304e-05
	USPL1	-15316.5	-15385.7	138.35	0	0
	VCAN	-45145.6	-45183.6	76.062	0	0
	VEGFA	-3919.72	-3933.35	27.2607	1.77789e-07	1.20103e-06
	VEZT	-9400.31	-9418	35.3685	2.7286e-09	2.30409e-08
	VGLL1	-4339.98	-4352.69	25.433	4.58013e-07	2.9502e-06
	VMP1	-3545.46	-3581.77	72.6164	0	0
	VOPP1	-2767.21	-2780.36	26.3136	2.90235e-07	1.90553e-06
	VPRBP	-10686.6	-10691.3	9.41137	0.00215644	0.0089024
	VPS16	-6855.1	-6876.51	42.8286	5.97512e-11	6.00008e-10
	VPS25	-2218.62	-2242.73	48.2136	3.82228e-12	4.44428e-11
	VPS33A	-5213.45	-5231.21	35.518	2.5271e-09	2.14279e-08
	VPS37A	-3252.5	-3262.45	19.8929	8.19031e-06	4.53574e-05
	VPS41	-7743.47	-7763.93	40.9069	1.59658e-10	1.51397e-09
	VRK1	-4067.09	-4088.38	42.5857	6.76539e-11	6.73572e-10
	VSNL1	-1709.9	-1722.4	24.9944	5.74981e-07	3.64899e-06
	VSTM2B	-5260.54	-5288.41	55.7341	8.30447e-14	1.15052e-12
	VTCN1	-2991.34	-3043.35	104.027	0	0
	VWC2	-3107.03	-3154.24	94.4332	0	0
	WASF3	-4731.49	-4758.87	54.7665	1.35669e-13	1.83907e-12
	WBSCR22	-3026.66	-3055.53	57.755	2.9754e-14	4.37426e-13
	WDR19	-13131	-13221.9	181.672	0	0
	WDR31	-3953.42	-3977.3	47.7646	4.80593e-12	5.4789e-11
	WDR41	-5390.98	-5415.86	49.752	1.7446e-12	2.10021e-11
	WDR43	-6264	-6280.75	33.5096	7.09142e-09	5.68845e-08
	WDR46	-7143.19	-7167.3	48.2117	3.82605e-12	4.44235e-11
	WDR54	-3713.07	-3736.04	45.9545	1.21034e-11	1.31386e-10
	WDR55	-4207.45	-4259.32	103.749	0	0
	WDR6	-11621.2	-11637.3	32.0895	1.47232e-08	1.13642e-07
	WDR78	-9495.91	-9511.27	30.7134	2.99099e-08	2.21453e-07
	WDR82	-3175.27	-3189.97	29.4063	5.86875e-08	4.19328e-07
	WDR92	-3700.09	-3716.11	32.0479	1.50418e-08	1.15774e-07
	WDR93	-8777.93	-8799.35	42.8413	5.93647e-11	5.9686e-10
	WFDC5	-2897.05	-2906.69	19.2842	1.12634e-05	6.10928e-05
	WIPF1	-5555.37	-5578.98	47.2285	6.3175e-12	7.09331e-11
	WIPF3	-5997.39	-6014.09	33.4067	7.47667e-09	5.97403e-08
	WIPI1	-4349.02	-4372.13	46.207	1.06394e-11	1.16421e-10
	WIPI2	-3533.24	-3545.77	25.067	5.53726e-07	3.52505e-06
	WNK4	-14338.2	-14381.7	86.8804	0	0
	WNT10B	-4054.24	-4125.69	142.892	0	0
	WNT2B	-3499.38	-3504.25	9.74246	0.0018006	0.00752845
	WNT7B	-2722.78	-2740.96	36.3498	1.64893e-09	1.42477e-08
	WRB	-1646.37	-1658.24	23.7427	1.10112e-06	6.78266e-06
	WRN	-16755.5	-16764.6	18.2634	1.92373e-05	0.000101383
	WRNIP1	-7026.65	-7056.26	59.2242	1.39888e-14	2.11358e-13
	WSCD2	-4936.97	-4949.61	25.2734	4.9753e-07	3.18466e-06
	WT1	-4435.24	-4440.39	10.2965	0.00133285	0.00571903
	WTAP	-2843.56	-2858.39	29.6506	5.17354e-08	3.71931e-07
	XBP1	-3934.41	-3946.12	23.4256	1.29837e-06	7.93191e-06
	XCR1	-4296.1	-4301.14	10.09	0.00149073	0.00634646
	XPNPEP3	-6337.34	-6374.12	73.5729	0	0
	XRCC4	-4858.45	-4875.94	34.995	3.30561e-09	2.74873e-08
	XRCC5	-9041.64	-9114.59	145.898	0	0
	XRCC6	-6601.23	-6624.03	45.6039	1.44755e-11	1.55893e-10
	YBEY	-3545.12	-3551.42	12.6013	0.000385486	0.00176228
	YIPF2	-3749.71	-3766.6	33.7861	6.15167e-09	4.97367e-08
	YY1	-2833.55	-2843.91	20.7197	5.31671e-06	2.99716e-05
	ZAR1	-5708.96	-5721.59	25.2575	5.01646e-07	3.20598e-06
	ZBTB16	-4820.03	-4830.52	20.9972	4.59946e-06	2.61265e-05
	ZBTB18	-3204.54	-3214.05	19.0156	1.29656e-05	6.98619e-05
	ZBTB45	-5725.95	-5739.28	26.6584	2.42797e-07	1.6122e-06
	ZBTB49	-9706.63	-9711.46	9.66898	0.00187405	0.00781557
	ZBTB6	-5647.44	-5681.58	68.2774	2.22045e-16	4.03332e-15
	ZBTB7C	-6323.87	-6359.94	72.1427	0	0
	ZC3H12A	-6448.11	-6469.44	42.6579	6.51998e-11	6.52318e-10
	ZC3H6	-11985.6	-11990.3	9.37181	0.00220348	0.00907824
	ZC3H8	-4073.1	-4095.31	44.4348	2.62967e-11	2.74521e-10
	ZCWPW1	-8801.35	-8826.95	51.1871	8.39662e-13	1.04466e-11
	ZDHHC1	-5029.37	-5034.28	9.82539	0.0017212	0.0072149
	ZDHHC17	-5411.33	-5438.06	53.4448	2.66009e-13	3.48455e-12
	ZFAND3	-2318.05	-2328.76	21.4232	3.68295e-06	2.12752e-05
	ZFPM1	-10898.4	-10907.2	17.7264	2.55069e-05	0.000132377
	ZFPM2	-12129.8	-12196.9	134.325	0	0
	ZFYVE19	-4348.4	-4360.85	24.89	6.06975e-07	3.84308e-06
	ZKSCAN8	-7204.27	-7232.56	56.5861	5.37348e-14	7.62549e-13
	ZMAT2	-2452.15	-2471.81	39.3183	3.60057e-10	3.29944e-09
	ZNF106	-20998.7	-21048.8	100.081	0	0
	ZNF280B	-7521.41	-7528.34	13.8448	0.000198549	0.00093866
	ZNF316	-14158.2	-14190.6	64.8678	7.77156e-16	1.34872e-14
	ZNF341	-7975.01	-7988.44	26.8621	2.18498e-07	1.45796e-06
	ZNF358	-6884.75	-6890.16	10.8243	0.00100175	0.00438109
	ZNF362	-3858.35	-3871.67	26.6221	2.47396e-07	1.64141e-06
	ZNF365	-4388.51	-4399.43	21.8293	2.98007e-06	1.7387e-05
	ZNF366	-7940.59	-7946.35	11.5041	0.000694411	0.0031034
	ZNF446	-8179.6	-8184.99	10.7788	0.00102668	0.00447818
	ZNF451	-11494.4	-11501.6	14.4257	0.000145798	0.000699796
	ZNF512B	-8683.46	-8691.47	16.0214	6.26305e-05	0.000314268
	ZNF629	-8964.93	-8970.03	10.2103	0.00139662	0.00598007
	ZNF655	-6955.54	-6984.06	57.0231	4.30767e-14	6.1882e-13
	ZNF706	-1637.05	-1647.73	21.3462	3.83378e-06	2.20841e-05
	ZNF746	-7628.53	-7637.68	18.3094	1.8778e-05	9.92832e-05
	ZNF804B	-18193.1	-18210.4	34.5947	4.06011e-09	3.34887e-08
	ZNF839	-14105.9	-14113.7	15.5743	7.93258e-05	0.0003925
	ZNF850	-4794.61	-4842.83	96.428	0	0
	ZNRF1	-1762.4	-1775.79	26.7779	2.2823e-07	1.52166e-06
	ZP2	-9201.74	-9210.79	18.1067	2.08867e-05	0.000109581
	ZPLD1	-3593.58	-3603.24	19.324	1.10311e-05	5.99123e-05
	ZSCAN26	-6385.97	-6409	46.0579	1.14809e-11	1.25127e-10
	ZUFSP	-6111.64	-6122.17	21.0537	4.46587e-06	2.54206e-05
	ZW10	-9514.12	-9540.23	52.2151	4.9738e-13	6.32284e-12
	ZWILCH	-6402.99	-6431.36	56.7503	4.95159e-14	7.05128e-13
	ZWINT	-3741.14	-3759.72	37.1583	1.0892e-09	9.55271e-09
