# Supplementary material for: Similar adaptative mechanism but divergent demographic history of four sympatric desert rodents in Eurasian inland
Source: Commun Biol. 2023 Jan 12;6:33. doi: 10.1038/s42003-023-04415-y (PMC9837166; doi:10.1038/s42003-023-04415-y)
Supplement: Supplementary file 7 — Supplementary Data 5 [file 42003_2023_4415_MOESM7_ESM.xlsx]

## Sheet: Supplementary Data 5
Supplementary Data 5. Positively selected genes (n= 1547) in Meriones meridianus (P-value < 0.01, FDR < 0.01).
	Gene	-ln∙L(Alternative∙model)	-ln∙L(Null∙model)	LRT	P-value	FDR
	A3GALT2	-4786.85	-4816.81	59.9179	9.88098e-15	1.86048e-13
	ABAT	-4520.64	-4538.72	36.1648	1.81314e-09	1.9973e-08
	ABCF1	-8448.49	-8460.55	24.1314	8.99828e-07	7.69404e-06
	ABCG5	-7134.99	-7157.15	44.3325	2.77073e-11	3.63017e-10
	ABCG8	-7704.67	-7711.06	12.767	0.000352782	0.00224346
	ABHD11	-4920.89	-4926.22	10.6577	0.00109615	0.00662918
	ABHD2	-3697.6	-3706.15	17.0984	3.54918e-05	0.000255206
	ACAD9	-4384.92	-4429.11	88.3978	0	0
	ACADVL	-6556.16	-6571	29.6859	5.08027e-08	4.90931e-07
	ACD	-6054.88	-6099.37	88.9799	0	0
	ACO2	-6935.91	-6981.92	92.0199	0	0
	ACOX1	-6607.28	-6622.55	30.5286	3.28988e-08	3.22698e-07
	ACPT	-7080.99	-7101.59	41.1855	1.38445e-10	1.6993e-09
	ACR	-5816.88	-5836.85	39.9287	2.63398e-10	3.16078e-09
	ACSF3	-6499.41	-6560.21	121.604	0	0
	ACSS3	-6433.53	-6458.74	50.4035	1.25167e-12	1.90187e-11
	ADAP1	-2877.34	-2897.11	39.5377	3.2179e-10	3.82629e-09
	ADGRD1	-10081.9	-10095.6	27.408	1.64744e-07	1.51658e-06
	ADGRG5	-6436.95	-6443.55	13.183	0.000282495	0.00182185
	ADRA1A	-3850.5	-3863.35	25.6904	4.00809e-07	3.5605e-06
	AFAP1L2	-9606.18	-9622.74	33.1141	8.69075e-09	8.97782e-08
	AGA	-4752.8	-4794.59	83.5873	0	0
	AGBL4	-5672.79	-5702.94	60.3116	8.10463e-15	1.53551e-13
	AGBL5	-8743.45	-8770.92	54.9557	1.23235e-13	2.09959e-12
	AGFG1	-4715.69	-4751	70.6162	0	0
	AGPAT2	-2969.94	-3003.02	66.1678	4.44089e-16	9.32281e-15
	AGR2	-1856.56	-1869.39	25.6619	4.06788e-07	3.61009e-06
	AGXT2	-3481.67	-3491.76	20.1946	6.99511e-06	5.359e-05
	AGXT2	-5183.38	-5204.91	43.0543	5.32403e-11	6.81894e-10
	AIM1	-29876.2	-29895.9	39.4139	3.42848e-10	4.06609e-09
	AJUBA	-4580.73	-4589.13	16.8018	4.14933e-05	0.000296029
	AKAP12	-24011.5	-24023.2	23.4821	1.26084e-06	1.05827e-05
	AKT1S1	-3612.57	-3648.8	72.4513	0	0
	ALDH4A1	-6156.45	-6180	47.0918	6.7738e-12	9.47295e-11
	ALG6	-6586.91	-6627.3	80.7823	0	0
	ALKBH7	-2694.38	-2732.51	76.2598	0	0
	ALPK3	-19629.7	-19636.3	13.2549	0.000271867	0.00175703
	ALS2CR11	-29471.6	-29501.9	60.5767	7.10543e-15	1.36892e-13
	ALS2CR12	-6163.81	-6190.2	52.7781	3.73479e-13	5.97305e-12
	AMDHD1	-5054.73	-5066.9	24.3579	7.99991e-07	6.8532e-06
	AMER1	-11874.2	-11984.6	220.637	0	0
	AMPH	-6664.59	-6680.42	31.6675	1.8296e-08	1.826e-07
	ANKH	-3916.77	-3931.52	29.4905	5.61904e-08	5.41277e-07
	ANKRD13C	-4636.34	-4644.8	16.9015	3.93715e-05	0.000281551
	ANKRD33B	-6587.67	-6609.01	42.6885	6.41884e-11	8.16391e-10
	ANKRD42	-9446.3	-9456.85	21.0911	4.37959e-06	3.4478e-05
	ANO10	-7952.82	-7960.92	16.198	5.70544e-05	0.000403267
	ANO9	-8721.96	-8739.43	34.9336	3.41144e-09	3.67374e-08
	ANTXR1	-6490.83	-6542.87	104.066	0	0
	AOPEP	-8355.68	-8378.93	46.4946	9.1871e-12	1.26732e-10
	APBA3	-7181.76	-7238.32	113.123	0	0
	API5	-3919.11	-3931.15	24.0885	9.20063e-07	7.84502e-06
	APLP2	-6409.55	-6433.79	48.4829	3.33178e-12	4.8066e-11
	APOB	-52958.6	-52964.8	12.2845	0.000456724	0.00287047
	APOC3	-1844.84	-1855.2	20.7216	5.31125e-06	4.1526e-05
	APOLD1	-2527.71	-2534.17	12.9053	0.000327651	0.00208946
	APP	-6134.08	-6179.6	91.0572	0	0
	AREG	-5526.54	-5558.79	64.5068	8.88178e-16	1.81451e-14
	ARHGAP12	-7702.81	-7718.72	31.8196	1.69173e-08	1.69395e-07
	ARHGAP20	-12795.4	-12804.6	18.4312	1.7615e-05	0.000130674
	ARHGAP22	-7922.12	-7947.69	51.1279	8.65419e-13	1.34177e-11
	ARHGAP30	-12146.8	-12209.5	125.268	0	0
	ARHGAP31	-16957.2	-17022.9	131.331	0	0
	ARHGEF11	-14916.5	-14972.9	112.895	0	0
	ARHGEF2	-11874.4	-11881.1	13.2591	0.000271255	0.00175432
	ARHGEF3	-4876.07	-4934.28	116.423	0	0
	ARHGEF5	-20280.5	-20286	11.1307	0.000849095	0.00518658
	ARID3A	-7374.39	-7402.44	56.0902	6.92779e-14	1.21197e-12
	ARL1	-1477.61	-1494.55	33.8785	5.86625e-09	6.17173e-08
	ARL14EPL	-1703.08	-1711.76	17.3639	3.0863e-05	0.000223683
	ARL16	-2738.3	-2762.44	48.2869	3.68194e-12	5.30339e-11
	ARL9	-6570.77	-6583.46	25.3926	4.67709e-07	4.14672e-06
	ARMC2	-10875.6	-10915.9	80.5198	0	0
	ARMCX4	-27136.2	-27227.4	182.26	0	0
	ARRDC3	-4236.47	-4330.83	188.718	0	0
	ARX	-6381.43	-6425.68	88.5158	0	0
	ASAH2	-7916.69	-7923.53	13.6677	0.000218172	0.0014282
	ASB14	-6596.78	-6613.96	34.3679	4.56184e-09	4.85532e-08
	ASB8	-2716.51	-2742.31	51.6134	6.75793e-13	1.05493e-11
	ASIC2	-4470.16	-4499.63	58.9438	1.62093e-14	3.02088e-13
	ASIC4	-5790.77	-5884.31	187.089	0	0
	ASIC5	-6115.23	-6166.12	101.78	0	0
	ASPA	-3828.55	-3842.06	27.0153	2.01853e-07	1.83415e-06
	ASXL1	-16247.9	-16265.2	34.6214	4.00487e-09	4.27748e-08
	ASXL2	-13016.3	-13044.4	56.0777	6.9722e-14	1.21508e-12
	ATAD5	-21124.9	-21133.9	18.0731	2.12585e-05	0.000156812
	ATAT1	-4882.66	-4899.17	33.0178	9.13169e-09	9.38027e-08
	ATE1	-4870.77	-4878.89	16.2507	5.54901e-05	0.000393123
	ATG12	-1366.5	-1375.64	18.2788	1.90822e-05	0.000141329
	ATG4D	-5089.37	-5135.59	92.4479	0	0
	ATG7	-7002.49	-7009.91	14.8536	0.000116183	0.000790012
	ATIC	-7527.55	-7610.02	164.926	0	0
	ATP5E	-872.603	-879.947	14.6883	0.000126829	0.000857292
	ATP6V0B	-1662.97	-1678.37	30.8165	2.83612e-08	2.7939e-07
	ATXN2	-10628.3	-10652.3	47.9874	4.28968e-12	6.12084e-11
	ATXN2L	-9304.39	-9352.08	95.3776	0	0
	ATXN3	-3519.63	-3558.5	77.7259	0	0
	ATXN7	-9339.69	-9344.75	10.1134	0.00147193	0.00877393
	AVEN	-4000.29	-4014.84	29.0947	6.89241e-08	6.57009e-07
	AXDND1	-14043.8	-14072.2	56.7048	5.06262e-14	9.01205e-13
	B3GALNT2	-5473.32	-5530.61	114.597	0	0
	B3GAT1	-3471.85	-3495.74	47.7909	4.74176e-12	6.73434e-11
	B3GNT5	-4236.78	-4282.48	91.4026	0	0
	B4GALT7	-3862.07	-3915.98	107.817	0	0
	BATF	-1816.73	-1838.71	43.9514	3.36638e-11	4.37918e-10
	BAZ1B	-12950.1	-12963.8	27.3902	1.66275e-07	1.52913e-06
	BCAP29	-3133.7	-3169.97	72.5314	0	0
	BCAS3	-8901.31	-8913.85	25.0628	5.54919e-07	4.86326e-06
	BCAT2	-5073.56	-5085.53	23.949	9.89201e-07	8.40315e-06
	BCCIP	-3345.45	-3385.67	80.4378	0	0
	BCL2	-2210.5	-2233.15	45.311	1.68102e-11	2.25751e-10
	BCL6B	-5154.95	-5193.45	76.9969	0	0
	BCL9L	-12153.5	-12165.2	23.2923	1.39155e-06	1.16158e-05
	BDNF	-3189.96	-3245.38	110.829	0	0
	BEAN1	-3367.85	-3398.5	61.3007	4.88498e-15	9.53198e-14
	BEND6	-4081.7	-4110.77	58.1405	2.44249e-14	4.49694e-13
	BGN	-2941.94	-2958.49	33.1037	8.73721e-09	9.01562e-08
	BIRC5	-1423.5	-1429	10.9986	0.00091181	0.00556594
	BLOC1S5	-2203.55	-2228.96	50.8158	1.01452e-12	1.55708e-11
	BLVRA	-3376.7	-3389.75	26.1076	3.22909e-07	2.90237e-06
	BMP4	-4258.8	-4306.59	95.5809	0	0
	BPGM	-2291.08	-2311.78	41.3854	1.24987e-10	1.54241e-09
	BRK1	-1571.81	-1586.89	30.1785	3.94053e-08	3.83635e-07
	BSND	-3820.92	-3860.23	78.6227	0	0
	BTAF1	-14965	-15130.5	331.065	0	0
	BTBD19	-4305.06	-4351.69	93.2609	0	0
	BTG3	-3230.3	-3250.98	41.3558	1.26891e-10	1.5638e-09
	BTN1A1	-6894.44	-6901.66	14.4371	0.000144922	0.000972394
	BUB3	-17548.1	-17646.8	197.5	0	0
	BZW2	-3878.95	-3898.84	39.7794	2.84331e-10	3.39858e-09
	C11ORF63	-10114.6	-10122.3	15.3027	9.15845e-05	0.00062789
	C16ORF78	-5025.87	-5032.05	12.3613	0.000438323	0.00276053
	C18ORF63	-8435.12	-8455.28	40.3142	2.16227e-10	2.60843e-09
	C1GALT1	-3209.58	-3220.87	22.5869	2.00847e-06	1.6494e-05
	C1ORF127	-11358.9	-11405.9	93.913	0	0
	C1ORF194	-2459.63	-2478.19	37.1187	1.1115e-09	1.25003e-08
	C1ORF234	-2480.92	-2498.83	35.822	2.16197e-09	2.36728e-08
	C1QBP	-2702.41	-2723.02	41.2223	1.35861e-10	1.66983e-09
	C1QTNF4	-3550.35	-3560.05	19.4093	1.05492e-05	7.9616e-05
	C1QTNF5	-2523.08	-2543.47	40.782	1.70191e-10	2.06673e-09
	C1QTNF9	-3528.52	-3540.1	23.1586	1.49174e-06	1.24067e-05
	C20ORF85	-2041.74	-2047.06	10.6372	0.00110838	0.00669871
	C21ORF58	-3311.96	-3327.15	30.3797	3.55218e-08	3.47308e-07
	C2ORF50	-3595.75	-3601.98	12.4585	0.000416093	0.00262777
	C3ORF30	-7501.96	-7509.31	14.6894	0.000126755	0.000857424
	C4ORF50	-23004.5	-23047.7	86.3405	0	0
	C6	-11052.4	-11074.9	45.1002	1.87208e-11	2.4921e-10
	C6ORF118	-7444.36	-7463.76	38.7992	4.69718e-10	5.49931e-09
	C6ORF136	-4470.23	-4514.99	89.5183	0	0
	C8B	-7897.53	-7907.52	19.9659	7.88342e-06	6.02439e-05
	C8ORF88	-1024.03	-1060.72	73.3748	0	0
	C9	-8121.98	-8129.2	14.4442	0.000144372	0.000969415
	CA11	-4139.14	-4167.63	56.9749	4.41869e-14	7.91205e-13
	CA12	-3713.59	-3732.04	36.9074	1.23876e-09	1.38802e-08
	CAB39L	-3071.18	-3093.54	44.7335	2.25758e-11	2.97493e-10
	CABP2	-2697.11	-2719.42	44.6212	2.39094e-11	3.14612e-10
	CACHD1	-11126.6	-11159	64.9575	7.77156e-16	1.60929e-14
	CACNG2	-2370.23	-2404.23	67.987	2.22045e-16	4.70467e-15
	CACNG3	-2226.03	-2248.02	43.9769	3.32282e-11	4.33486e-10
	CALCOCO2	-8441.06	-8450.93	19.7388	8.87793e-06	6.75611e-05
	CALCR	-6232.04	-6256.33	48.567	3.19189e-12	4.61939e-11
	CALML4	-2411.48	-2420.68	18.3948	1.79549e-05	0.000133088
	CALR	-5695.27	-5732.25	73.949	0	0
	CAMK1G	-5082.55	-5089.55	13.9966	0.000183141	0.00121544
	CANT1	-4338.38	-4352.69	28.6202	8.80589e-08	8.30737e-07
	CAP2	-5088.31	-5123.01	69.4093	0	0
	CAPG	-3436.42	-3476.14	79.4531	0	0
	CAPN7	-6238.3	-6250.61	24.6265	6.95881e-07	6.0121e-06
	CAPS2	-7591.71	-7608.7	33.9753	5.5816e-09	5.89262e-08
	CARF	-8717.16	-8758.13	81.9522	0	0
	CARHSP1	-2046.73	-2054.73	15.9876	6.37587e-05	0.000447536
	CARNS1	-9795.4	-9810.1	29.4014	5.8835e-08	5.64965e-07
	CARS	-8254.86	-8276.78	43.8336	3.57518e-11	4.62445e-10
	CASC5	-26614.1	-26622	15.8787	6.75339e-05	0.000472582
	CASP6	-3281.56	-3305.64	48.1749	3.89855e-12	5.59773e-11
	CASQ1	-3332.97	-3392.47	119.006	0	0
	CAT	-4944.32	-4959.14	29.6454	5.18749e-08	5.00234e-07
	CATIP	-8498.84	-8517.86	38.0359	6.94549e-10	7.97814e-09
	CATSPER4	-9082.3	-9089.25	13.8937	0.000193444	0.00128195
	CATSPERD	-12727	-12742	30.0526	4.20474e-08	4.08052e-07
	CBLN4	-1711.31	-1753.7	84.7803	0	0
	CBS	-5527.06	-5537.48	20.8507	4.96505e-06	3.89191e-05
	CBX4	-7507.98	-7555.33	94.6895	0	0
	CBX5	-1954.62	-1971.52	33.8054	6.09107e-09	6.38618e-08
	CBX7	-2787.94	-2831.71	87.5347	0	0
	CBX8	-3392.91	-3428.86	71.9085	0	0
	CCAR2	-9600.29	-9649.22	97.8566	0	0
	CCDC109B	-4735.72	-4771.68	71.9272	0	0
	CCDC136	-14016.2	-14028.2	24.068	9.29936e-07	7.9218e-06
	CCDC14	-10971.2	-10977.4	12.3882	0.000432062	0.00272485
	CCDC142	-9812.1	-9831.21	38.2346	6.27302e-10	7.24213e-09
	CCDC162P	-28156.1	-28177.2	42.1279	8.54957e-11	1.06952e-09
	CCDC180	-21604.6	-21623.9	38.5015	5.47116e-10	6.38909e-09
	CCDC28B	-3845.64	-3855.38	19.4643	1.02496e-05	7.75473e-05
	CCDC30	-11483.6	-11537.1	107.088	0	0
	CCDC37	-8698.29	-8707.69	18.8068	1.44649e-05	0.000108096
	CCDC60	-6675.94	-6682.97	14.0633	0.000176764	0.00117653
	CCDC64	-2414.12	-2425.98	23.7263	1.11053e-06	9.37275e-06
	CCDC65	-5704.32	-5716.17	23.7067	1.1219e-06	9.45128e-06
	CCDC67	-6927.91	-6940.11	24.3913	7.86221e-07	6.7479e-06
	CCDC82	-7441.64	-7466.74	50.1844	1.39955e-12	2.12303e-11
	CCDC83	-6152.8	-6163.99	22.3852	2.2309e-06	1.82387e-05
	CCDC84	-3397.69	-3439.16	82.9314	0	0
	CCDC85A	-5248.17	-5272.77	49.1968	2.31526e-12	3.41566e-11
	CCDC86	-4890.34	-4914.7	48.7143	2.96096e-12	4.29881e-11
	CCDC9	-7362.4	-7379.38	33.9623	5.61904e-09	5.9253e-08
	CCDC92	-3362.69	-3395.41	65.4545	6.66134e-16	1.38884e-14
	CCDC93	-5605.27	-5628.25	45.9725	1.19924e-11	1.63699e-10
	CCER2	-3967.79	-3980.3	25.0211	5.67055e-07	4.9601e-06
	CCHCR1	-11675.2	-11686.3	22.1914	2.46776e-06	2.00316e-05
	CCNE2	-3984.98	-4029.16	88.3661	0	0
	CCNL2	-4687.34	-4701.55	28.4183	9.77363e-08	9.18238e-07
	CCR9	-4230.51	-4291.89	122.769	0	0
	CD244	-6561.73	-6568.99	14.5227	0.000138482	0.000930548
	CD247	-2591.08	-2597.02	11.8925	0.000563608	0.00350843
	CD300A	-5849.63	-5872.91	46.5629	8.87246e-12	1.22763e-10
	CD300LF	-4977.92	-4983.85	11.8664	0.000571546	0.00355058
	CD48	-4269.13	-4276.03	13.806	0.000202693	0.00133646
	CD72	-6325.78	-6345.26	38.9653	4.31402e-10	5.0637e-09
	CD79B	-3184.35	-3207.15	45.6162	1.43848e-11	1.9375e-10
	CD82	-3041.93	-3047.99	12.1306	0.000496019	0.00311102
	CD86	-5537.73	-5543.01	10.5768	0.00114513	0.00691168
	CD9	-2383.11	-2388.14	10.068	0.00150871	0.00896973
	CD97	-12206.8	-12249.3	84.9683	0	0
	CDC123	-3648.66	-3655.6	13.8852	0.000194326	0.00128593
	CDC37	-3658.5	-3696.39	75.765	0	0
	CDC42SE1	-995.487	-1011.09	31.2147	2.31016e-08	2.29059e-07
	CDC42SE2	-1040.79	-1060.35	39.1218	3.9818e-10	4.6979e-09
	CDC6	-9599.22	-9619.22	39.9958	2.54506e-10	3.05808e-09
	CDC7	-6096.03	-6108.89	25.708	3.97175e-07	3.53509e-06
	CDHR2	-17530.2	-17562.7	65.075	6.66134e-16	1.38884e-14
	CDHR3	-11227.8	-11238.8	21.9878	2.74387e-06	2.20962e-05
	CDHR3	-10971.3	-10981.1	19.76	8.78021e-06	6.68731e-05
	CDHR4	-10110.2	-10136	51.7355	6.35048e-13	9.98151e-12
	CDHR5	-12498.9	-12513.3	28.7332	8.30687e-08	7.86097e-07
	CDR2	-4318.59	-4354.16	71.1441	0	0
	CDRT4	-4199.39	-4210.38	21.9649	2.77676e-06	2.23413e-05
	CELF5	-4779.03	-4814.43	70.8089	0	0
	CENPC	-13621.1	-13629.2	16.217	5.64857e-05	0.000399557
	CENPF	-38369.2	-38376.4	14.4	0.000147804	0.000990274
	CENPU	-5762.56	-5774.29	23.456	1.27806e-06	1.07174e-05
	CEP250	-25570.3	-25581.7	22.7641	1.83152e-06	1.50816e-05
	CEP44	-5185.61	-5192.52	13.8197	0.00020122	0.00132866
	CEP97	-2522	-2570.88	97.7576	0	0
	CETN3	-1691.37	-1702.41	22.0757	2.62102e-06	2.11442e-05
	CFAP46	-32536.3	-32558.3	43.8405	3.56259e-11	4.6147e-10
	CFAP54	-39841.7	-39852.4	21.4405	3.64976e-06	2.88568e-05
	CHERP	-10427.4	-10482.5	110.185	0	0
	CHIC2	-1618.92	-1642.42	47.0115	7.05702e-12	9.82389e-11
	CHKB	-4124.09	-4175.28	102.391	0	0
	CHRNA4	-7237.64	-7253.54	31.8083	1.70168e-08	1.70205e-07
	CHRNA7	-4474.51	-4533.37	117.726	0	0
	CHST11	-2853.47	-2879.01	51.0855	8.84293e-13	1.36639e-11
	CHTF8	-1062.9	-1080.75	35.7052	2.29551e-09	2.50749e-08
	CIB3	-2533.87	-2561.27	54.8111	1.32672e-13	2.24363e-12
	CKAP2L	-9991.99	-9997.7	11.4301	0.000722629	0.0044438
	CLCN6	-6937.03	-6987.3	100.542	0	0
	CLDND2	-4302.55	-4336.01	66.9215	2.22045e-16	4.70467e-15
	CLEC2L	-2304.63	-2328.94	48.6192	3.10807e-12	4.50522e-11
	CLEC3A	-1827.14	-1835.07	15.8653	6.80156e-05	0.000475588
	CLEC9A	-4182.14	-4188.68	13.0731	0.00029956	0.00192375
	CLN3	-4418.34	-4429.9	23.1133	1.52729e-06	1.26678e-05
	CLNK	-6180.56	-6220.2	79.2696	0	0
	CLYBL	-4337.97	-4355.82	35.7086	2.29153e-09	2.50613e-08
	CMIP	-6560.35	-6602.18	83.6546	0	0
	CMTM7	-1654.06	-1669.98	31.8473	1.6678e-08	1.67183e-07
	CMYA5	-52025.6	-52034.9	18.5242	1.67764e-05	0.000124859
	CNKSR1	-8412.34	-8435.85	47.0361	6.9692e-12	9.73131e-11
	CNN3	-2535.89	-2556.72	41.6733	1.07872e-10	1.34026e-09
	CNPY4	-2405.64	-2426.14	40.9945	1.52655e-10	1.86619e-09
	CNRIP1	-1449.24	-1476.06	53.6435	2.40363e-13	3.93369e-12
	CNTD1	-4894.91	-4902.4	14.9859	0.000108317	0.000738726
	CNTFR	-4355.98	-4400.89	89.8054	0	0
	COA5	-693.318	-714.151	41.665	1.08332e-10	1.34414e-09
	COCH	-5365.26	-5410.23	89.9403	0	0
	COL3A1	-13288.6	-13323.2	69.0953	1.11022e-16	2.43715e-15
	COL7A1	-31890	-32025.2	270.444	0	0
	COLCA2	-4407.26	-4473.25	131.976	0	0
	COMMD8	-2099.71	-2106.59	13.758	0.000207934	0.00136608
	COPA	-8975.84	-9001.84	52.0038	5.54001e-13	8.76801e-12
	COPB1	-6862.09	-6891.58	58.9709	1.59872e-14	2.99171e-13
	COPZ2	-2640.12	-2650.42	20.5851	5.70398e-06	4.44443e-05
	CPA1	-4425.53	-4437.76	24.4515	7.62029e-07	6.55876e-06
	CPA4	-4423.43	-4431.2	15.5369	8.0912e-05	0.000557231
	CPQ	-5359.55	-5419.27	119.431	0	0
	CPSF2	-6118.11	-6172.43	108.642	0	0
	CRB3	-1906.51	-1911.74	10.4724	0.0012117	0.00727496
	CREB3L3	-6821.02	-6873.53	105.027	0	0
	CREBL2	-1149.66	-1154.79	10.2773	0.00134675	0.0080593
	CRTC2	-5872.63	-5880.07	14.8689	0.000115246	0.000784219
	CRTC3	-5910.83	-5967.67	113.686	0	0
	CRYAB	-1595.41	-1640.82	90.8303	0	0
	CRYBG3	-37404.2	-37411.9	15.3564	8.90176e-05	0.000611669
	CRYGS	-2000.79	-2035.03	68.4798	1.11022e-16	2.43715e-15
	CSF2	-2762.05	-2771.62	19.1437	1.21234e-05	9.09706e-05
	CSPP1	-13086.9	-13145.6	117.512	0	0
	CTTNBP2	-15303.3	-15324.5	42.2836	7.89518e-11	9.8901e-10
	CWF19L2	-10345	-10361.6	33.1019	8.74521e-09	9.01368e-08
	CXXC1	-5891.36	-5905.63	28.5526	9.11881e-08	8.57601e-07
	CYP2R1	-5073.24	-5103.44	60.3893	7.77156e-15	1.48163e-13
	CYP46A1	-4821.7	-4827.86	12.3262	0.000446643	0.00281099
	D11WSU47E	-9363.07	-9387.91	49.6751	1.81433e-12	2.71169e-11
	DAK	-6647.63	-6657.95	20.6407	5.54046e-06	4.3244e-05
	DAPK2	-5315.78	-5329.41	27.2543	1.78381e-07	1.63552e-06
	DAPK3	-5693.07	-5724.42	62.6867	2.44249e-15	4.84887e-14
	DAPP1	-4022.02	-4055.79	67.5399	2.22045e-16	4.70467e-15
	DAW1	-4912.66	-4958.8	92.2777	0	0
	DAZL	-4063.29	-4090.75	54.9179	1.25677e-13	2.13324e-12
	DBI	-1301.47	-1331.92	60.8865	5.9952e-15	1.15992e-13
	DBNDD1	-3613.64	-3625.06	22.8486	1.75275e-06	1.44721e-05
	DCLRE1A	-13911.6	-13919.6	16.0152	6.28344e-05	0.000441388
	DCST1	-8771.21	-8779.46	16.496	4.87526e-05	0.000346466
	DCTN1	-10427	-10466.7	79.4852	0	0
	DCX	-3425.62	-3432.75	14.2599	0.000159221	0.00106287
	DCXR	-2279.72	-2287.52	15.5995	7.82763e-05	0.00054071
	DDB2	-4317.91	-4326.91	17.9994	2.20969e-05	0.000162733
	DDI1	-4388.62	-4403.29	29.3443	6.05944e-08	5.81248e-07
	DDX27	-7004.86	-7052.28	94.8396	0	0
	DDX55	-7745.4	-7771.47	52.148	5.14699e-13	8.16013e-12
	DEF8	-4988.47	-5002.39	27.8472	1.31283e-07	1.21714e-06
	DENND1C	-10474.4	-10491.2	33.5294	7.01935e-09	7.31743e-08
	DENND2D	-5323.87	-5353.54	59.3342	1.33227e-14	2.50335e-13
	DENND3	-13843.2	-13855.5	24.5726	7.15634e-07	6.17691e-06
	DES	-3691.4	-3737.69	92.5913	0	0
	DFFA	-4297.32	-4356.07	117.509	0	0
	DHRS11	-3155.7	-3215.15	118.911	0	0
	DHRS3	-2756.71	-2786.95	60.4804	7.43849e-15	1.42407e-13
	DHX29	-12509.5	-12545.6	72.328	0	0
	DIRC2	-4473.54	-4549.93	152.782	0	0
	DISC1	-13214.5	-13230.6	32.3348	1.29769e-08	1.31672e-07
	DKK4	-3280.46	-3312.58	64.2257	1.11022e-15	2.26307e-14
	DLAT	-6222.81	-6227.8	9.98285	0.00158005	0.00935735
	DLD	-4099.76	-4122.85	46.1775	1.08012e-11	1.47882e-10
	DLEC1	-20747	-20754.5	14.8881	0.000114081	0.000777453
	DMKN	-8024.34	-8047.28	45.8767	1.25937e-11	1.70885e-10
	DMP1	-7146.46	-7173.97	55.0024	1.20348e-13	2.05809e-12
	DMRTC2	-4585.39	-4628.39	86.0005	0	0
	DMTF1	-6029.82	-6036.39	13.1345	0.000289906	0.0018657
	DMTN	-3595.71	-3638.67	85.9117	0	0
	DNA2	-12625.1	-12647	43.9541	3.36171e-11	4.37934e-10
	DNAAF5	-9085.06	-9137.56	104.987	0	0
	DNAJA2	-4230.75	-4330.03	198.552	0	0
	DNAJC12	-2446.35	-2462.38	32.0639	1.49182e-08	1.50037e-07
	DNAJC15	-2305.5	-2339.86	68.7059	1.11022e-16	2.43715e-15
	DNAJC28	-4664.42	-4675.7	22.5599	2.03691e-06	1.66975e-05
	DNASE1L3	-3092.14	-3098.12	11.9541	0.000545275	0.00340359
	DNASE2	-4525.23	-4531.64	12.827	0.000341645	0.00217566
	DNMBP	-16920.8	-16935.6	29.6848	5.08306e-08	4.90682e-07
	DNMT3L	-7926.71	-7947.16	40.9089	1.59496e-10	1.94462e-09
	DNPH1	-2338.91	-2353.24	28.6588	8.63223e-08	8.16041e-07
	DOC2A	-3760.43	-3769.07	17.2815	3.22302e-05	0.000233407
	DOC2B	-3230.74	-3251.46	41.4387	1.21627e-10	1.50297e-09
	DOC2G	-4261.39	-4273.31	23.8349	1.04961e-06	8.89976e-06
	DOK1	-5651.47	-5688.17	73.3977	0	0
	DOLPP1	-2150.45	-2167.85	34.8067	3.64121e-09	3.91655e-08
	DPH2	-5231.15	-5285.63	108.949	0	0
	DPPA4	-5207.04	-5221.24	28.4001	9.86584e-08	9.25949e-07
	DRC7	-9945.97	-9951.03	10.1034	0.00147996	0.00881604
	DRD3	-4503.13	-4513.26	20.259	6.76352e-06	5.2078e-05
	DSCR3	-2781.26	-2794.95	27.385	1.66722e-07	1.53169e-06
	DSN1	-4735.7	-4757.55	43.6942	3.839e-11	4.95165e-10
	DUSP2	-3015.14	-3041.95	53.6274	2.42362e-13	3.9593e-12
	DUSP22	-3102.79	-3148.05	90.5185	0	0
	DYNAP	-2667.19	-2683.43	32.4747	1.20755e-08	1.22799e-07
	DYNLRB1	-1589.56	-1616.34	53.5623	2.50466e-13	4.07711e-12
	DZIP1	-10497.3	-10516.1	37.531	8.99699e-10	1.01936e-08
	DZIP3	-10954.1	-10967.4	26.6586	2.4277e-07	2.19503e-06
	E2F1	-4247.88	-4260.11	24.4495	7.62841e-07	6.55957e-06
	E2F2	-4317.82	-4359.83	84.0158	0	0
	E2F4	-3398.27	-3408	19.4706	1.02162e-05	7.73585e-05
	E2F8	-8765.83	-8771.44	11.2196	0.000809361	0.00495049
	EARS2	-5277.16	-5292.69	31.0541	2.50932e-08	2.47999e-07
	EDA	-3015.6	-3052.66	74.1076	0	0
	EDARADD	-3217.56	-3243.1	51.0787	8.8729e-13	1.36871e-11
	EDN3	-2606.11	-2615.07	17.9196	2.30432e-05	0.000169293
	EEF1E1	-2137.72	-2160.61	45.7885	1.31735e-11	1.77959e-10
	EEF2K	-6859.99	-6866.89	13.8076	0.000202514	0.00133624
	EEFSEC	-5919.28	-5933.99	29.4256	5.81063e-08	5.59143e-07
	EFCAB12	-9962.32	-9976.17	27.6896	1.42429e-07	1.31779e-06
	EFEMP1	-5161.33	-5217.26	111.85	0	0
	EFNA4	-2523.33	-2548.89	51.1211	8.68416e-13	1.34413e-11
	EGFL7	-3731.5	-3745.6	28.2037	1.09197e-07	1.01858e-06
	EGFLAM	-9924.07	-9972.27	96.4074	0	0
	EGLN2	-4215.66	-4247.99	64.6655	8.88178e-16	1.81451e-14
	EIF2AK1	-6059.95	-6078.73	37.5576	8.87528e-10	1.00807e-08
	EIF2AK4	-14996.9	-15046.4	99.0048	0	0
	EIF4E1B	-3647.71	-3660.12	24.8294	6.26348e-07	5.44744e-06
	EIF4G2	-11965.5	-12074.7	218.356	0	0
	ELK4	-4144.53	-4161.03	33.0013	9.20951e-09	9.43897e-08
	ELOF1	-928.926	-947.88	37.9087	7.41336e-10	8.50488e-09
	ELP6	-4537.45	-4557.24	39.5964	3.12261e-10	3.71782e-09
	ELTD1	-8489.13	-8529.68	81.1116	0	0
	EMC1	-8150.19	-8180.34	60.3033	8.10463e-15	1.53551e-13
	EMC3	-2167.4	-2216.25	97.7079	0	0
	EMC4	-1229.56	-1236.96	14.7937	0.000119935	0.000813101
	EMC9	-2469.23	-2509.69	80.92	0	0
	ENDOU	-5564.78	-5573.84	18.121	2.07305e-05	0.00015304
	ENG	-8803.38	-8819.74	32.7262	1.06099e-08	1.08135e-07
	ENKUR	-2570.85	-2581.57	21.4506	3.63062e-06	2.87803e-05
	ENY2	-585.495	-590.947	10.9035	0.00095985	0.00584357
	EPS8L3	-7569.72	-7588.54	37.6412	8.50275e-10	9.68168e-09
	ERCC2	-6369.42	-6385.66	32.493	1.19624e-08	1.21784e-07
	ERICH6	-10477.5	-10520.9	86.8159	0	0
	ERP27	-4583.39	-4591.22	15.6438	7.64629e-05	0.000529787
	ERP29	-2810.39	-2855.81	90.8234	0	0
	EXO1	-10251.8	-10263.8	24.1104	9.09676e-07	7.77096e-06
	EXOSC1	-1787.12	-1794.75	15.2417	9.45903e-05	0.000648011
	EXTL1	-7806.26	-7818.81	25.1047	5.42992e-07	4.76788e-06
	F12	-7964.45	-7994.62	60.3372	7.99361e-15	1.52078e-13
	F2	-6939.41	-6945.87	12.9198	0.000325125	0.0020748
	F5	-25993.7	-25999.2	10.9476	0.00093727	0.00571753
	FAAP24	-3136.01	-3158.03	44.0364	3.22324e-11	4.21097e-10
	FABP7	-1293.46	-1309.87	32.8217	1.01012e-08	1.03066e-07
	FAIM	-2131.3	-2138.4	14.2014	0.000164252	0.00109485
	FAIM3	-6621.97	-6631.74	19.5566	9.76643e-06	7.41372e-05
	FAM102A	-4213.08	-4223.4	20.6246	5.58726e-06	4.3572e-05
	FAM102B	-3395.34	-3407.35	24.022	9.5243e-07	8.10586e-06
	FAM118A	-5185.4	-5195.52	20.2425	6.82204e-06	5.2352e-05
	FAM131B	-3945.72	-3974.08	56.7179	5.02931e-14	8.97025e-13
	FAM134A	-5389.7	-5402.23	25.0601	5.55704e-07	4.86547e-06
	FAM135B	-14086	-14106.8	41.604	1.11766e-10	1.38486e-09
	FAM160B1	-1617.11	-1633.87	33.5331	7.00629e-09	7.31217e-08
	FAM167B	-1823.43	-1845.29	43.7175	3.79361e-11	4.90003e-10
	FAM175B	-3882.87	-3902.12	38.4885	5.50768e-10	6.41532e-09
	FAM179A	-12068.4	-12115.6	94.328	0	0
	FAM189A1	-4941.9	-4974.54	65.2741	6.66134e-16	1.38884e-14
	FAM195B	-1375.54	-1389.92	28.7552	8.21275e-08	7.78804e-07
	FAM198A	-8420.86	-8430.75	19.7795	8.69112e-06	6.62498e-05
	FAM208A	-14959.4	-14980	41.2397	1.34662e-10	1.65732e-09
	FAM212B	-3232.55	-3238.23	11.3643	0.000748702	0.00459486
	FAM222A	-5038.37	-5045.53	14.3144	0.000154681	0.00103407
	FAM227A	-9593.36	-9629.37	72.0185	0	0
	FAM3D	-2919.8	-2941.14	42.6842	6.43303e-11	8.17058e-10
	FAM46A	-4277.17	-4348.05	141.75	0	0
	FAM60A	-2064.2	-2080.22	32.0475	1.50449e-08	1.51144e-07
	FAM64A	-3158.32	-3180.97	45.3078	1.68374e-11	2.25785e-10
	FAM65A	-14581.6	-14631.7	100.262	0	0
	FAM69C	-4469.89	-4480.41	21.03	4.52138e-06	3.55023e-05
	FAM71F2	-3788.72	-3802.18	26.9247	2.11543e-07	1.91838e-06
	FAM73B	-6040.17	-6051.55	22.7642	1.83151e-06	1.5095e-05
	FAM83F	-5502.5	-5507.62	10.2389	0.00137509	0.00822351
	FAM8A1	-4122.06	-4146.13	48.1305	3.9877e-12	5.70778e-11
	FANCC	-8267.74	-8329.49	123.503	0	0
	FANK1	-3527.45	-3554.1	53.2945	2.87104e-13	4.64041e-12
	FBLN1	-6757.79	-6782.66	49.7553	1.74172e-12	2.61172e-11
	FBXL18	-7374.9	-7408.39	66.9852	2.22045e-16	4.70467e-15
	FBXO10	-8494.57	-8540.89	92.6343	0	0
	FBXO45	-2341.55	-2375.98	68.8642	1.11022e-16	2.43715e-15
	FBXW4	-5787.9	-5834.76	93.7141	0	0
	FBXW5	-4932.3	-4938.12	11.6434	0.000644291	0.00397276
	FCGR2	-5503.17	-5509.9	13.461	0.000243578	0.00158655
	FCGR3	-3638.67	-3645.98	14.6112	0.000132129	0.000891138
	FCGRT	-5257.96	-5280.38	44.832	2.1469e-11	2.84138e-10
	FCHO1	-11248	-11348.6	201.112	0	0
	FCHO2	-9978.73	-10063	168.546	0	0
	FGF17	-4117.76	-4128.93	22.3489	2.27343e-06	1.85366e-05
	FGFRL1	-5872.59	-5885.26	25.346	4.79143e-07	4.23986e-06
	FHAD1	-18410.3	-18455	89.2262	0	0
	FIP1L1	-5012.53	-5103.17	181.273	0	0
	FKBP8	-3957.96	-4036.19	156.455	0	0
	FLI1	-3390.92	-3396.12	10.3932	0.00126479	0.00757878
	FLT3LG	-4742.56	-4770.9	56.6759	5.14033e-14	9.13259e-13
	FMN1	-17056.5	-17236.9	360.711	0	0
	FMR1	-4208.42	-4216.09	15.3558	8.90485e-05	0.000611422
	FNBP4	-11275.3	-11420.4	290.216	0	0
	FNDC1	-22712.5	-22730.2	35.3818	2.71014e-09	2.9463e-08
	FNDC4	-5122.96	-5146.37	46.8115	7.81553e-12	1.08303e-10
	FNDC4	-3026.47	-3052.3	51.6725	6.55698e-13	1.02531e-11
	FNDC7	-7132.04	-7137.76	11.428	0.000723455	0.00444589
	FNTB	-3887.97	-3936.96	97.9755	0	0
	FOLR1	-3098.06	-3104.07	12.0177	0.000526988	0.0032962
	FOXD4	-6588.81	-6612.32	47.0164	7.03948e-12	9.81443e-11
	FOXP2	-5110.91	-5156.99	92.1582	0	0
	FOXR1	-4735.68	-4742.6	13.835	0.000199583	0.00131881
	FOXRED1	-5330.17	-5351.08	41.8154	1.00308e-10	1.24968e-09
	FRMD5	-4218.28	-4230.66	24.755	6.50992e-07	5.64564e-06
	FRMD7	-8156.44	-8183.52	54.1445	1.86295e-13	3.0764e-12
	FRRS1L	-2980.21	-2986.93	13.437	0.000246715	0.0016047
	FUK	-14006.4	-14021.5	30.1917	3.91386e-08	3.81445e-07
	FUS	-8676.03	-8682.56	13.065	0.000300859	0.00192938
	FZR1	-5380.1	-5432.91	105.607	0	0
	G4	-3416.37	-3426.73	20.7242	5.30414e-06	4.15059e-05
	G6B	-3869.76	-3879.82	20.1133	7.29864e-06	5.58685e-05
	GALNS	-4939.17	-4969.4	60.4746	7.43849e-15	1.42407e-13
	GALNT14	-5033.24	-5042.76	19.0381	1.28138e-05	9.59141e-05
	GAS2L3	-8703.1	-8723.94	41.6803	1.07487e-10	1.33729e-09
	GAS7	-3660.22	-3694.33	68.2264	2.22045e-16	4.70467e-15
	GATA6	-7653.24	-7665	23.5092	1.24319e-06	1.04442e-05
	GATB	-6752.74	-6781.65	57.8083	2.88658e-14	5.28261e-13
	GCA	-2317.52	-2326.1	17.1666	3.42403e-05	0.00024718
	GDAP2	-4203.5	-4220	33.0048	9.19333e-09	9.43298e-08
	GFI1	-5246.23	-5265.15	37.8419	7.67175e-10	8.77925e-09
	GGN	-4587.38	-4639.14	103.528	0	0
	GHRHR	-5793.32	-5881.26	175.894	0	0
	GID8	-1842.53	-1893.71	102.349	0	0
	GIGYF1	-10535	-10541.2	12.4417	0.000419845	0.00264964
	GINS3	-2597.02	-2622.62	51.1978	8.3511e-13	1.29919e-11
	GIPC3	-13861.7	-13897.3	71.3445	0	0
	GLCCI1	-4103.13	-4124.27	42.2951	7.84871e-11	9.84539e-10
	GLI1	-10967.1	-10994.1	54.1045	1.9007e-13	3.13307e-12
	GLIS1	-8059.72	-8105.77	92.102	0	0
	GM1564	-7803.8	-7822.45	37.2994	1.01315e-09	1.14364e-08
	GMEB1	-4613.92	-4628.52	29.1983	6.53375e-08	6.24777e-07
	GNAL	-4267.99	-4282	28.015	1.20378e-07	1.11944e-06
	GNAT1	-2782.56	-2823.29	81.465	0	0
	GNE	-6778.3	-6784.07	11.5456	0.000679107	0.00418462
	GNPAT	-7301.16	-7313.4	24.4855	7.48702e-07	6.45623e-06
	GNRHR	-3262.95	-3294.44	62.9682	2.10942e-15	4.20595e-14
	GOLGA1	-8056.1	-8083.34	54.4884	1.56319e-13	2.6002e-12
	GPAA1	-5567.48	-5585.86	36.7525	1.34117e-09	1.49726e-08
	GPAT2	-11840.5	-11882.7	84.4295	0	0
	GPBP1	-3663.55	-3668.8	10.4954	0.00119671	0.00719918
	GPI	-5176.97	-5193.67	33.3999	7.50293e-09	7.77716e-08
	GPIHBP1	-3840.37	-3860.63	40.5269	1.9393e-10	2.35188e-09
	GPLD1	-9534.18	-9586.59	104.823	0	0
	GPM6A	-2315.69	-2328.35	25.3153	4.86827e-07	4.30368e-06
	GPM6B	-2259.4	-2297.22	75.6276	0	0
	GPN1	-5371.1	-5392.27	42.3351	7.6898e-11	9.65933e-10
	GPR107	-6010.69	-6071.85	122.32	0	0
	GPR108	-5950.39	-5959	17.2208	3.32775e-05	0.0002408
	GPR132	-5414	-5422.38	16.7504	4.26337e-05	0.000303927
	GPR151	-5473.34	-5506.56	66.4362	4.44089e-16	9.32281e-15
	GPR180	-4904.86	-4967.39	125.052	0	0
	GPR20	-4035.48	-4042.82	14.6805	0.000127355	0.000859575
	GPR64	-10474.6	-10531	112.786	0	0
	GPR75	-5394.09	-5402.56	16.93	3.87841e-05	0.000277785
	GPR84	-5221.53	-5246.28	49.493	1.99085e-12	2.96582e-11
	GPRC5B	-5012.73	-5024.18	22.8949	1.71104e-06	1.41533e-05
	GPRIN1	-13164.6	-13187.2	45.3241	1.66984e-11	2.2458e-10
	GPRIN3	-11083.9	-11102.3	36.9247	1.22781e-09	1.37744e-08
	GRAMD1A	-7522.24	-7527.32	10.1542	0.00143972	0.00858752
	GRAMD3	-4679.41	-4708.49	58.1753	2.39808e-14	4.43305e-13
	GREM1	-1904.73	-1916.73	23.9944	9.66154e-07	8.21501e-06
	GRIN1	-8447.89	-8478.04	60.3029	8.21565e-15	1.55332e-13
	GRXCR2	-2359.1	-2370.16	22.1261	2.5531e-06	2.06692e-05
	GSAP	-9728.83	-9766.65	75.6421	0	0
	GSDMDC1	-7522.46	-7530.67	16.4212	5.07145e-05	0.000359848
	GSTZ1	-3022.09	-3070.48	96.7817	0	0
	GTF2H1	-4171.55	-4185.72	28.341	1.01717e-07	9.51718e-07
	GTF2IRD2	-11681.8	-11741.3	119.052	0	0
	GTF3C4	-7115.71	-7136.76	42.101	8.66789e-11	1.08283e-09
	GTPBP2	-4339.34	-4369.69	60.7074	6.66134e-15	1.28607e-13
	GTSE1	-11318.5	-11345.2	53.521	2.55795e-13	4.14906e-12
	GXYLT2	-5588.81	-5616.43	55.2304	1.07248e-13	1.8479e-12
	HAAO	-3364.57	-3406.38	83.6168	0	0
	HAPLN1	-3586.37	-3607.86	42.9762	5.54101e-11	7.077e-10
	HDAC11	-4892.3	-4902.34	20.0797	7.42795e-06	5.68108e-05
	HDDC2	-2649.06	-2663.16	28.1949	1.09696e-07	1.02219e-06
	HECA	-3939.72	-3951.01	22.5827	2.01284e-06	1.65151e-05
	HECTD2	-9342.29	-9354.49	24.3908	7.8644e-07	6.74345e-06
	HES1	-2062.06	-2108.64	93.1582	0	0
	HEXDC	-6197.89	-6232.53	69.2874	1.11022e-16	2.43715e-15
	HHIP	-6329.83	-6337.13	14.6046	0.000132588	0.000893574
	HID1	-9173.71	-9269.63	191.835	0	0
	HIGD1A	-2184.44	-2216.75	64.6177	8.88178e-16	1.81451e-14
	HINT1	-1509.75	-1519.98	20.4488	6.12475e-06	4.7601e-05
	HIRIP3	-7698.05	-7709.94	23.7722	1.08435e-06	9.16029e-06
	HLX	-5607.19	-5648.68	82.9742	0	0
	HMBOX1	-3075.65	-3101.24	51.1824	8.41771e-13	1.30732e-11
	HMGB2	-1594.3	-1602.19	15.774	7.13774e-05	0.000496435
	HMGB3	-1811.63	-1819.07	14.8804	0.000114544	0.000780029
	HMGCR	-7762.88	-7767.88	9.99755	0.00156749	0.00929501
	HMGXB3	-12857.6	-12917.5	119.938	0	0
	HNRNPA2B1	-3199.13	-3262.98	127.691	0	0
	HNRNPH3	-2421.15	-2486.78	131.264	0	0
	HNRNPM	-5892.73	-6012.42	239.365	0	0
	HORMAD1	-4588.77	-4604.21	30.8863	2.7359e-08	2.69808e-07
	HOXB2	-3801.07	-3819.11	36.0891	1.88497e-09	2.07392e-08
	HOXB4	-2022.02	-2034.5	24.9502	5.88305e-07	5.13614e-06
	HOXD13	-3235.49	-3255.15	39.3226	3.59263e-10	4.24973e-09
	HPGDS	-2512.84	-2536.12	46.5515	8.92442e-12	1.23295e-10
	HRC	-10970.1	-10982.5	24.7613	6.48863e-07	5.63253e-06
	HRG	-7240.95	-7252.2	22.4998	2.10171e-06	1.71978e-05
	HRH2	-5140.36	-5156.44	32.1622	1.41827e-08	1.42796e-07
	HSCB	-2668.14	-2682.47	28.6564	8.64262e-08	8.16178e-07
	HSD17B3	-3727	-3755.22	56.4296	5.81757e-14	1.02165e-12
	HSF2	-5141.91	-5161.1	38.3717	5.84751e-10	6.75943e-09
	HSPB11	-1951.84	-1957.42	11.1601	0.000835761	0.00510855
	HSPB3	-1500.13	-1505.06	9.86043	0.00168872	0.00996858
	HTR1D	-3426.01	-3433.85	15.69	7.46177e-05	0.000518182
	HUS1	-3441.17	-3465.59	48.827	2.79565e-12	4.07826e-11
	ICAM2	-5500.35	-5516.18	31.6621	1.83466e-08	1.82905e-07
	IDH2	-4187.56	-4214.14	53.1687	3.06088e-13	4.92981e-12
	IDUA	-7655.36	-7678.78	46.8264	7.75602e-12	1.07641e-10
	IFI30	-3632.13	-3660.08	55.8971	7.63833e-14	1.32359e-12
	IFI35	-4920.9	-4955.81	69.8287	0	0
	IFT46	-3450.04	-3480.29	60.498	7.32747e-15	1.40873e-13
	IGSF1	-12368.5	-12390.3	43.5789	4.07205e-11	5.23746e-10
	IGSF21	-5220.17	-5240.57	40.801	1.68548e-10	2.04951e-09
	IKZF1	-4743.02	-4756.04	26.0547	3.31888e-07	2.97429e-06
	IKZF4	-4601.27	-4620.46	38.3844	5.80941e-10	6.73243e-09
	IL12B	-4482.99	-4493.18	20.381	6.34559e-06	4.91918e-05
	IL12RB2	-13243.3	-13260.4	34.1126	5.20124e-09	5.51018e-08
	IL13	-2176.12	-2186.89	21.5463	3.4538e-06	2.74262e-05
	IL15RA	-3715.84	-3738.78	45.8755	1.26013e-11	1.70734e-10
	IL18	-3679.93	-3706.62	53.3878	2.73781e-13	4.43292e-12
	IL19	-2501.16	-2540.65	78.9769	0	0
	IL1F10	-1697	-1730.17	66.3439	4.44089e-16	9.32281e-15
	IL20RB	-4249.51	-4262.47	25.9302	3.53982e-07	3.16608e-06
	IL21R	-7447.15	-7453.81	13.3254	0.000261837	0.00169943
	IL22RA1	-7897.54	-7933.69	72.3025	0	0
	IL23A	-2830.46	-2876.92	92.9297	0	0
	IL27RA	-9286.54	-9299.9	26.7234	2.34763e-07	2.12473e-06
	IL36RN	-2034.74	-2041.63	13.7654	0.000207111	0.00136165
	IL4	-3013.33	-3025.24	23.8284	1.05315e-06	8.91321e-06
	IL6RA	-8004.66	-8057.52	105.737	0	0
	IL7R	-5984.04	-6022.04	76.0001	0	0
	ILF2	-2735.99	-2753.1	34.2249	4.90976e-09	5.21348e-08
	IMPG2	-13938.8	-13949.1	20.6503	5.51285e-06	4.30653e-05
	INCENP	-10726.5	-10735	17.1439	3.4652e-05	0.000249364
	INSC	-5471.94	-5500.85	57.8217	2.86438e-14	5.25251e-13
	INSIG2	-1870.54	-1892.91	44.7465	2.24263e-11	2.95949e-10
	INTS1	-20305.5	-20328.1	45.1614	1.81444e-11	2.4189e-10
	INTS10	-6739.37	-6792.6	106.447	0	0
	INVS	-12524.4	-12640.8	232.944	0	0
	IPMK	-4766.46	-4779.97	27.0271	2.0062e-07	1.82476e-06
	IPO11	-7516.03	-7541.32	50.579	1.14464e-12	1.7509e-11
	IQSEC3	-11022.4	-11053.3	61.8527	3.77476e-15	7.39723e-14
	IQUB	-11104.2	-11110.7	13.0163	0.000308788	0.00197469
	IRF2BPL	-6656.83	-6672.56	31.4498	2.04665e-08	2.03152e-07
	IRX5	-5393.23	-5413.46	40.4491	2.01801e-10	2.44086e-09
	ISG20L2	-4782.33	-4862.86	161.058	0	0
	ITPRIP	-6210.92	-6230.11	38.3758	5.83517e-10	6.75371e-09
	IVL	-8205.57	-8216.61	22.0804	2.61469e-06	2.11117e-05
	IZUMO1	-6243.15	-6262.9	39.4942	3.29035e-10	3.90734e-09
	IZUMO1R	-3538.35	-3552.66	28.6144	8.83235e-08	8.32373e-07
	JKAMP	-2689.12	-2697.41	16.5714	4.68515e-05	0.000333215
	JPH2	-14017.8	-14043.7	51.8044	6.13065e-13	9.65261e-12
	KANK1	-13096.4	-13144.3	95.8432	0	0
	KANK2	-10074.1	-10105.7	63.2413	1.77636e-15	3.57306e-14
	KANSL1L	-10077.2	-10138.6	122.902	0	0
	KAT6A	-16474.2	-16539.4	130.43	0	0
	KATNBL1	-2443.04	-2453.86	21.641	3.2875e-06	2.61739e-05
	KBTBD8	-4644.04	-4700.72	113.361	0	0
	KCNAB1	-3871.32	-3903.66	64.6886	8.88178e-16	1.81451e-14
	KCNJ10	-4499.11	-4526.4	54.5788	1.49325e-13	2.4975e-12
	KCNJ6	-3361.69	-3369.41	15.4284	8.56911e-05	0.000589255
	KCNK10	-4021.71	-4036.2	28.9802	7.31237e-08	6.94865e-07
	KCNS1	-4858.26	-4875.02	33.5285	7.02256e-09	7.31244e-08
	KCTD1	-5537.42	-5561.09	47.3482	5.94347e-12	8.35012e-11
	KCTD8	-4681.75	-4689.29	15.0779	0.000103167	0.000704123
	KDELC1	-4666.6	-4671.58	9.96057	0.00159929	0.00946512
	KDM8	-4724.97	-4737.21	24.4773	7.51907e-07	6.47775e-06
	KIAA0753	-10947.3	-10974.7	54.7306	1.38223e-13	2.32031e-12
	KIAA0895	-7902.99	-7967.93	129.877	0	0
	KIAA1107	-23761.4	-23835.2	147.62	0	0
	KIAA1614	-16877.1	-16884.1	13.9305	0.000189693	0.00125801
	KIAA2012	-16798.3	-16837.3	78.0708	0	0
	KIDINS220	-16669.9	-16676.1	12.4629	0.000415119	0.00262526
	KIF14	-18748.9	-18765.1	32.3344	1.29795e-08	1.31553e-07
	KIF9	-9107.92	-9118.06	20.2758	6.70443e-06	5.17539e-05
	KIFC2	-7839.29	-7861.88	45.1835	1.7941e-11	2.39528e-10
	KIRREL2	-6899.6	-6910.44	21.671	3.23643e-06	2.58123e-05
	KIRREL3	-6202.15	-6240.43	76.5606	0	0
	KLF4	-4865.94	-4888.38	44.8799	2.09502e-11	2.78078e-10
	KLHDC4	-7420.34	-7474.1	107.521	0	0
	KLHDC9	-4271.65	-4295.72	48.1453	3.95772e-12	5.67377e-11
	KLHL21	-4614.07	-4619.76	11.3685	0.000747007	0.00458754
	KLHL22	-5055.41	-5060.36	9.9043	0.00164893	0.00974002
	KLHL29	-6972.28	-6996.9	49.2483	2.25531e-12	3.3326e-11
	KLK11	-3532.8	-3576.85	88.1042	0	0
	KREMEN2	-5209.14	-5261.85	105.419	0	0
	KRT14	-4569.53	-4617.04	95.0062	0	0
	L3MBTL1	-10128.8	-10156.2	54.7897	1.34115e-13	2.26384e-12
	LACC1	-5430.16	-5439.11	17.885	2.34663e-05	0.000172262
	LAMP2	-5689.3	-5695.53	12.4598	0.000415793	0.0026277
	LAMTOR1	-1141.62	-1155.37	27.5043	1.56742e-07	1.44583e-06
	LAMTOR3	-1135.8	-1150.4	29.1888	6.56578e-08	6.26528e-07
	LARP4B	-15699.6	-15707.5	15.7673	7.16292e-05	0.000497807
	LAS1L	-8955.7	-8977.15	42.8921	5.78428e-11	7.3671e-10
	LAS2	-6663.44	-6675.8	24.7218	6.62315e-07	5.73295e-06
	LAT	-3859.71	-3884.1	48.7902	2.84861e-12	4.14888e-11
	LBP	-6287.24	-6325.86	77.2438	0	0
	LCA5	-9346.12	-9364.94	37.6488	8.46979e-10	9.65619e-09
	LDAH	-4574.14	-4612.81	77.3409	0	0
	LEF1	-3768.48	-3791.09	45.2012	1.77798e-11	2.37723e-10
	LEPR	-13415.5	-13424.6	18.2519	1.9353e-05	0.000142987
	LGALS12	-3901.53	-3924.48	45.8943	1.2481e-11	1.69861e-10
	LGALS3	-3092.58	-3111	36.8456	1.27866e-09	1.43097e-08
	LHFPL4	-1928.98	-1976.75	95.5402	0	0
	LHX6	-3661.31	-3693.8	64.9974	7.77156e-16	1.60929e-14
	LHX8	-4940.32	-4948.25	15.8599	6.8207e-05	0.000476198
	LIF	-2159.86	-2165.79	11.8616	0.000573022	0.00355734
	LIMCH1	-14534.9	-14541.2	12.6055	0.000384616	0.00243911
	LIMS1	-5272.91	-5316.63	87.4326	0	0
	LIN9	-4592.01	-4600.94	17.8784	2.35476e-05	0.00017272
	LIPC	-6577.63	-6593.73	32.1893	1.3986e-08	1.41283e-07
	LITAF	-1623.11	-1629.1	11.9847	0.000536388	0.00335041
	LIX1L	-3002.81	-3012.45	19.2782	1.12992e-05	8.49254e-05
	LMF1	-6290.99	-6325.55	69.1218	1.11022e-16	2.43715e-15
	LMO2	-2813.21	-2830.52	34.6292	3.98888e-09	4.26539e-08
	LMOD3	-6363.78	-6377.2	26.8505	2.19815e-07	1.99141e-06
	LMX1A	-3237.1	-3278.35	82.5089	0	0
	LOXL1	-5365.74	-5371.12	10.7627	0.00103566	0.00628
	LPAR3	-3705.46	-3722.79	34.6661	3.91396e-09	4.19511e-08
	LRCH3	-8704.03	-8710.45	12.8264	0.000341759	0.00217487
	LRCH4	-7533.22	-7539.13	11.8175	0.000586773	0.00363775
	LRGUK	-17404.6	-17409.9	10.5694	0.00114976	0.00693503
	LRRC15	-6420.07	-6426.73	13.3153	0.00026325	0.00170617
	LRRC2	-4354.91	-4385.9	61.9725	3.55271e-15	6.97707e-14
	LRRC24	-7188.96	-7215.79	53.6644	2.3781e-13	3.9059e-12
	LRRC34	-5682.76	-5690.03	14.5526	0.000136298	0.000917898
	LRRC36	-7859.32	-7883.7	48.7713	2.87614e-12	4.18232e-11
	LRRC47	-6007.51	-6066.31	117.601	0	0
	LRRC48	-5688.94	-5703.54	29.1973	6.53692e-08	6.24426e-07
	LRRC74A	-7754.37	-7797.14	85.5535	0	0
	LRRC8D	-2356.01	-2380.43	48.8353	2.78388e-12	4.06759e-11
	LRRC9	-16520.5	-16561.5	81.9041	0	0
	LRRIQ4	-8090.11	-8100.39	20.5576	5.78638e-06	4.5048e-05
	LRRK1	-18810.8	-18817.5	13.2818	0.000267996	0.0017357
	LSAMP	-3861.07	-3912.81	103.474	0	0
	LTB4R2	-3761.22	-3795.13	67.8078	2.22045e-16	4.70467e-15
	LTN1	-17456.5	-17463.1	13.0874	0.000297291	0.00191187
	LYAR	-4617.69	-4656.95	78.5319	0	0
	LYL1	-1361.19	-1412.41	102.434	0	0
	LYPD3	-4308.33	-4321.18	25.702	3.98408e-07	3.54261e-06
	LYSMD4	-3754.49	-3779.71	50.4374	1.23024e-12	1.87242e-11
	MAATS1	-9446.6	-9455.86	18.5197	1.68158e-05	0.00012505
	MAD2L2	-2421.94	-2436.45	29.0191	7.16677e-08	6.81739e-07
	MAL2	-2013.1	-2042.33	58.4615	2.06501e-14	3.82509e-13
	MAML2	-11658	-11666	16.0158	6.28147e-05	0.000441589
	MAP1LC3A	-1078.34	-1092.47	28.2512	1.06551e-07	9.94907e-07
	MAP1S	-13315.4	-13339.4	47.981	4.30367e-12	6.13122e-11
	MAP2	-18946.3	-18967.3	41.8965	9.62348e-11	1.20057e-09
	MAP2K7	-4826.48	-4845.59	38.2182	6.32593e-10	7.29399e-09
	MAP3K19	-19225.3	-19253.8	57.0146	4.32987e-14	7.78354e-13
	MAP3K8	-5172.4	-5205.97	67.1415	2.22045e-16	4.70467e-15
	MAP4	-28840.7	-28847.4	13.3361	0.000260349	0.00169097
	MAP7D2	-9228.3	-9292.63	128.663	0	0
	MAPK7	-6991.88	-7024.31	64.8647	7.77156e-16	1.60929e-14
	MAPKAP1	-4842.23	-4919.98	155.496	0	0
	MAPKAPK3	-3714.89	-3784.42	139.062	0	0
	MARCHF10	-10859.7	-10895.5	71.6478	0	0
	MATN3	-6579.92	-6589.56	19.2921	1.12171e-05	8.44471e-05
	MATN4	-6080.65	-6095.8	30.2998	3.70168e-08	3.61537e-07
	MCU	-3059.97	-3104.77	89.5956	0	0
	MED14	-4638.62	-4643.91	10.5967	0.00113292	0.0068425
	MED25	-7738.79	-7784.23	90.8825	0	0
	MED27	-3632.44	-3659.6	54.3299	1.6942e-13	2.8028e-12
	MED8	-2696.52	-2703.56	14.0864	0.000174597	0.00116296
	MEF2A	-3844.74	-3864.68	39.8984	2.67526e-10	3.2061e-09
	MEI1	-15425.7	-15479.4	107.33	0	0
	MEIG1	-1059.75	-1070.87	22.2257	2.4241e-06	1.97123e-05
	MEIKIN	-6326.43	-6344.12	35.3812	2.71087e-09	2.9436e-08
	MEIOB	-4659.25	-4707.55	96.5964	0	0
	METTL13	-7068.39	-7080.76	24.7241	6.6151e-07	5.73141e-06
	METTL21A	-2922.43	-2949.04	53.2176	2.9865e-13	4.8185e-12
	METTL21B	-2881.82	-2906.83	50.0029	1.53522e-12	2.31729e-11
	METTL21E	-2943.75	-2950.45	13.3852	0.000253618	0.00164843
	METTL5	-1817.84	-1824.67	13.6603	0.000219038	0.00143285
	MEX3D	-7913.34	-7920.22	13.7488	0.000208959	0.00137183
	MFF	-3145.8	-3155.05	18.4977	1.70114e-05	0.000126402
	MFSD2A	-4713.85	-4725.02	22.3498	2.2724e-06	1.85447e-05
	MFSD2B	-6758.15	-6829.96	143.61	0	0
	MFSD6L	-7330.66	-7360.88	60.4365	7.54952e-15	1.44231e-13
	MGEA5	-7773.85	-7819.09	90.4814	0	0
	MIC1	-5959.63	-5985.48	51.6932	6.48814e-13	1.01804e-11
	MIIP	-6783.91	-6806.19	44.5617	2.4647e-11	3.23385e-10
	MIS18A	-3928.97	-3940.53	23.1215	1.52082e-06	1.26256e-05
	MITF	-4353.15	-4382.58	58.8542	1.69864e-14	3.15927e-13
	MKLN1	-5581.34	-5635.33	107.987	0	0
	MKNK1	-3433.26	-3460.75	54.9838	1.21458e-13	2.07319e-12
	MLC1	-4006.85	-4053.6	93.5037	0	0
	MLH1	-7125.39	-7135.92	21.059	4.45359e-06	3.50002e-05
	MMP12	-6561.07	-6618.18	114.235	0	0
	MNS1	-6360.25	-6397.54	74.5897	0	0
	MOB3A	-2837.68	-2846.37	17.3908	3.04293e-05	0.00022089
	MOB3B	-1938.26	-1946.46	16.4102	5.10098e-05	0.000361663
	MOB3C	-1843.35	-1855.93	25.1658	5.26061e-07	4.63258e-06
	MOXD1	-6167.95	-6177.37	18.8455	1.41745e-05	0.000106013
	MOXD2	-7921.53	-7953.08	63.0993	1.9984e-15	3.9933e-14
	MPP3	-5736	-5748.43	24.859	6.16818e-07	5.37479e-06
	MPST	-3968.94	-3983.31	28.7379	8.2866e-08	7.84992e-07
	MRE11A	-6805.7	-6817.55	23.7017	1.12481e-06	9.46708e-06
	MRGPRE	-3697.8	-3767.87	140.151	0	0
	MRM1	-5013.39	-5035.69	44.5997	2.41729e-11	3.17621e-10
	MROH1	-17468.8	-17485.7	33.7732	6.1926e-09	6.48518e-08
	MROH6	-8100.47	-8127.03	53.1185	3.13971e-13	5.04786e-12
	MROH7	-16049.4	-16098.6	98.4448	0	0
	MROH8	-10891.8	-10898.6	13.6068	0.000225367	0.00147214
	MRPL14	-1930.25	-1939.04	17.5789	2.75625e-05	0.000200878
	MRPL18	-2446.22	-2453.16	13.8883	0.000194005	0.00128474
	MRPL33	-960.662	-968.022	14.7196	0.00012474	0.000845051
	MRPL40	-2364.88	-2406.25	82.7466	0	0
	MRPL55	-1519.25	-1527.04	15.5804	7.90715e-05	0.000545791
	MRPS18A	-3440.8	-3475.04	68.4757	1.11022e-16	2.43715e-15
	MSLNL	-8977.51	-9056.01	156.995	0	0
	MTFR2	-4820.63	-4825.9	10.5409	0.00116764	0.00703821
	MTG2	-5488.93	-5545.56	113.252	0	0
	MTX3	-3213.08	-3276.82	127.47	0	0
	MUC1	-11221.3	-11271.9	101.284	0	0
	MUC13	-9906.4	-9929.45	46.1115	1.1171e-11	1.52714e-10
	MUC20	-13366.6	-13385.4	37.6264	8.56781e-10	9.74361e-09
	MUC4	-44341.5	-44381.4	79.8075	0	0
	MUSK	-8100.29	-8110.89	21.1851	4.16996e-06	3.28559e-05
	MUTYH	-6499.25	-6581.47	164.432	0	0
	MXRA7	-2528.68	-2578.76	100.142	0	0
	MXRA8	-5774.81	-5786.21	22.8019	1.79592e-06	1.48151e-05
	MYL1	-2082.73	-2098.32	31.1751	2.35774e-08	2.33524e-07
	MYL6B	-2381.97	-2396.68	29.4101	5.85709e-08	5.63021e-07
	MYLIP	-4262.09	-4354.22	184.265	0	0
	MYO19	-9583.73	-9755.32	343.188	0	0
	MYO6	-10684	-10796.1	224.246	0	0
	MYOC	-5196.09	-5213.9	35.6161	2.40299e-09	2.62176e-08
	MYRIP	-11341.6	-11356.6	30.0119	4.29393e-08	4.15824e-07
	NACC1	-5459.67	-5473.38	27.4174	1.63953e-07	1.51082e-06
	NAF1	-6627.38	-6640.63	26.4985	2.63739e-07	2.3799e-06
	NAGPA	-5450.25	-5499.07	97.6317	0	0
	NBN	-8928.08	-8964.67	73.1703	0	0
	NCAN	-16702.5	-16729.7	54.4101	1.62759e-13	2.70239e-12
	NCAPG2	-12298.7	-12360.3	123.147	0	0
	NCKIPSD	-7644.46	-7661.48	34.0394	5.40087e-09	5.70842e-08
	NCOA7	-10569.8	-10580.8	22.0968	2.59238e-06	2.09686e-05
	NCR2	-5062.15	-5075.4	26.4907	2.64811e-07	2.38722e-06
	NDRG1	-4109.15	-4176.03	133.759	0	0
	NDUFB6	-1497.73	-1517.98	40.4962	1.96999e-10	2.38594e-09
	NDUFS4	-1762.21	-1817.89	111.362	0	0
	NDUFV2	-2373.39	-2379.73	12.6873	0.000368149	0.0023363
	NDUFV3	-7292.03	-7326.23	68.3876	1.11022e-16	2.43715e-15
	NECAB1	-3627.18	-3639.22	24.089	9.1986e-07	7.85062e-06
	NEIL2	-4792.95	-4837.35	88.7961	0	0
	NEIL3	-6715.47	-6726.19	21.4485	3.63462e-06	2.87869e-05
	NET1	-5582.07	-5603.35	42.567	6.83035e-11	8.63916e-10
	NEURL1	-5066.31	-5080.69	28.7744	8.13209e-08	7.71956e-07
	NFAM1	-4854.15	-4882.13	55.9615	7.39409e-14	1.2837e-12
	NFATC1	-9007.34	-9014.07	13.4633	0.000243271	0.00158569
	NFIX	-5539.98	-5549.82	19.6794	9.15852e-06	6.96383e-05
	NFKBID	-5920.86	-6024.42	207.118	0	0
	NFU1	-3516.55	-3568.2	103.296	0	0
	NFYC	-3027.58	-3133.85	212.539	0	0
	NGFR	-4597.14	-4639.96	85.6585	0	0
	NIFK	-4346.45	-4352.3	11.7084	0.00062219	0.00384688
	NLRC3	-11913.4	-11921	15.2108	9.61526e-05	0.000657234
	NLRC5	-23446.3	-23459.5	26.334	2.87186e-07	2.58382e-06
	NME8	-7999.08	-8010.72	23.2622	1.41352e-06	1.17883e-05
	NME9	-4508.42	-4537.03	57.2329	3.86358e-14	6.98657e-13
	NMNAT2	-2605.9	-2632.78	53.7557	2.27041e-13	3.73574e-12
	NOBOX	-8318.43	-8337.66	38.4612	5.58531e-10	6.49746e-09
	NOD1	-9541.75	-9547.76	12.0296	0.00052362	0.00327738
	NOL12	-2814.45	-2830.59	32.2687	1.34256e-08	1.35772e-07
	NOL7	-2616.43	-2627.31	21.7609	3.08827e-06	2.4717e-05
	NOP2	-9479.51	-9497.24	35.4585	2.60545e-09	2.83587e-08
	NOP58	-4391.99	-4419.54	55.0989	1.14575e-13	1.96673e-12
	NPAS3	-10107.8	-10144.6	73.6833	0	0
	NPAS4	-6664.13	-6681.24	34.2248	4.90996e-09	5.20764e-08
	NPEPL1	-5133.69	-5172.33	77.2786	0	0
	NPW	-4196.95	-4210.54	27.1745	1.85897e-07	1.70101e-06
	NR1D1	-5263.4	-5272.63	18.4491	1.74504e-05	0.000129559
	NR1H4	-5278.96	-5295.68	33.4237	7.4115e-09	7.69111e-08
	NR2C2AP	-1915.27	-1927.77	24.9917	5.75785e-07	5.03164e-06
	NRBP2	-4496.93	-4507.79	21.7342	3.1316e-06	2.50418e-05
	NRD1	-9870.3	-9901.93	63.2479	1.77636e-15	3.57306e-14
	NRG1	-9702.55	-9731.5	57.9067	2.75335e-14	5.05908e-13
	NRG4	-1584.2	-1612.93	57.462	3.44169e-14	6.26086e-13
	NRL	-2386.8	-2392.05	10.4941	0.00119758	0.0071997
	NSMAF	-8679.92	-8751.76	143.671	0	0
	NTN5	-6160.7	-6167.89	14.3667	0.000150442	0.00100721
	NTPCR	-2199.09	-2206.86	15.5337	8.1049e-05	0.000557754
	NTS	-2011.83	-2018.73	13.787	0.000204751	0.00134808
	NUB1	-6623.04	-6668.9	91.7153	0	0
	NUBP2	-2617.55	-2645.62	56.1282	6.79456e-14	1.19094e-12
	NUDT21	-1542.98	-1550.97	15.9781	6.40811e-05	0.000449454
	NUMB	-5917.15	-5999.85	165.396	0	0
	NYAP1	-7307.88	-7344.6	73.4344	0	0
	NYNRIN	-19841.2	-19853	23.602	1.18465e-06	9.9615e-06
	OAZ3	-2496.23	-2507.35	22.2278	2.42147e-06	1.97085e-05
	ODF2L	-8100.22	-8131.89	63.3477	1.77636e-15	3.57306e-14
	OGFOD3	-5187.76	-5222.7	69.8868	0	0
	OGG1	-4809.56	-4823.13	27.1329	1.89934e-07	1.73621e-06
	OLFML2B	-7623.75	-7667.8	88.0882	0	0
	OLR1	-4734.85	-4751.72	33.7514	6.26227e-09	6.55063e-08
	OPCML	-3032.6	-3055.2	45.2039	1.77549e-11	2.37739e-10
	OPN1SW	-3604.4	-3611.66	14.5357	0.00013753	0.000925514
	OPTC	-4925.82	-4943.94	36.2272	1.75603e-09	1.93673e-08
	OPTN	-6349.61	-6354.96	10.6963	0.00107351	0.00650087
	OR10J1	-2929.54	-2940.55	22.0277	2.68741e-06	2.16605e-05
	OR6S1	-5186.26	-5237.78	103.034	0	0
	OSGEPL1	-4786.66	-4798.38	23.4509	1.28142e-06	1.07357e-05
	OSGIN1	-5377.11	-5385.93	17.6226	2.69368e-05	0.000196632
	OSTC	-1451.86	-1461.4	19.0707	1.25964e-05	9.44419e-05
	OSTF1	-2069.51	-2100.96	62.9142	2.22045e-15	4.41767e-14
	OSTM1	-3800.69	-3825.57	49.7717	1.72717e-12	2.59417e-11
	OTOA	-13233.2	-13279.4	92.437	0	0
	OTOP3	-6307.1	-6313.28	12.3632	0.00043788	0.00275964
	OTUB2	-2747.19	-2774.02	53.6613	2.38254e-13	3.90617e-12
	OTULIN	-4477.48	-4518.53	82.0939	0	0
	OTX1	-3399.8	-3408.8	17.988	2.22307e-05	0.000163586
	OVCH2	-6882.46	-6901.98	39.0341	4.16468e-10	4.90734e-09
	OVOL1	-2733.81	-2750.26	32.9047	9.67903e-09	9.90907e-08
	OXA1L	-4956.33	-4961.56	10.4697	0.0012135	0.00728099
	P2RX7	-6873.91	-6927.09	106.365	0	0
	PABPN1L	-3581.19	-3633.11	103.832	0	0
	PADI6	-9268.04	-9273.07	10.0612	0.00151425	0.00899684
	PAFAH1B2	-2064.72	-2093.41	57.3942	3.56382e-14	6.47013e-13
	PAIP2B	-1176.37	-1204.03	55.3178	1.02585e-13	1.77089e-12
	PALM3	-11472.8	-11479.5	13.3245	0.000261956	0.00169899
	PANK4	-3547.8	-3553.74	11.8699	0.000570474	0.00354634
	PANK4	-6516.74	-6554.47	75.4714	0	0
	PAPD5	-5436.68	-5446.46	19.5476	9.81216e-06	7.43607e-05
	PAPLN	-15292.2	-15338.9	93.4678	0	0
	PARD3B	-13653.2	-13761.7	216.96	0	0
	PARP3	-6248.58	-6292.22	87.2906	0	0
	PARP6	-3957.7	-4009.42	103.444	0	0
	PARPBP	-7238.22	-7247.02	17.5833	2.74996e-05	0.00020058
	PARVA	-3174.11	-3208.06	67.9011	2.22045e-16	4.70467e-15
	PATL1	-6997.58	-7022.25	49.3348	2.15805e-12	3.19406e-11
	PAX1	-5715.71	-5733.25	35.0902	3.14774e-09	3.40583e-08
	PAX4	-4039.06	-4072.22	66.3135	4.44089e-16	9.32281e-15
	PAX6	-4201.87	-4263.72	123.696	0	0
	PBRM1	-12332.5	-12357.1	49.1952	2.31726e-12	3.4131e-11
	PC	-9757.42	-9792.43	70.0319	0	0
	PCDH8	-9127.14	-9155.41	56.5542	5.4623e-14	9.6483e-13
	PCIF1	-6158.46	-6167.58	18.2533	1.93394e-05	0.000143002
	PCP4	-686.215	-701.484	30.539	3.27214e-08	3.21649e-07
	PCSK2	-5174.93	-5193.51	37.1632	1.08645e-09	1.22337e-08
	PCYT1B	-2532.82	-2568.8	71.9577	0	0
	PDCD6	-1827.97	-1852.99	50.0427	1.50435e-12	2.27446e-11
	PDCL2	-2285.79	-2290.99	10.3965	0.00126252	0.00757016
	PDDC1	-2171.66	-2229.18	115.039	0	0
	PDE10A	-8610.12	-8646.19	72.1452	0	0
	PDE5A	-8150.69	-8194.36	87.3355	0	0
	PDIA2	-6052.88	-6109.07	112.394	0	0
	PDLIM3	-2974.2	-2998.7	49.0179	2.53642e-12	3.7179e-11
	PDSS2	-3606.2	-3634.83	57.2462	3.84137e-14	6.9602e-13
	PDZD9	-3877.94	-3923.32	90.7647	0	0
	PECAM1	-9974.8	-9998.72	47.8466	4.60898e-12	6.55595e-11
	PEMT	-3485.07	-3490.11	10.0724	0.00150508	0.008954
	PFAS	-12804.8	-12830.1	50.4664	1.21225e-12	1.85122e-11
	PGAM5	-4336.5	-4370.47	67.9524	2.22045e-16	4.70467e-15
	PHACTR3	-5760.52	-5805.14	89.2534	0	0
	PHEX	-5494.83	-5554.85	120.048	0	0
	PHF23	-4271.67	-4280.35	17.3675	3.08054e-05	0.000223443
	PHKB	-8921.98	-8946.55	49.1416	2.38132e-12	3.5018e-11
	PHLDA2	-2225.34	-2230.35	10.0279	0.00154186	0.00914897
	PHLDB1	-13772.4	-13780.4	16.0198	6.2682e-05	0.000440996
	PHLDB3	-8538.61	-8550.81	24.3989	7.83131e-07	6.7277e-06
	PIGH	-2344.4	-2388.33	87.8576	0	0
	PIGQ	-5783.36	-5802.88	39.0326	4.16794e-10	4.90485e-09
	PIGS	-5400.81	-5417.03	32.429	1.2363e-08	1.25582e-07
	PIGU	-4338.29	-4381.86	87.13	0	0
	PIGV	-6227.69	-6276.21	97.0369	0	0
	PIP5KL1	-7101.13	-7111.9	21.5352	3.47386e-06	2.75615e-05
	PITPNC1	-4009.84	-4034.64	49.6041	1.88116e-12	2.80699e-11
	PITX2	-2607.77	-2645.67	75.8088	0	0
	PLA2G1B	-2005.94	-2016.09	20.2971	6.63015e-06	5.12672e-05
	PLAC1	-2511	-2526.95	31.9012	1.62216e-08	1.62787e-07
	PLBD2	-6624.85	-6682.12	114.532	0	0
	PLCE1	-22149.3	-22158.9	19.2817	1.12784e-05	8.4839e-05
	PLCZ1	-8782.55	-8792.74	20.3874	6.32464e-06	4.9071e-05
	PLD1	-10281.6	-10300.6	38.079	6.79387e-10	7.81381e-09
	PLET1	-2262.17	-2282.32	40.3054	2.17206e-10	2.61679e-09
	PLIN1	-5831.75	-5843.64	23.7874	1.07583e-06	9.09673e-06
	PLIN4	-20527.7	-20550.3	45.0392	1.93132e-11	2.56722e-10
	PLSCR3	-4288.24	-4295.27	14.0564	0.000177408	0.00117997
	PLXDC1	-6940.9	-6947.51	13.2149	0.000277735	0.00179242
	PMCH	-1673.35	-1720.82	94.9478	0	0
	PMEL	-8158.57	-8232.2	147.257	0	0
	PMFBP1	-14005.6	-14025.4	39.6337	3.06349e-10	3.65697e-09
	PMM2	-3220.69	-3241.96	42.5333	6.94882e-11	8.76473e-10
	PNKP	-6935.7	-6959.44	47.4841	5.54512e-12	7.80247e-11
	POF1B	-5079.91	-5096.44	33.0499	8.98214e-09	9.23703e-08
	POFUT1	-5014.56	-5067.85	106.594	0	0
	POLDIP2	-3395.06	-3476.37	162.611	0	0
	POMK	-4286.77	-4295.64	17.742	2.52973e-05	0.00018496
	POSTN	-7748.02	-7754.07	12.1069	0.000502361	0.00314647
	POU1F1	-2862.57	-2893.25	61.3567	4.77396e-15	9.33529e-14
	POU6F1	-6965.07	-7006.97	83.7913	0	0
	POU6F2	-5597.12	-5643.41	92.5909	0	0
	PP2D1	-10683.3	-10697.9	29.2033	6.51694e-08	6.23823e-07
	PPAP2A	-3466.59	-3476.84	20.4948	5.97927e-06	4.65099e-05
	PPAPDC1A	-2553.68	-2567.01	26.6574	2.4292e-07	2.19421e-06
	PPIF	-1889.72	-1902.68	25.9187	3.56112e-07	3.18201e-06
	PPIL4	-3691.08	-3704.11	26.0576	3.3138e-07	2.97265e-06
	PPM1D	-5165.05	-5175.69	21.2806	3.9673e-06	3.13403e-05
	PPM1G	-3928.61	-3934.86	12.4905	0.000409032	0.00258855
	PPM1H	-4496.66	-4533.94	74.5624	0	0
	PPP1R1C	-1065.39	-1070.63	10.4855	0.00120314	0.00722836
	PPP1R9A	-12975.3	-12988.9	27.1902	1.84389e-07	1.6889e-06
	PQLC2	-4301.75	-4321.24	38.9735	4.29607e-10	5.04913e-09
	PRAM1	-9882.69	-9918.23	71.0855	0	0
	PRAMEF12	-1821.54	-1831.66	20.2283	6.87301e-06	5.26988e-05
	PRDM1	-7582.87	-7590.77	15.7965	7.05338e-05	0.000490941
	PRDM14	-7584.23	-7589.31	10.174	0.00142439	0.00850719
	PRF1	-6923.85	-6929.51	11.3305	0.000762456	0.00467299
	PRG4	-12792.6	-12803.5	21.7908	3.04061e-06	2.43569e-05
	PRICKLE3	-7645.91	-7680.07	68.3222	2.22045e-16	4.70467e-15
	PRICKLE4	-6763.71	-6785.75	44.0859	3.14275e-11	4.11169e-10
	PRKAB1	-2388.52	-2432.4	87.767	0	0
	PRKAG3	-5053.58	-5071.89	36.614	1.43994e-09	1.60165e-08
	PRODH2	-5467.56	-5526.87	118.62	0	0
	PROK2	-1590.7	-1601.51	21.6189	3.32555e-06	2.64538e-05
	PRPF3	-4820.66	-4826.06	10.8025	0.00101362	0.00615449
	PRPF39	-5032.85	-5056.47	47.2553	6.23168e-12	8.74159e-11
	PRPF40B	-8262.57	-8271.07	17.0118	3.71475e-05	0.000266691
	PRR14L	-26585.4	-26605.9	40.9673	1.54794e-10	1.88981e-09
	PRR16	-3782.24	-3821.11	77.7406	0	0
	PRR29	-2600.52	-2612.49	23.9462	9.90669e-07	8.40779e-06
	PRR3	-6093.03	-6111.81	37.5556	8.88444e-10	1.00786e-08
	PRRC2B	-20816.2	-20829.1	25.7711	3.84404e-07	3.42476e-06
	PRRG2	-2393.01	-2411.29	36.5639	1.47745e-09	1.63938e-08
	PRRT2	-4469.83	-4485.97	32.2909	1.32736e-08	1.34385e-07
	PRRT3	-11592.1	-11611.1	38.1625	6.50902e-10	7.49563e-09
	PRRX1	-1659.19	-1682.3	46.2315	1.05075e-11	1.44292e-10
	PRSS21	-5825.48	-5833.16	15.3534	8.91598e-05	0.000611726
	PRSS22	-4248.38	-4254.22	11.6984	0.000625525	0.00386488
	PRSS27	-3532.69	-3545.35	25.3142	4.87106e-07	4.30198e-06
	PRSS53	-6922.98	-7010.87	175.772	0	0
	PRSS55	-6452.84	-6481.71	57.7395	2.9976e-14	5.47482e-13
	PSAP	-7063.14	-7069.98	13.6799	0.000216766	0.00142002
	PSD4	-11390.7	-11396.8	12.1673	0.00048634	0.00305241
	PSMB8	-4521.49	-4530.42	17.8676	2.36818e-05	0.000173565
	PSMC4	-3128.49	-3149.75	42.5346	6.94416e-11	8.77096e-10
	PSMD7	-2455.48	-2465.26	19.5549	9.77491e-06	7.41399e-05
	PSME3	-2182.51	-2243.39	121.765	0	0
	PSRC1	-4935.02	-4979.81	89.5859	0	0
	PTCHD2	-12431.3	-12486.5	110.32	0	0
	PTGDR	-4112.54	-4152.95	80.8175	0	0
	PTGIS	-5727.46	-5745.75	36.5812	1.46434e-09	1.62681e-08
	PTGR1	-3538.77	-3578.19	78.8311	0	0
	PTGR2	-3497.82	-3521.37	47.1093	6.71363e-12	9.4032e-11
	PTH1R	-6043.27	-6091.26	95.9875	0	0
	PTPRC	-17200.1	-17223.9	47.5363	5.39946e-12	7.6328e-11
	PTPRCAP	-2770.24	-2781.07	21.6698	3.2385e-06	2.58063e-05
	PTRHD1	-10417.9	-10439.4	43.0427	5.35587e-11	6.85011e-10
	PVRL3	-4683.58	-4707.61	48.0562	4.1418e-12	5.91908e-11
	PXK	-5029.05	-5102.03	145.951	0	0
	PYROXD1	-5337.77	-5393.73	111.926	0	0
	PYROXD2	-6954.44	-6986.77	64.6529	8.88178e-16	1.81451e-14
	R3HCC1	-8433.64	-8499.13	130.994	0	0
	R3HDML	-3145.02	-3163.72	37.4089	9.5786e-10	1.08391e-08
	RAB11FIP5	-13907.4	-13914.5	14.2094	0.000163555	0.001091
	RAB26	-3586.78	-3601.77	29.9798	4.3658e-08	4.22336e-07
	RAB27A	-2033.99	-2046.94	25.9096	3.57785e-07	3.19384e-06
	RAB3GAP1	-8104.45	-8120.98	33.0509	8.97786e-09	9.24304e-08
	RAB7B	-2265.41	-2290.09	49.3765	2.11264e-12	3.13193e-11
	RAB9A	-1779.35	-1798.01	37.3225	1.00121e-09	1.13156e-08
	RABEP2	-5827.77	-5841.3	27.0668	1.96543e-07	1.78946e-06
	RAD21L1	-5624.64	-5661.5	73.7056	0	0
	RAD52	-5797.93	-5831.46	67.0568	2.22045e-16	4.70467e-15
	RAD54L	-6196.74	-6211.97	30.4685	3.39338e-08	3.32136e-07
	RAD54L2	-10409.6	-10415.6	11.9254	0.00055374	0.00344935
	RAD9B	-5771.03	-5846.59	151.112	0	0
	RAE1	-3842.86	-3879.84	73.9617	0	0
	RAI1	-18269.6	-18322.3	105.569	0	0
	RAI2	-5391.22	-5422.5	62.5613	2.66454e-15	5.26678e-14
	RALY	-3023.3	-3048.16	49.7242	1.76947e-12	2.64899e-11
	RANBP1	-2181.36	-2216.4	70.0849	0	0
	RASAL3	-11891.7	-11917.9	52.4018	4.52305e-13	7.1959e-12
	RASGRP4	-7631.44	-7688.8	114.718	0	0
	RASL10B	-2176.98	-2192.81	31.6573	1.83923e-08	1.83161e-07
	RASSF1	-3717.43	-3743.73	52.6093	4.07008e-13	6.48655e-12
	RAVER1	-7232.48	-7320.21	175.467	0	0
	RB1CC1	-13842.9	-13895.4	105.016	0	0
	RBFOX2	-4956.57	-4967.54	21.9402	2.81273e-06	2.26108e-05
	RBM14	-4023.07	-4038.33	30.53	3.28749e-08	3.2281e-07
	RBM15	-7145.97	-7156.58	21.2124	4.11094e-06	3.24189e-05
	RBM43	-5864.82	-5872.62	15.6025	7.81529e-05	0.000540267
	RBP1	-2144.2	-2163.64	38.8733	4.52234e-10	5.30142e-09
	RBPJL	-5438.38	-5474.12	71.4802	0	0
	RBPMS	-3358.24	-3366.04	15.605	7.80474e-05	0.000539946
	RCAN2	-2466.15	-2512.67	93.039	0	0
	RCOR1	-3960.65	-3966.76	12.2241	0.000471752	0.00296289
	RCSD1	-5834.16	-5866.06	63.814	1.33227e-15	2.69762e-14
	RD3	-2480.04	-2497.34	34.5963	4.05677e-09	4.32785e-08
	RECQL	-6573.61	-6580.87	14.5348	0.000137597	0.000925283
	REXO1	-13882.2	-13925.7	86.9655	0	0
	REXO4	-5596.52	-5609.53	26.0188	3.38115e-07	3.02712e-06
	RFNG	-3688.56	-3716.96	56.7887	4.85167e-14	8.67035e-13
	RFX4	-6912.66	-7004.75	184.186	0	0
	RFX8	-8221.22	-8258.24	74.0387	0	0
	RGL1	-6559.3	-6565.65	12.7006	0.00036554	0.00232297
	RGMA	-2809.5	-2816.33	13.6526	0.000219937	0.0014377
	RGN	-2675.1	-2680.78	11.3611	0.000749988	0.00459966
	RGS3	-12824	-12863.3	78.6181	0	0
	RHBG	-6081.06	-6087.41	12.6945	0.000366733	0.00232893
	RIC8A	-4868.47	-4894.98	53.0037	3.32845e-13	5.33253e-12
	RIIAD1	-1720.4	-1732.09	23.3695	1.33678e-06	1.1179e-05
	RILPL1	-4709.52	-4762.94	106.833	0	0
	RIMS3	-2608.81	-2632.66	47.709	4.94405e-12	7.01072e-11
	RIT1	-2282.75	-2317.28	69.0614	1.11022e-16	2.43715e-15
	RNASE10	-3790.38	-3796.89	13.0135	0.00030926	0.00197632
	RNF146	-3471.35	-3495.19	47.6795	5.0191e-12	7.10611e-11
	RNF150	-3711.34	-3729.97	37.2519	1.03811e-09	1.17038e-08
	RNF183	-2345.41	-2370.91	50.9942	9.2637e-13	1.42658e-11
	RNF187	-2898.5	-2932.96	68.9313	1.11022e-16	2.43715e-15
	RNF212B	-3746.24	-3791.9	91.332	0	0
	RNF213	-68084.4	-68097.9	27.0908	1.94118e-07	1.77269e-06
	RNF214	-5762.85	-5805.82	85.943	0	0
	RNF215	-4087.98	-4112.09	48.2324	3.78575e-12	5.44433e-11
	RNF216	-4200.6	-4209.05	16.9069	3.92576e-05	0.000280957
	RNF219	-7178.97	-7199.16	40.3738	2.09739e-10	2.53352e-09
	RNF25	-4503.62	-4568.45	129.655	0	0
	RNF5	-2052.9	-2068.15	30.4886	3.35834e-08	3.2906e-07
	RNF7	-1638.4	-1646.43	16.0593	6.13894e-05	0.000432568
	RNF8	-6410.92	-6422.01	22.1916	2.46751e-06	2.00474e-05
	RPAP1	-15074.2	-15080	11.7704	0.000601812	0.00372593
	RPAP2	-8350.92	-8366.68	31.5177	1.97634e-08	1.96387e-07
	RPH3A	-6846.23	-6862.32	32.1859	1.40106e-08	1.41375e-07
	RPL38	-919.837	-926.978	14.2811	0.000157442	0.00105176
	RPRD2	-12490.3	-12607.7	234.769	0	0
	RPS19BP1	-1502.35	-1508.29	11.8879	0.000565005	0.00351473
	RPS2	-2594.59	-2612.87	36.5595	1.48078e-09	1.64108e-08
	RPS6KL1	-6297.42	-6304.2	13.5646	0.000230496	0.00150457
	RRAS2	-1484.94	-1496.01	22.1427	2.53117e-06	2.05099e-05
	RRP1B	-9558.68	-9569.95	22.5414	2.0566e-06	1.68438e-05
	RRP9	-6025.74	-6074.29	97.0867	0	0
	RS1	-2404.88	-2420.41	31.0584	2.50375e-08	2.47717e-07
	RTEL1	-14299.7	-14315.6	31.7827	1.72425e-08	1.72274e-07
	RTF1	-5981.24	-6005.75	49.0225	2.53042e-12	3.71508e-11
	RTKN	-8467.73	-8475.77	16.075	6.0881e-05	0.000429648
	RUNDC1	-6493.79	-6511.28	34.9861	3.3207e-09	3.58024e-08
	RXRBA	-4568.98	-4632.75	127.536	0	0
	S100A13	-2496.11	-2501.98	11.7395	0.000611884	0.00378572
	S100A5	-1545.01	-1553.6	17.1841	3.39264e-05	0.000245108
	S100A9	-1870.73	-1879.31	17.1443	3.46447e-05	0.000249508
	SAAL1	-4967.57	-4988.86	42.5842	6.77038e-11	8.57519e-10
	SAC3D1	-5219.68	-5241.62	43.8881	3.47691e-11	4.5101e-10
	SARDH	-9114.89	-9124.02	18.2688	1.91821e-05	0.000141954
	SARNP	-2004.1	-2019.89	31.5716	1.92218e-08	1.91213e-07
	SAXO1	-5827.44	-5847.03	39.1847	3.8554e-10	4.55466e-09
	SCAF4	-10620	-10626.7	13.4577	0.000244009	0.00158823
	SCAMP1	-2762.12	-2772.89	21.5485	3.44987e-06	2.74188e-05
	SCAMP2	-5247.17	-5255.29	16.2387	5.58424e-05	0.000395312
	SCAMP5	-2684.91	-2702.88	35.951	2.02341e-09	2.22356e-08
	SCEL	-9047.88	-9101.41	107.062	0	0
	SCGB1C1	-1357.55	-1368.27	21.4441	3.64301e-06	2.88284e-05
	SCMH1	-7418.62	-7427.21	17.1882	3.38532e-05	0.000244772
	SCN2B	-2337.77	-2354.95	34.3571	4.5873e-09	4.87675e-08
	SCTR	-5930.63	-5980.13	98.9891	0	0
	SDC2	-2182.69	-2199.42	33.4483	7.31844e-09	7.61184e-08
	SDF2	-1956.48	-2011.81	110.667	0	0
	SDHC	-2324.34	-2344.02	39.3612	3.52232e-10	4.17196e-09
	SDSL	-4952.51	-4990.93	76.8387	0	0
	SEL1L3	-10247.7	-10272.9	50.4525	1.2208e-12	1.86116e-11
	SELPLG	-6661.12	-6675.18	28.1183	1.14124e-07	1.06237e-06
	SEMA4C	-9602.85	-9645.53	85.3526	0	0
	SERINC2	-4553.44	-4578.49	50.1053	1.45717e-12	2.20678e-11
	SERP1	-448.618	-458.226	19.2159	1.16735e-05	8.76661e-05
	SERPINA10	-7237.09	-7290.05	105.922	0	0
	SERPINA6	-6198.74	-6205.25	13.0339	0.000305908	0.00195764
	SERPINA9	-5363.25	-5369.54	12.5695	0.000392104	0.00248486
	SERPINB5	-3353.69	-3359.3	11.2352	0.000802611	0.00491249
	SERPINC1	-5036.5	-5096.45	119.891	0	0
	SERPINE2	-4599.15	-4617.65	36.9892	1.18788e-09	1.33428e-08
	SERTAD1	-2865.66	-2888.6	45.8794	1.25764e-11	1.70904e-10
	SESTD1	-7915.53	-7951.37	71.6779	0	0
	SETD1A	-15208.8	-15222.6	27.5625	1.52103e-07	1.40587e-06
	SETD2	-22082	-22091.4	18.7955	1.45512e-05	0.000108652
	SETD5	-11201.5	-11263.4	123.865	0	0
	SFN	-3006.3	-3019.97	27.3315	1.71393e-07	1.57302e-06
	SFTPB	-4919.45	-4940.68	42.4592	7.21723e-11	9.09072e-10
	SFTPC	-2270.37	-2282.94	25.1368	5.34044e-07	4.69836e-06
	SFXN1	-3406.18	-3413.96	15.5667	7.96454e-05	0.000549337
	SGCE	-3920	-3926.47	12.9355	0.000322417	0.00205896
	SGK1	-4539.37	-4562.81	46.8792	7.54985e-12	1.04939e-10
	SGSH	-5314.33	-5331.24	33.8197	6.04648e-09	6.34672e-08
	SH2B1	-7784.12	-7867.58	166.927	0	0
	SH2B3	-6537.95	-6594.07	112.249	0	0
	SH2D3C	-8526.68	-8560.68	68.0022	2.22045e-16	4.70467e-15
	SH3YL1	-3848.92	-3879.94	62.0429	3.33067e-15	6.5551e-14
	SHC1	-4806.98	-4852.02	90.0641	0	0
	SHISA4	-2184.83	-2206.41	43.1581	5.04894e-11	6.4848e-10
	SHQ1	-7303.04	-7321.46	36.835	1.28558e-09	1.43696e-08
	SHROOM4	-16771.9	-16850.2	156.636	0	0
	SIGIRR	-4612.34	-4677.31	129.926	0	0
	SIGLEC1	-20679.8	-20686.7	13.771	0.000206503	0.00135864
	SIMC1	-12860.9	-12897.8	73.8958	0	0
	SKIDA1	-7404.79	-7411.41	13.2318	0.000275243	0.00177759
	SLC10A1	-4309.17	-4326.11	33.8888	5.83547e-09	6.14642e-08
	SLC13A2	-6328.73	-6354.66	51.8495	5.99298e-13	9.45215e-12
	SLC15A3	-6853.88	-6878.78	49.7986	1.70364e-12	2.56303e-11
	SLC16A5	-6074.73	-6137.33	125.204	0	0
	SLC17A2	-5614.55	-5633.8	38.4982	5.48044e-10	6.39175e-09
	SLC17A5	-6301.07	-6332.62	63.0992	1.9984e-15	3.9933e-14
	SLC19A1	-6911.76	-6942.23	60.9387	5.88418e-15	1.14086e-13
	SLC1A2	-4565.55	-4573.33	15.5501	8.03468e-05	0.000553756
	SLC1A7	-5001.97	-5006.94	9.94956	0.00160888	0.00951571
	SLC22A12	-7061.16	-7116.26	110.189	0	0
	SLC24A5	-5225.43	-5238.11	25.3591	4.75904e-07	4.21528e-06
	SLC25A18	-4074.67	-4113.82	78.2924	0	0
	SLC25A26	-2576.86	-2595.77	37.8186	7.76392e-10	8.87361e-09
	SLC25A36	-3645.1	-3673.4	56.6166	5.29576e-14	9.39047e-13
	SLC25A37	-3376.51	-3432.31	111.596	0	0
	SLC25A44	-2807.45	-2818	21.0896	4.38309e-06	3.44758e-05
	SLC26A9	-7456.03	-7483.31	54.5534	1.51212e-13	2.52445e-12
	SLC30A10	-5672.1	-5680.95	17.6883	2.60227e-05	0.000190112
	SLC35A5	-4583.92	-4632.62	97.3961	0	0
	SLC35D2	-4042.77	-4053.81	22.0874	2.60511e-06	2.1053e-05
	SLC35G2	-4249.64	-4267.01	34.7493	3.7502e-09	4.02904e-08
	SLC37A3	-5368.93	-5390.15	42.4254	7.34293e-11	9.23631e-10
	SLC39A12	-8179.83	-8192	24.3491	8.03634e-07	6.87797e-06
	SLC39A3	-4843.87	-4870.65	53.553	2.51688e-13	4.0897e-12
	SLC39A5	-6199.05	-6239.86	81.6361	0	0
	SLC44A3	-7386.25	-7427.59	82.6873	0	0
	SLC6A1	-5664.45	-5700.9	72.9039	0	0
	SLCO2A1	-6738.88	-6775.03	72.3025	0	0
	SLK	-12741.4	-12771.4	60.0137	9.4369e-15	1.78053e-13
	SLMAP	-5838.14	-5913.15	150.026	0	0
	SLTM	-10085.4	-10139	107.248	0	0
	SMAD6	-4056.54	-4100.66	88.242	0	0
	SMG7	-8006.63	-8014.6	15.9323	6.56492e-05	0.000460099
	SMIM11	-1002.71	-1015.15	24.8825	6.09324e-07	5.31456e-06
	SMIM23	-2541.28	-2547.72	12.8923	0.000329934	0.00210255
	SMPDL3A	-5110.8	-5117.06	12.5212	0.000402369	0.00254815
	SNAI3	-4876.79	-4928.38	103.171	0	0
	SNAPC4	-17955.6	-17972.2	33.1328	8.60752e-09	8.90191e-08
	SNF8	-3361.03	-3403.51	84.9635	0	0
	SNPH	-5386.01	-5407.83	43.6249	3.97744e-11	5.12299e-10
	SNRK	-7943.53	-7949.5	11.9312	0.000552023	0.003441
	SNRNP25	-1755.47	-1762.33	13.722	0.000211958	0.00138952
	SNRNP70	-3906.79	-3997.4	181.226	0	0
	SNRPC	-1719.77	-1746.56	53.5818	2.48024e-13	4.04456e-12
	SNRPC	-10163.8	-10189.4	51.3802	7.60947e-13	1.18583e-11
	SNTN	-2028.74	-2052.49	47.5093	5.47429e-12	7.71469e-11
	SNUPN	-3603	-3628.95	51.9007	5.83755e-13	9.22293e-12
	SNX29	-8041.28	-8178.2	273.826	0	0
	SNX30	-4256.31	-4297.61	82.5895	0	0
	SOAT1	-5886.97	-5920.39	66.8437	2.22045e-16	4.70467e-15
	SOBP	-7256.34	-7275.57	38.4573	5.59651e-10	6.5022e-09
	SOHLH2	-6378.65	-6418.08	78.8603	0	0
	SORT1	-7521.67	-7549.06	54.7884	1.34226e-13	2.26153e-12
	SOWAHB	-10309.9	-10340.4	61.0363	5.55112e-15	1.07857e-13
	SOX7	-4107.14	-4136.45	58.6073	1.93179e-14	3.58559e-13
	SP7	-4202.4	-4227.36	49.9111	1.60871e-12	2.42422e-11
	SPACA3	-1878.08	-1893.13	30.0976	4.10832e-08	3.99119e-07
	SPAG1	-11660.1	-11669.9	19.456	1.02944e-05	7.78219e-05
	SPAG17	-24942.2	-24966.9	49.419	2.06724e-12	3.07459e-11
	SPARC	-3120.5	-3148.52	56.0413	7.09433e-14	1.23401e-12
	SPATA18	-7756.54	-7770.84	28.6045	8.87765e-08	8.3578e-07
	SPATA19	-1874.19	-1885.7	23.0176	1.60526e-06	1.33024e-05
	SPATA22	-3663.13	-3668.13	9.99346	0.00157097	0.00930962
	SPATA33	-2503.05	-2508.01	9.9142	0.00164008	0.00969401
	SPATA5	-8161.93	-8249.56	175.27	0	0
	SPATA6L	-6342.61	-6350.58	15.9252	6.58949e-05	0.000461466
	SPATS1	-5244.04	-5252.61	17.1452	3.46292e-05	0.000249593
	SPEF1	-4501.25	-4507.41	12.3244	0.000447085	0.00281183
	SPERT	-4664.47	-4673.76	18.58	1.62924e-05	0.000121356
	SPG20	-7709.03	-7756.67	95.277	0	0
	SPIC	-4733.45	-4752.3	37.6925	8.28219e-10	9.45412e-09
	SPINK5	-13665.4	-13747.6	164.317	0	0
	SPINT1	-5254.83	-5262.17	14.6831	0.000127179	0.000859023
	SPRYD3	-4215.64	-4221.69	12.1113	0.000501172	0.00314118
	SPRYD4	-2514.36	-2519.99	11.2722	0.00078677	0.00481877
	SPSB2	-3566.8	-3576.92	20.2433	6.81923e-06	5.23744e-05
	SPTLC1	-4451.38	-4477.73	52.6866	3.91243e-13	6.2462e-12
	SPX	-1734.26	-1744.4	20.2705	6.72297e-06	5.18532e-05
	SRCIN1	-13685.4	-13716	61.2324	5.10703e-15	9.944e-14
	SRD5A2	-3440.22	-3454.08	27.7132	1.40696e-07	1.30308e-06
	SRRM2	-25881.9	-25933.8	103.736	0	0
	SRSF6	-2883.09	-2949.04	131.903	0	0
	SSH3	-7248.61	-7280.53	63.8529	1.33227e-15	2.69762e-14
	SSMEM1	-3060.05	-3067.59	15.0909	0.000102458	0.000699809
	SSPN	-2624.79	-2630.79	11.9874	0.000535611	0.00334784
	ST13	-2701.38	-2709.31	15.8515	6.85108e-05	0.000477588
	ST3GAL1	-3379.35	-3389.53	20.3622	6.40846e-06	4.9637e-05
	ST3GAL5	-4652.17	-4667.25	30.1571	3.98417e-08	3.8747e-07
	ST8SIA1	-3088.6	-3106.98	36.7473	1.34479e-09	1.49946e-08
	STAM	-5769.79	-5817.51	95.436	0	0
	STAMBPL1	-4267.63	-4279.22	23.1978	1.46167e-06	1.21677e-05
	STARD3	-1926.13	-1931.17	10.0884	0.00149203	0.00888218
	STARD9	-63383.8	-63394.3	20.9971	4.59971e-06	3.60864e-05
	STEAP4	-5333.19	-5341.61	16.8341	4.07926e-05	0.000291257
	STK11	-5455.44	-5523.89	136.884	0	0
	STK40	-3917.1	-3983.77	133.333	0	0
	STMN4	-1658.66	-1672.84	28.3645	1.00489e-07	9.41198e-07
	STMND1	-3537.54	-3557.56	40.0254	2.50677e-10	3.01605e-09
	STOML3	-3379.95	-3396.03	32.1655	1.41584e-08	1.42709e-07
	STOX1	-13434.4	-13482.8	96.6989	0	0
	STX1B	-3409.94	-3420.84	21.8027	3.02176e-06	2.42272e-05
	STX6	-1788.63	-1793.9	10.5404	0.00116793	0.00703528
	STYXL1	-4951.24	-4996.16	89.832	0	0
	SULT1D1	-4099.64	-4140.39	81.5086	0	0
	SUMF1	-4992.17	-5021.82	59.2973	1.35447e-14	2.53984e-13
	SUN1	-10257	-10275.2	36.4364	1.57734e-09	1.74597e-08
	SUN2	-7573.59	-7644	140.837	0	0
	SUN5	-5102.12	-5111.09	17.9455	2.27318e-05	0.000167139
	SUPT20H	-7352.64	-7359.38	13.49	0.000239842	0.00156446
	SUPT4H1	-1197.96	-1218.41	40.907	1.59652e-10	1.94392e-09
	SURF1	-3709.97	-3731.27	42.607	6.69207e-11	8.48777e-10
	SUSD5	-7673.12	-7681.35	16.4621	4.96334e-05	0.000352451
	SVIL	-24467.4	-24513.1	91.3202	0	0
	SWAP70	-5150.99	-5247.05	192.12	0	0
	SWT1	-10126.1	-10157.2	62.3004	2.88658e-15	5.69336e-14
	SYBU	-7278.61	-7295.03	32.837	1.0022e-08	1.02372e-07
	SYN1	-5089.77	-5095.67	11.8031	0.000591319	0.00366345
	SYN3	-5014.16	-5075.79	123.259	0	0
	SYNM	-19188	-19194.5	13.0835	0.000297915	0.00191454
	SYS1	-1651.01	-1693.92	85.8221	0	0
	SYT11	-3647.07	-3662.08	30.017	4.28283e-08	4.15189e-07
	TAC3	-2065.18	-2076.86	23.3584	1.34453e-06	1.12335e-05
	TAGLN	-1779.26	-1824.19	89.8639	0	0
	TBATA	-6734.15	-6746.74	25.1912	5.19175e-07	4.57636e-06
	TBC1D10B	-6950.39	-6959.71	18.6457	1.57399e-05	0.000117336
	TBC1D19	-4971	-4978.84	15.6778	7.50985e-05	0.000521124
	TBC1D20	-3529.23	-3554.71	50.9644	9.40581e-13	1.44602e-11
	TBC1D21	-4394.33	-4466.12	143.582	0	0
	TBC1D32	-14771.2	-14791	39.6107	3.09987e-10	3.69556e-09
	TBCA	-992.275	-1010.61	36.6644	1.40316e-09	1.56264e-08
	TBCD	-12122.2	-12163.1	81.9326	0	0
	TBCK	-7890.61	-7950.74	120.254	0	0
	TBX15	-4311.36	-4326.5	30.2679	3.76298e-08	3.67132e-07
	TBXAS1	-6093.19	-6105.78	25.1981	5.17337e-07	4.56456e-06
	TCEB3	-8284.16	-8301.44	34.5622	4.12838e-09	4.39911e-08
	TCF21	-1531.66	-1549.61	35.9044	2.0724e-09	2.27466e-08
	TCF3	-7641.13	-7697.71	113.146	0	0
	TCF7L2	-5108.9	-5118.6	19.4008	1.05962e-05	7.9905e-05
	TCFL5	-3673.74	-3685.19	22.916	1.69237e-06	1.40115e-05
	TCOF1	-19871.3	-19880.6	18.6642	1.55882e-05	0.0001163
	TCP11	-6860.27	-6866.91	13.2784	0.000268489	0.00173766
	TCTE1	-6044.65	-6054.18	19.0438	1.27749e-05	9.5702e-05
	TCTEX1D2	-2557.61	-2566.36	17.5003	2.87256e-05	0.000208855
	TCTN1	-7143.09	-7157.26	28.3255	1.02536e-07	9.58401e-07
	TDRP	-2824.17	-2837.93	27.5249	1.55082e-07	1.43196e-06
	TEKT3	-5199.79	-5204.87	10.1738	0.00142451	0.00850235
	TEPP	-3001.37	-3030.84	58.9448	1.62093e-14	3.02088e-13
	TEX14	-17894.9	-17923.5	57.1863	3.9635e-14	7.13898e-13
	TFAP2D	-4147.94	-4195.02	94.162	0	0
	TFB2M	-6893.85	-6925.82	63.9381	1.33227e-15	2.69762e-14
	TFPT	-3119.96	-3178.52	117.131	0	0
	TGFBR3	-9546.36	-9577.61	62.5001	2.66454e-15	5.26678e-14
	THAP7	-3766.37	-3838.45	144.154	0	0
	THBD	-7771.52	-7776.77	10.4984	0.00119478	0.00719234
	THOC5	-5623.6	-5666.44	85.6925	0	0
	THRAP3	-11188.7	-11210.7	43.9219	3.41751e-11	4.43936e-10
	TIMD4	-6355.7	-6368.26	25.1171	5.39533e-07	4.74208e-06
	TIPIN	-3941.25	-3949.73	16.9594	3.81872e-05	0.000273725
	TLDC2	-3592.58	-3627.74	70.3077	0	0
	TLR3	-9385.52	-9390.61	10.1876	0.00141388	0.00844995
	TLR9	-13166	-13174.7	17.5113	2.85602e-05	0.000207818
	TM2D2	-2172.93	-2201.43	56.9882	4.38538e-14	7.86784e-13
	TM4SF19	-2999.66	-3022.75	46.1874	1.07467e-11	1.47356e-10
	TM9SF1	-4841.85	-4892.07	100.447	0	0
	TMBIM6	-2021.3	-2033.01	23.4223	1.30065e-06	1.08868e-05
	TMC5	-11039.2	-11059.7	41.1129	1.43682e-10	1.76121e-09
	TMC6	-9459.71	-9465.05	10.6799	0.00108308	0.00655449
	TMC8	-9935.58	-9946.95	22.7273	1.86701e-06	1.53599e-05
	TMCO3	-9107.53	-9149.11	83.1652	0	0
	TMCO4	-7577.64	-7646.47	137.675	0	0
	TMEM108	-6084.26	-6091.44	14.3636	0.000150684	0.00100809
	TMEM120B	-3731.54	-3786.45	109.804	0	0
	TMEM130	-5845.03	-5850.77	11.4721	0.000706471	0.00434737
	TMEM136	-2344.97	-2357.38	24.8319	6.25552e-07	5.4457e-06
	TMEM150B	-3867.72	-3874.3	13.1568	0.000286479	0.00184624
	TMEM150C	-2532.39	-2539.6	14.4301	0.000145456	0.000975258
	TMEM154	-2921.08	-2935.71	29.2737	6.28414e-08	6.02169e-07
	TMEM176B	-4556.67	-4582.04	50.7308	1.05937e-12	1.62319e-11
	TMEM177	-3217.98	-3228.9	21.8328	2.97472e-06	2.38709e-05
	TMEM184B	-3877.29	-3905.9	57.2216	3.88578e-14	7.01284e-13
	TMEM19	-4538.07	-4600.43	124.725	0	0
	TMEM190	-2578.55	-2586.48	15.8586	6.82546e-05	0.000476166
	TMEM196	-1677.17	-1705.47	56.594	5.35127e-14	9.47051e-13
	TMEM232	-8933.82	-8940.35	13.044	0.000304257	0.00194981
	TMEM234	-2260.44	-2318.75	116.626	0	0
	TMEM241	-5229.21	-5239	19.5786	9.6546e-06	7.33492e-05
	TMEM246	-3461.68	-3474.21	25.0723	5.52204e-07	4.84412e-06
	TMEM249	-3541.57	-3549.99	16.8489	4.04758e-05	0.000289222
	TMEM259	-6579.08	-6621.85	85.5434	0	0
	TMEM27	-2312.5	-2351.97	78.9374	0	0
	TMEM39A	-3535.43	-3543.98	17.0964	3.55304e-05	0.000255283
	TMEM40	-3460.97	-3500.23	78.5292	0	0
	TMEM5	-3908.82	-3927.75	37.8532	7.62725e-10	8.73927e-09
	TMEM50B	-1724.07	-1768.73	89.3197	0	0
	TMEM95	-2922.41	-2935.33	25.84	3.70922e-07	3.30787e-06
	TMOD1	-3029.52	-3056.91	54.7742	1.35225e-13	2.27417e-12
	TMPRSS12	-4996.06	-5008.47	24.8215	6.28936e-07	5.46474e-06
	TMPRSS7	-7905.41	-7966.22	121.619	0	0
	TMPRSS9	-14727.2	-14740.3	26.0709	3.29105e-07	2.95515e-06
	TMTC4	-7234.21	-7241.24	14.047	0.000178301	0.00118504
	TMUB1	-2466.27	-2483.88	35.2308	2.9286e-09	3.17624e-08
	TNFRSF1B	-6870.53	-6876	10.9259	0.000948288	0.00578089
	TNFRSF4	-4876.08	-4886.45	20.745	5.24686e-06	4.10929e-05
	TNFSF10	-3822.39	-3828.15	11.5235	0.000687207	0.00423168
	TNK1	-7180.21	-7229.88	99.3375	0	0
	TNKS1BP1	-22128.3	-22136.2	15.8216	6.96021e-05	0.000484826
	TNNI1	-2319.33	-2333.52	28.3945	9.89473e-08	9.27708e-07
	TNNT2	-3520.71	-3548.01	54.595	1.48104e-13	2.48162e-12
	TOMM20	-1799.1	-1812.28	26.3485	2.85041e-07	2.56705e-06
	TOMM7	-958.814	-972.806	27.9848	1.2227e-07	1.13588e-06
	TOX4	-5006.95	-5034.84	55.784	8.08242e-14	1.39789e-12
	TP53	-5038.93	-5054.25	30.6512	3.08829e-08	3.03904e-07
	TPCN1	-8119.77	-8155.26	70.9726	0	0
	TPD52L1	-2434.13	-2439.58	10.8953	0.000964101	0.00586554
	TPK1	-3205.81	-3211.27	10.9042	0.000959464	0.00584511
	TPM2	-2737.28	-2754.21	33.8436	5.97256e-09	6.27634e-08
	TPP2	-9372.38	-9389.25	33.7514	6.2625e-09	6.54338e-08
	TPRG1	-2981.4	-2987.97	13.1489	0.000287694	0.00185277
	TPST2	-4311.84	-4371.1	118.512	0	0
	TRABD	-4090.55	-4113.46	45.8228	1.29448e-11	1.75128e-10
	TRADD	-3910.09	-3923.64	27.0862	1.94585e-07	1.77518e-06
	TRAF3	-4855.42	-4866.26	21.6926	3.20031e-06	2.55689e-05
	TRAF3IP2	-6120.21	-6155.15	69.8723	0	0
	TRAFD1	-6659.66	-6684.36	49.3868	2.10165e-12	3.1207e-11
	TRBV12-3	-1396.8	-1415	36.4071	1.6012e-09	1.7681e-08
	TRDMT1	-3993.21	-4007.73	29.0552	7.03447e-08	6.69852e-07
	TRIM37	-9019.65	-9064.47	89.6309	0	0
	TRIM41	-5142.74	-5154.06	22.6382	1.95552e-06	1.60737e-05
	TRIM55	-6062.49	-6080.69	36.4121	1.59708e-09	1.76569e-08
	TRIM66	-14119	-14124.8	11.6622	0.000637827	0.00393557
	TRIM69	-6550.69	-6613.64	125.888	0	0
	TRIM71	-7888.79	-7970.34	163.116	0	0
	TRIM72	-4572.72	-4578.17	10.8951	0.000964169	0.00586204
	TRP53INP1	-2131	-2141.84	21.6838	3.21492e-06	2.56631e-05
	TRPT1	-3299.06	-3336.26	74.3971	0	0
	TSEN15	-1591.01	-1597.53	13.038	0.000305233	0.00195469
	TSKU	-4154.57	-4207.2	105.264	0	0
	TSPAN10	-4821.63	-4831.35	19.4554	1.02975e-05	7.77807e-05
	TSPAN17	-3303.69	-3340.85	74.3328	0	0
	TSPAN18	-2777.34	-2787.98	21.2741	3.98082e-06	3.14199e-05
	TSSK3	-2011.88	-2052.32	80.8829	0	0
	TTC12	-8975.57	-9014.52	77.9108	0	0
	TTC22	-5978.06	-5986.37	16.6168	4.57445e-05	0.000325849
	TTC29	-5937.19	-5945.12	15.8636	6.80766e-05	0.000475651
	TTC9	-2299.84	-2347.86	96.052	0	0
	TTLL1	-4193.34	-4204.43	22.1796	2.48297e-06	2.01372e-05
	TTLL3	-10999.2	-11036.1	73.8636	0	0
	TTLL6	-10111.4	-10120	17.1576	3.44034e-05	0.000248161
	TTYH2	-6678.81	-6684.78	11.9401	0.000549387	0.00342691
	TULP1	-7238.76	-7266.8	56.0775	6.9722e-14	1.21508e-12
	TULP2	-6979.6	-7026.34	93.4766	0	0
	TXNDC2	-10344.7	-10354.8	20.2437	6.81774e-06	5.24071e-05
	TXNL1	-1482.89	-1490.98	16.1833	5.74973e-05	0.000406083
	TYW3	-4128.88	-4151.29	44.8288	2.15037e-11	2.84185e-10
	TYW5	-3537.41	-3548.84	22.8524	1.74929e-06	1.44566e-05
	U2AF2	-3638.5	-3656	35.0127	3.27553e-09	3.53572e-08
	UAP1L1	-5216.11	-5223.72	15.2156	9.59071e-05	0.000656047
	UBAP1	-4064.55	-4140.75	152.395	0	0
	UBAP2	-12860.6	-12968.9	216.642	0	0
	UBE2C	-1490.74	-1517.29	53.0917	3.18412e-13	5.11026e-12
	UBE2I	-1236.47	-1243.47	13.9976	0.000183046	0.00121569
	UBE3A	-6441.41	-6458.45	34.0888	5.26544e-09	5.57173e-08
	UBE3B	-10305.6	-10345.3	79.3811	0	0
	UBE4B	-12494.7	-12576.6	163.859	0	0
	UBN1	-9804.61	-9821.03	32.8478	9.96622e-09	1.01917e-07
	UBXN11	-5767.71	-5775.33	15.2349	9.49349e-05	0.000649884
	UBXN8	-3373.8	-3382.72	17.8466	2.39453e-05	0.000175355
	UCHL1	-2127.98	-2154.08	52.2054	4.99822e-13	7.93805e-12
	UCK2	-3298.11	-3315.43	34.6598	3.92654e-09	4.20365e-08
	UCMA	-1799.22	-1822.18	45.9139	1.23564e-11	1.68417e-10
	UFSP2	-5096.43	-5172.87	152.894	0	0
	ULK3	-5130.57	-5135.94	10.7452	0.00104549	0.00633538
	ULK4	-15392.7	-15416	46.4736	9.28591e-12	1.27902e-10
	UMODL1	-18253.4	-18262.2	17.5418	2.81063e-05	0.000204679
	UNC119	-2310.91	-2347.43	73.0361	0	0
	UNMMER1	-1105.84	-1134.92	58.1515	2.42029e-14	4.46506e-13
	UNMMER2	-3884.66	-3902.26	35.1958	2.98168e-09	3.22998e-08
	UNMMER3	-2189.58	-2206.94	34.7382	3.77156e-09	4.04723e-08
	UPB1	-4651.27	-4675.03	47.519	5.4472e-12	7.68838e-11
	UPF3A	-5444.14	-5459.62	30.9504	2.64704e-08	2.61327e-07
	UPK3BL	-3936.48	-3945.18	17.3977	3.03187e-05	0.000220263
	UQCC2	-1400.27	-1411.89	23.2413	1.42895e-06	1.19062e-05
	UROD	-3249.15	-3261.01	23.7226	1.11268e-06	9.38224e-06
	USP47	-10406.1	-10433.2	54.3795	1.65201e-13	2.73796e-12
	USP48	-9882.05	-9892.18	20.2458	6.81015e-06	5.23929e-05
	USPL1	-15682.1	-15693.2	22.2631	2.37726e-06	1.93659e-05
	UTP20	-30109.4	-30126.9	35.0702	3.18034e-09	3.43702e-08
	VAMP1	-2170.48	-2177.88	14.8089	0.000118973	0.000807177
	VBP1	-1443.09	-1449.96	13.741	0.00020982	0.00137649
	VGLL4	-3209.71	-3237.94	56.4524	5.75096e-14	1.0119e-12
	VPRBP	-10698	-10738.4	80.9289	0	0
	VPS16	-6698.54	-6772.54	148.013	0	0
	VPS25	-1764.44	-1795.96	63.0334	1.9984e-15	3.9933e-14
	VPS41	-7041.09	-7047.01	11.8481	0.000577216	0.00358093
	VPS72	-3518.38	-3545.64	54.5064	1.54987e-13	2.58274e-12
	VRK3	-6172.39	-6180.41	16.0486	6.17386e-05	0.000434693
	VSIG10	-6744.3	-6768.58	48.5641	3.19655e-12	4.61882e-11
	VTI1B	-2270.32	-2311.08	81.516	0	0
	VWA1	-4771.84	-4777.28	10.8853	0.000969295	0.00588929
	VWA5B2	-14810.9	-14844.4	67.0583	2.22045e-16	4.70467e-15
	VWDE	-22947.6	-22953	10.7898	0.00102063	0.00619297
	WASF1	-4568.1	-4606.17	76.1222	0	0
	WBSCR28	-4147.06	-4168.53	42.9384	5.64899e-11	7.20483e-10
	WDR11	-11436.7	-11447.7	21.9383	2.81563e-06	2.26142e-05
	WDR41	-4756.95	-4765.97	18.0494	2.15245e-05	0.000158645
	WDR48	-6426.97	-6483.56	113.176	0	0
	WDR5	-2748.68	-2800.47	103.575	0	0
	WDR5B	-3844.72	-3853.03	16.6127	4.58434e-05	0.000326299
	WDR6	-1615.75	-1632.45	33.3978	7.51086e-09	7.77656e-08
	WDR70	-5267.73	-5288.24	41.0344	1.49573e-10	1.83096e-09
	WDR73	-4963.35	-4982.67	38.6286	5.12611e-10	5.99381e-09
	WDR78	-9877.76	-9885.18	14.8395	0.000117058	0.000795365
	WDR89	-4520.13	-4534.09	27.9269	1.25986e-07	1.16921e-06
	WDYHV1	-2827.98	-2837.63	19.3027	1.1155e-05	8.40493e-05
	WFS1	-7930.11	-7935.27	10.3266	0.00131124	0.00785194
	WLS	-4593.89	-4658.7	129.618	0	0
	WNT7B	-2659.59	-2688.32	57.4704	3.43059e-14	6.25312e-13
	WNT8B	-3506.89	-3532.73	51.6836	6.52034e-13	1.02133e-11
	WSCD2	-4810.69	-4847.55	73.7107	0	0
	WSCD2	-2941.26	-2953.18	23.8294	1.05261e-06	8.9169e-06
	WWOX	-3775.87	-3781.71	11.6753	0.000633369	0.0039107
	XAF1	-4299.76	-4313.3	27.0682	1.96398e-07	1.78993e-06
	XBP1	-4101.26	-4168.86	135.187	0	0
	XKR8	-5818.82	-5827.7	17.7572	2.50961e-05	0.000183636
	XPC	-11105.4	-11124.6	38.4306	5.67368e-10	6.58348e-09
	XPO5	-11004.6	-11014.8	20.3147	6.56926e-06	5.08394e-05
	XPOT	-8502.48	-8510.97	16.9813	3.77507e-05	0.000270808
	XYLB	-7549.75	-7586.53	73.5685	0	0
	YAE1D1	-2521.94	-2532.08	20.2908	6.65213e-06	5.13936e-05
	YAF2	-3328.06	-3338.02	19.9228	8.06324e-06	6.1515e-05
	YIF1B	-3790.01	-3812.84	45.6706	1.3991e-11	1.88724e-10
	YPEL5	-1715.43	-1725.56	20.2608	6.75719e-06	5.20731e-05
	ZAK	-7872.78	-7936.07	126.578	0	0
	ZAR1	-4670.76	-4677.29	13.0666	0.000300607	0.00192912
	ZBBX	-12166.9	-12174.7	15.607	7.79639e-05	0.000539778
	ZBTB10	-7128.21	-7155.78	55.1364	1.12466e-13	1.93415e-12
	ZBTB32	-5611.3	-5634.5	46.4103	9.59099e-12	1.31905e-10
	ZBTB9	-5487.76	-5497.73	19.9536	7.93451e-06	6.05836e-05
	ZC3H3	-11190	-11197	13.875	0.000195379	0.00129197
	ZC3H6	-12297	-12330.7	67.3692	2.22045e-16	4.70467e-15
	ZCCHC8	-7681	-7693.32	24.6374	6.91943e-07	5.98373e-06
	ZDHHC13	-5755.5	-5832.83	154.652	0	0
	ZDHHC14	-4232.33	-4243.52	22.382	2.23462e-06	1.82528e-05
	ZDHHC18	-4047.85	-4067.77	39.8513	2.74051e-10	3.27999e-09
	ZDHHC4	-4606.55	-4613.96	14.8243	0.000118004	0.000801197
	ZFAND5	-1438.4	-1481.86	86.9178	0	0
	ZFP64	-6655.65	-6665.87	20.4475	6.12892e-06	4.7593e-05
	ZFYVE19	-4160.93	-4188.36	54.8574	1.29674e-13	2.197e-12
	ZFYVE26	-26108.2	-26115.5	14.7046	0.000125737	0.00085117
	ZFYVE27	-4843.41	-4851.23	15.6528	7.61005e-05	0.000527676
	ZNF106	-20196.3	-20220.8	48.9521	2.62301e-12	3.83868e-11
	ZNF148	-6588.91	-6678.54	179.261	0	0
	ZNF202	-6627.02	-6654.48	54.9183	1.25677e-13	2.13324e-12
	ZNF277	-7422.59	-7466.41	87.6271	0	0
	ZNF316	-11943.1	-11960.8	35.4731	2.58601e-09	2.81807e-08
	ZNF317	-7181.55	-7203.09	43.0764	5.26444e-11	6.75209e-10
	ZNF324	-7332.19	-7406.21	148.05	0	0
	ZNF326	-6918.35	-6963.95	91.2096	0	0
	ZNF329	-6617.6	-6640.02	44.8323	2.14657e-11	2.84506e-10
	ZNF341	-7731.22	-7806.63	150.818	0	0
	ZNF362	-3044.55	-3081.36	73.6096	0	0
	ZNF384	-5761.43	-5869.73	216.592	0	0
	ZNF446	-8071.66	-8103.96	64.5973	8.88178e-16	1.81451e-14
	ZNF462	-19559.1	-19594.6	71.1785	0	0
	ZNF512B	-8281.53	-8298.24	33.43	7.38753e-09	7.67497e-08
	ZNF516	-11401.4	-11438.1	73.4175	0	0
	ZNF574	-8307.81	-8319.39	23.1572	1.49286e-06	1.24048e-05
	ZNF629	-8976.31	-8981.33	10.0361	0.00153502	0.0091143
	ZNF668	-6269.68	-6322.46	105.558	0	0
	ZNF740	-2883.23	-2922.2	77.9336	0	0
	ZNF777	-7666.34	-7674.37	16.0627	6.12796e-05	0.000432127
	ZNF786	-11107.4	-11125.4	35.8394	2.14268e-09	2.34897e-08
	ZNF853	-10221.4	-10228.2	13.7886	0.000204569	0.00134785
	ZNHIT1	-1515.75	-1529.22	26.9439	2.09449e-07	1.90128e-06
	ZP2	-9267.72	-9313.65	91.8633	0	0
	ZP3	-5263.95	-5284.68	41.4655	1.19967e-10	1.48447e-09
	ZUFSP	-6401.33	-6428.87	55.0706	1.16351e-13	1.99347e-12
	ZW10	-9810.04	-9866.25	112.43	0	0
	ZWILCH	-6200.98	-6229.21	56.4699	5.70655e-14	1.00603e-12
