# Supplementary material for: Similar adaptative mechanism but divergent demographic history of four sympatric desert rodents in Eurasian inland
Source: Commun Biol. 2023 Jan 12;6:33. doi: 10.1038/s42003-023-04415-y (PMC9837166; doi:10.1038/s42003-023-04415-y)
Supplement: Supplementary file 8 — Supplementary Data 6 [file 42003_2023_4415_MOESM8_ESM.xlsx]

## Sheet: Supplementary Data 6
Supplementary Data 6. Positively selected genes (n= 1383) in Phodopus roborovskii (P-value < 0.01, FDR < 0.01).
	Gene	-ln∙L(Alternative∙model)	-ln∙L(Null∙model)	LRT	P-value	FDR
	AACS	-6381.68	-6421.69	80.0237	0	0
	AASDH	-12699.2	-12706.6	14.8669	0.000115373	0.000847248
	AATK	-17624.3	-17631.5	14.3604	0.000150943	0.00109722
	ABCB7	-7177.71	-7214.86	74.3093	0	0
	ABCF1	-8209.06	-8217.42	16.7265	4.31747e-05	0.000326844
	ABI3BP	-17726.2	-17752.9	53.461	2.63789e-13	3.77611e-12
	ABT1	-4362.47	-4381.72	38.4984	5.47989e-10	6.04344e-09
	ACER1	-3124.58	-3179.52	109.885	0	0
	ACOT8	-3943.46	-3969.49	52.047	5.41789e-13	7.51329e-12
	ACOX2	-8499.08	-8539.26	80.3641	0	0
	ACTR8	-5552.76	-5573.35	41.1833	1.386e-10	1.59066e-09
	ACVR1	-4618.3	-4628.87	21.15	4.24711e-06	3.45666e-05
	ADA	-4278.62	-4287.28	17.3169	3.16355e-05	0.000242643
	ADAD2	-7294.47	-7353.49	118.04	0	0
	ADAM28	-9276	-9289.04	26.0935	3.25278e-07	2.88967e-06
	ADAM32	-12250	-12273.1	46.3405	9.93872e-12	1.2533e-10
	ADAM33	-10252.9	-10309.4	112.935	0	0
	ADAT2	-3369.94	-3392.43	44.9874	1.98308e-11	2.42843e-10
	ADGRF5	-16768.8	-16774.1	10.5104	0.00118703	0.0080685
	ADHFE1	-7191.4	-7214.26	45.7144	1.36811e-11	1.70446e-10
	ADORA1	-4168.64	-4215.88	94.4796	0	0
	ADRA1D	-7083.89	-7144.56	121.321	0	0
	ADRA2B	-5440.18	-5561.2	242.037	0	0
	ADRB2	-3962.33	-3984.5	44.3281	2.77702e-11	3.37406e-10
	ADRM1	-5044.32	-5074.83	61.0253	5.66214e-15	9.19259e-14
	AFF1	-15729.3	-15746.5	34.3604	4.57949e-09	4.76297e-08
	AFF3	-12211.6	-12258.6	93.969	0	0
	AFTPH	-9460	-9537.61	155.203	0	0
	AGPAT2	-2914.12	-2958.2	88.1736	0	0
	AIM1	-24936.1	-24996.8	121.308	0	0
	AJUBA	-6375.31	-6410.78	70.9436	0	0
	AK6	-1701.01	-1716.49	30.9592	2.63516e-08	2.57142e-07
	AK8	-4927.18	-4961.74	69.1273	1.11022e-16	2.02866e-15
	AKAP11	-19503.4	-19514.5	22.1328	2.54426e-06	2.10755e-05
	AKAP5	-9807.12	-9820.11	25.9644	3.47772e-07	3.07777e-06
	AKAP8L	-6125.42	-6148.33	45.8127	1.3012e-11	1.62546e-10
	AKAP9	-47163.1	-47175.4	24.6077	7.02693e-07	6.10858e-06
	AKIP1	-3179.37	-3223.19	87.6422	0	0
	AKIRIN2	-2816.91	-2858.88	83.9406	0	0
	AKR1B1	-3268.39	-3286.15	35.5235	2.51989e-09	2.68376e-08
	ALDH16A1	-9313.85	-9421.71	215.727	0	0
	ALG6	-6872.28	-6951.54	158.521	0	0
	ALKBH2	-3168.75	-3198.65	59.7919	1.05471e-14	1.67728e-13
	ALKBH8	-7297.13	-7313.38	32.5078	1.18717e-08	1.18832e-07
	ALMS1	-58212.4	-58261.3	97.8088	0	0
	ALPK3	-19593	-19666.1	146.228	0	0
	AMZ2	-4404.37	-4430.4	52.0728	5.34794e-13	7.42735e-12
	ANGPT1	-4029.5	-4040.74	22.4714	2.13296e-06	1.7859e-05
	ANKRD10	-4410.12	-4418.43	16.6149	4.57903e-05	0.000345522
	ANKRD2	-3325.54	-3394.36	137.649	0	0
	ANKRD24	-16607.8	-16663.4	111.114	0	0
	ANKRD55	-6114.24	-6131.53	34.5835	4.08361e-09	4.25197e-08
	ANKRD60	-5285.92	-5318.81	65.7746	4.44089e-16	7.80843e-15
	ANKS6	-8752.72	-8771.34	37.2364	1.04642e-09	1.13522e-08
	ANO10	-7565.3	-7580.38	30.1584	3.98168e-08	3.82135e-07
	ANP32A	-3480.69	-3503.81	46.2569	1.03721e-11	1.30443e-10
	ANXA9	-5252.19	-5339.5	174.63	0	0
	AOAH	-6599.28	-6613.82	29.0695	6.98262e-08	6.54638e-07
	AP4M1	-5698.64	-5772.8	148.313	0	0
	APBB1	-7298.31	-7312.72	28.8149	7.96363e-08	7.4213e-07
	APBB3	-4563.67	-4570.11	12.8802	0.000332069	0.00235327
	APOA5	-4373.74	-4405.77	64.0591	1.22125e-15	2.07679e-14
	APOO	-2449.85	-2464.65	29.6017	5.30577e-08	5.03508e-07
	APOPT1	-3559.27	-3574.78	31.002	2.57765e-08	2.51794e-07
	APP	-6237.5	-6245.68	16.3529	5.25745e-05	0.000395433
	AREL1	-6172.39	-6190.13	35.4872	2.56732e-09	2.72493e-08
	ARFGAP2	-4511.49	-4523.23	23.4821	1.26081e-06	1.07399e-05
	ARFIP2	-3167.32	-3214.23	93.8368	0	0
	ARFRP1	-1673.21	-1702.66	58.8992	1.66533e-14	2.59519e-13
	ARHGAP21	-20866.7	-20877	20.6452	5.52754e-06	4.45598e-05
	ARHGAP24	-1724.56	-1739.6	30.0673	4.17307e-08	3.9886e-07
	ARHGEF1	-10355	-10524.8	339.726	0	0
	ARHGEF12	-12398.6	-12421.4	45.6453	1.41729e-11	1.76103e-10
	ARHGEF17	-19766.3	-19836.1	139.662	0	0
	ARHGEF3	-5029.34	-5132.66	206.627	0	0
	ARHGEF33	-7634.1	-7667.88	67.562	2.22045e-16	3.95647e-15
	ARHGEF37	-7679.4	-7725.79	92.7865	0	0
	ARHGEF5	-20285.8	-20294.7	17.8848	2.34689e-05	0.00018165
	ARL16	-2574.06	-2591.66	35.1956	2.982e-09	3.14002e-08
	ARL8B	-1941.21	-1972.42	62.4222	2.77556e-15	4.61059e-14
	ARMC8	-4577.9	-4615.78	75.7462	0	0
	ARMCX4	-26475.9	-26678.7	405.534	0	0
	ARRDC2	-5258.67	-5281.19	45.0497	1.921e-11	2.3586e-10
	ART4	-4840.4	-4849.37	17.9267	2.29573e-05	0.000177838
	ASB15	-6291.7	-6315.75	48.1165	4.01623e-12	5.25664e-11
	ASB18	-5254.81	-5273.56	37.4945	9.1672e-10	9.99171e-09
	ASCC2	-7261.68	-7357.03	190.706	0	0
	ASIC1	-5981.02	-6069.9	177.761	0	0
	ASIC5	-5937.9	-5968.05	60.2855	8.21565e-15	1.31549e-13
	ASPM	-38225.4	-38240.6	30.3152	3.67229e-08	3.53534e-07
	ASTE1	-7122.75	-7137.45	29.3937	5.90687e-08	5.58844e-07
	ASTL	-6030.08	-6099.09	138.005	0	0
	ASZ1	-5369.07	-5389.7	41.2512	1.33873e-10	1.5402e-09
	ATG5	-2322.87	-2375.77	105.81	0	0
	ATP1B1	-3049.1	-3062.82	27.444	1.61706e-07	1.47162e-06
	ATP6AP1L	-5022.8	-5096.62	147.645	0	0
	ATXN2	-10165.6	-10205.5	79.7806	0	0
	ATXN2L	-9002.11	-9023.87	43.5281	4.17921e-11	4.9995e-10
	AVPR1B	-4899.22	-4973.61	148.781	0	0
	AWAT1	-3149.84	-3157.19	14.7043	0.00012576	0.000922072
	B3GALNT2	-4623.7	-4629.3	11.2134	0.000812084	0.00559336
	B3GNT5	-4384.91	-4436.33	102.823	0	0
	BABAM1	-4148.79	-4192.44	87.3008	0	0
	BAHD1	-6538.53	-6564.92	52.7895	3.71259e-13	5.23413e-12
	BARD1	-8612.54	-8617.71	10.3539	0.00129198	0.00873094
	BAZ1A	-15441.2	-15462.2	41.9693	9.27177e-11	1.07735e-09
	BAZ1B	-12874.6	-12883.9	18.5666	1.64067e-05	0.000128807
	BCL2L10	-3665.78	-3679.7	27.8461	1.31357e-07	1.20484e-06
	BDH2	-3070.38	-3082.61	24.4514	7.62085e-07	6.60025e-06
	BECN1	-3476.75	-3498.39	43.2731	4.76085e-11	5.67344e-10
	BICC1	-11339.6	-11351.5	23.9675	9.79781e-07	8.40753e-06
	BIK	-3248.81	-3254.9	12.1724	0.000485014	0.00339838
	BIN2	-6765.99	-6797.81	63.6433	1.55431e-15	2.62879e-14
	BIRC6	-39917.7	-39922.8	10.3591	0.00128838	0.00871295
	BMP6	-3948.9	-3960.79	23.7714	1.08483e-06	9.29186e-06
	BOLA3	-2010.97	-2016.41	10.8687	0.000978055	0.00668218
	BPIFB3	-4953.52	-4995.87	84.7132	0	0
	BPIFC	-7152.59	-7188.28	71.3831	0	0
	BRAT1	-9997.01	-10026.6	59.1202	1.4877e-14	2.33006e-13
	BRE	-3779.28	-3803.15	47.7381	4.87121e-12	6.33122e-11
	BRS3	-3715.73	-3769.08	106.694	0	0
	BTG3	-2566.03	-2623.24	114.415	0	0
	BTG4	-3038.91	-3058.69	39.5657	3.1721e-10	3.56155e-09
	BTN1A1	-6548.05	-6567.85	39.585	3.14089e-10	3.53075e-09
	C14ORF132	-3157.31	-3175.34	36.0551	1.91818e-09	2.04995e-08
	C18ORF63	-9742.72	-9798.28	111.113	0	0
	C1D	-1257.28	-1266.84	19.1229	1.22563e-05	9.67935e-05
	C1ORF127	-11493.2	-11507.1	27.7229	1.39993e-07	1.28153e-06
	C1QTNF5	-2539.08	-2560.34	42.5108	7.0294e-11	8.26065e-10
	C22ORF15	-2153.71	-2188.02	68.6275	1.11022e-16	2.02866e-15
	C2CD5	-10698.2	-10743.1	89.9306	0	0
	C2ORF80	-3369.16	-3387.7	37.0839	1.13152e-09	1.22328e-08
	C6ORF106	-2309.15	-2332.35	46.3964	9.65927e-12	1.21971e-10
	C6ORF118	-7031.29	-7052.89	43.1973	4.94895e-11	5.88256e-10
	C6ORF132	-15182	-15188.9	13.8138	0.000201847	0.00145364
	C8B	-7198.13	-7284.68	173.11	0	0
	C8ORF88	-1127.52	-1164.72	74.4123	0	0
	CA14	-4129.1	-4138.67	19.1421	1.21341e-05	9.59102e-05
	CA6	-5689.92	-5695.55	11.2559	0.000793684	0.00547066
	CABP2	-3392.79	-3443.75	101.913	0	0
	CACNG3	-2319.13	-2372.59	106.912	0	0
	CADM1	-3653.12	-3684.53	62.8279	2.22045e-15	3.72164e-14
	CALD1	-8322.61	-8338.47	31.7012	1.79813e-08	1.7732e-07
	CALR	-5064.96	-5078.44	26.9645	2.07226e-07	1.87307e-06
	CAMSAP2	-12394.3	-12441.2	93.8475	0	0
	CAP2	-4763.7	-4768.88	10.3631	0.00128562	0.00870057
	CAPG	-3403.53	-3421.18	35.3095	2.81255e-09	2.97167e-08
	CAPZB	-2511.55	-2548.39	73.6872	0	0
	CARD14	-10445.5	-10471.3	51.5763	6.88671e-13	9.43784e-12
	CARF	-9119.31	-9198	157.382	0	0
	CARS2	-6704.8	-6719.37	29.1423	6.72519e-08	6.31139e-07
	CASP9	-6380.46	-6483.28	205.642	0	0
	CAT	-5137	-5148.49	22.9752	1.64101e-06	1.38645e-05
	CATSPER1	-11970.9	-12005	68.2676	2.22045e-16	3.95647e-15
	CATSPER3	-6050.1	-6127.77	155.347	0	0
	CATSPER4	-6372.58	-6386.67	28.1856	1.10223e-07	1.01599e-06
	CATSPERD	-12336.1	-12341.5	10.8007	0.00101463	0.00692194
	CBS	-5358.82	-5378.2	38.7499	4.81738e-10	5.32541e-09
	CBX2	-6531.34	-6539.65	16.6177	4.57226e-05	0.000345291
	CCDC113	-4060.92	-4089.92	58.0003	2.62013e-14	4.04254e-13
	CCDC129	-13087.8	-13116	56.5218	5.55112e-14	8.33025e-13
	CCDC136	-13769.7	-13823.2	106.918	0	0
	CCDC162P	-27512	-27518.4	12.8568	0.000336249	0.00238108
	CCDC167	-1661.1	-1681.37	40.5415	1.92481e-10	2.18747e-09
	CCDC169	-2532.56	-2586.9	108.68	0	0
	CCDC170	-8621.43	-8654.63	66.398	4.44089e-16	7.80843e-15
	CCDC23	-884.528	-923.274	77.4916	0	0
	CCDC24	-4682.64	-4745.73	126.196	0	0
	CCDC28B	-3057.55	-3065.96	16.8196	4.1107e-05	0.000312205
	CCDC59	-2878.83	-2889.22	20.7694	5.18031e-06	4.18693e-05
	CCDC64B	-5544.26	-5571.12	53.7216	2.30926e-13	3.32099e-12
	CCDC81	-7005.87	-7044.37	76.9963	0	0
	CCDC84	-3826.02	-3923.14	194.24	0	0
	CCDC97	-3892.69	-3956.38	127.38	0	0
	CCER2	-3820.01	-3828.61	17.187	3.38748e-05	0.000258754
	CCL25	-3132.79	-3153.2	40.8217	1.66774e-10	1.90228e-09
	CCNL1	-4039.69	-4061.43	43.4798	4.28368e-11	5.1179e-10
	CCNT2	-6060.75	-6093.96	66.4231	4.44089e-16	7.80843e-15
	CCR10	-4624.67	-4722.5	195.656	0	0
	CCSER2	-11021.8	-11104.3	164.866	0	0
	CD2	-5561.5	-5627.57	132.148	0	0
	CD244	-6837.35	-6863.84	52.9872	3.35731e-13	4.76207e-12
	CD300A	-5549	-5557.99	17.9828	2.22909e-05	0.000172964
	CD300LB	-3982.55	-4008.56	52.0313	5.4623e-13	7.54121e-12
	CD300LF	-5497.55	-5582.53	169.958	0	0
	CD300LG	-5464.1	-5475.42	22.637	1.95678e-06	1.64282e-05
	CD48	-4327.04	-4360.24	66.4047	4.44089e-16	7.80843e-15
	CD72	-5989.67	-6027.65	75.959	0	0
	CD79A	-3605.9	-3612.32	12.8365	0.000339921	0.00240344
	CD82	-3512.3	-3541.2	57.813	2.88658e-14	4.43895e-13
	CD8B	-3199.12	-3222.47	46.7174	8.19989e-12	1.03966e-10
	CDC123	-2997.62	-3034.53	73.8114	0	0
	CDC14A	-5948.97	-5968.37	38.8028	4.68856e-10	5.18915e-09
	CDC14B	-5290.81	-5324.4	67.189	2.22045e-16	3.95647e-15
	CDC42SE1	-588.033	-593.985	11.9036	0.000560257	0.00390796
	CDC42SE2	-1049.81	-1063.97	28.317	1.02988e-07	9.50244e-07
	CDHR4	-10131.5	-10144.2	25.4393	4.5653e-07	4.0098e-06
	CDHR5	-12139.3	-12168.9	59.2297	1.39888e-14	2.19464e-13
	CDIP1	-2450.26	-2491.78	83.0453	0	0
	CDK5RAP3	-5105.59	-5157.48	103.783	0	0
	CDKL4	-3002.79	-3014.01	22.4554	2.15083e-06	1.79602e-05
	CDKN1A	-2125.4	-2138.23	25.6581	4.07583e-07	3.59344e-06
	CELF5	-3936.83	-3987.26	100.854	0	0
	CENPT	-8697.96	-8767.59	139.271	0	0
	CEP126	-14199.4	-14216.4	33.8983	5.80699e-09	5.9796e-08
	CEP128	-11846.3	-11857.8	23.0035	1.61706e-06	1.36746e-05
	CEP250	-24970.1	-24977.6	15.0013	0.000107434	0.000789574
	CEP295	-33917.7	-33939.5	43.698	3.83167e-11	4.60146e-10
	CEP68	-9332.25	-9344.49	24.4863	7.48391e-07	6.49372e-06
	CERS3	-4105.22	-4128.61	46.7807	7.93898e-12	1.00932e-10
	CETN2	-2004.42	-2031.63	54.4189	1.61982e-13	2.35126e-12
	CFAP57	-11754.8	-11769.8	30.0827	4.14011e-08	3.96116e-07
	CFD	-3692.17	-3715.39	46.4459	9.41824e-12	1.19089e-10
	CFI	-9865.1	-9900.09	69.9747	0	0
	CHCHD2	-9151.66	-9161.49	19.66	9.25172e-06	7.34385e-05
	CHCHD6	-3666.77	-3704.13	74.7219	0	0
	CHI3L1	-5177.76	-5231.5	107.473	0	0
	CHMP3	-1701.77	-1707.98	12.4192	0.000424951	0.00298202
	CHMP4C	-2562.03	-2567.48	10.8843	0.000969826	0.00663569
	CHMP7	-5622.47	-5633.56	22.1823	2.47944e-06	2.05751e-05
	CHRM1	-3756.71	-3770.05	26.6802	2.4007e-07	2.16365e-06
	CHRNA4	-7728.58	-7808.62	160.071	0	0
	CHST11	-3557.7	-3564.21	13.0211	0.000307994	0.00218932
	CHST15	-5384.11	-5439.1	109.977	0	0
	CHST4	-4972.12	-4980.31	16.3644	5.2258e-05	0.00039337
	CHTF8	-982.248	-987.466	10.437	0.00123514	0.00838327
	CIB1	-1634.9	-1640.79	11.7908	0.000595256	0.00413661
	CIB2	-2209.69	-2214.88	10.3811	0.00127313	0.0086223
	CIB3	-2370.95	-2377.33	12.7679	0.000352615	0.00248941
	CIDEB	-2481.11	-2489.46	16.6872	4.40777e-05	0.000333139
	CINP	-3178.6	-3212.68	68.16	2.22045e-16	3.95647e-15
	CIR1	-5030.93	-5041.81	21.7563	3.09575e-06	2.53732e-05
	CKAP2L	-9718.2	-9724.66	12.9031	0.000328045	0.00232652
	CLCF1	-4245.91	-4266.54	41.2596	1.33295e-10	1.53544e-09
	CLCN6	-6908.3	-6922.77	28.93	7.50415e-08	7.00012e-07
	CLDN8	-2273	-2297.93	49.8783	1.6358e-12	2.18396e-11
	CLIC1	-2132.74	-2150.79	36.1097	1.86514e-09	1.99555e-08
	CLN8	-3171.22	-3191.05	39.6539	3.03206e-10	3.41253e-09
	CLNK	-6326.04	-6384.15	116.229	0	0
	CLPTM1	-6544.14	-6582.33	76.3824	0	0
	CLU	-4586.27	-4602.41	32.276	1.33753e-08	1.33025e-07
	CMBL	-2968.33	-2983.45	30.2352	3.82706e-08	3.67674e-07
	CMTM4	-2440.35	-2504.7	128.701	0	0
	CMTM7	-2335.26	-2358.39	46.2749	1.02771e-11	1.29422e-10
	CNDP1	-5877.53	-5899.16	43.275	4.75627e-11	5.67525e-10
	CNGA4	-4927.39	-4935.91	17.0309	3.67766e-05	0.000280001
	COBLL1	-16757.5	-16860.8	206.59	0	0
	COL17A1	-16083.5	-16191.5	216.083	0	0
	COL18A1	-19933.4	-19948.6	30.4804	3.37257e-08	3.25689e-07
	COL19A1	-11914.7	-11991.9	154.423	0	0
	COL6A1	-9670.66	-9685.28	29.2492	6.36425e-08	6.00288e-07
	COL7A1	-30672	-30782.5	221.067	0	0
	COL9A1	-8548.21	-8608.57	120.722	0	0
	COMMD9	-2153.65	-2170.1	32.91	9.65233e-09	9.76656e-08
	COQ4	-3086.49	-3094.61	16.2435	5.57002e-05	0.000417259
	COX18	-4289.19	-4297.58	16.7736	4.21149e-05	0.00031934
	COX19	-816.657	-832.729	32.1435	1.43197e-08	1.41964e-07
	COX4I1	-1988.97	-1997.99	18.0389	2.16435e-05	0.00016808
	COX6B1	-874.909	-889.923	30.0274	4.25984e-08	4.0632e-07
	CPM	-5582.74	-5641.92	118.364	0	0
	CR2	-18564.5	-18575.2	21.3435	3.8393e-06	3.13846e-05
	CRACR2A	-7736.18	-7747.51	22.6564	1.93716e-06	1.62781e-05
	CRAT	-6008.27	-6040.73	64.9164	7.77156e-16	1.3537e-14
	CREB3	-5007.3	-5057.73	100.857	0	0
	CREB3L4	-5474.31	-5507.31	66.0028	4.44089e-16	7.80843e-15
	CRHBP	-3561.23	-3569.23	15.9925	6.35944e-05	0.000472974
	CRIPT	-796.698	-805.421	17.4461	2.95569e-05	0.000227637
	CRLF1	-5690.86	-5709.93	38.1415	6.57947e-10	7.23044e-09
	CRTC1	-6023.69	-6035.76	24.1361	8.97596e-07	7.7094e-06
	CRYBG3	-36363.9	-36379	30.238	3.82146e-08	3.67515e-07
	CRYZL1	-4997.78	-5019.68	43.8025	3.63243e-11	4.37346e-10
	CSF1	-7025.08	-7043.68	37.1825	1.07573e-09	1.16566e-08
	CSF2	-2334.3	-2339.71	10.8125	0.00100815	0.00688276
	CTBP2	-2403.16	-2435.31	64.296	1.11022e-15	1.89144e-14
	CTDP1	-10364.7	-10447.2	165.115	0	0
	CTF2	-2470.45	-2516.19	91.4766	0	0
	CTSA	-4789.62	-4806.18	33.1169	8.67832e-09	8.80972e-08
	CTSF	-5494.97	-5557.06	124.183	0	0
	CTSG	-4501.07	-4524.47	46.7822	7.93299e-12	1.00994e-10
	CUEDC1	-3691.65	-3708.8	34.2909	4.74588e-09	4.91956e-08
	CUZD1	-6976.5	-6984.9	16.7985	4.15656e-05	0.000315431
	CWC15	-1846.03	-1869.94	47.8187	4.67515e-12	6.08488e-11
	CXADR	-3881.28	-3899.87	37.1711	1.08206e-09	1.17117e-08
	CXCL5	-2211.57	-2228.5	33.8613	5.91829e-09	6.08747e-08
	CYB561D2	-2912.86	-2940.17	54.6255	1.45883e-13	2.12088e-12
	CYB5R3	-3373.05	-3432.92	119.741	0	0
	CYB5R4	-5402.93	-5415.71	25.5637	4.28022e-07	3.76652e-06
	CYP11A1	-5664.86	-5672.95	16.1774	5.76776e-05	0.000431378
	CYP21	-6470.9	-6499.72	57.6416	3.15303e-14	4.82481e-13
	CYP39A1	-5576.89	-5607.63	61.4795	4.44089e-15	7.28603e-14
	CYP4V2	-5935.53	-5973.08	75.0878	0	0
	DALRD3	-6651.97	-6673.87	43.8079	3.62241e-11	4.36705e-10
	DARS	-3970.75	-3984.01	26.5101	2.62164e-07	2.34689e-06
	DAZL	-3485.56	-3503.31	35.499	2.55185e-09	2.71159e-08
	DBI	-1218.9	-1235.29	32.7808	1.03161e-08	1.04156e-07
	DBNDD1	-2886.53	-2911.1	49.1316	2.39353e-12	3.16837e-11
	DCAF12	-3951.22	-3978.32	54.1898	1.82077e-13	2.63065e-12
	DCAF4	-5750.54	-5759.99	18.9023	1.37584e-05	0.000108472
	DCLRE1A	-13854	-13860.7	13.3185	0.000262806	0.00188392
	DCLRE1C	-6999.33	-7010.23	21.8171	2.9992e-06	2.46252e-05
	DCP1B	-6717.8	-6724.34	13.0792	0.000298597	0.00213065
	DCT	-5374.86	-5398.66	47.5943	5.24203e-12	6.78479e-11
	DCUN1D3	-2034.92	-2040.37	10.8959	0.000963763	0.00659905
	DCX	-3260.97	-3296.74	71.5322	0	0
	DDAH1	-4023.06	-4052.82	59.5179	1.21014e-14	1.91141e-13
	DDC	-4853.53	-4878.65	50.2246	1.37113e-12	1.84114e-11
	DDIAS	-11750.3	-11766.4	32.203	1.38873e-08	1.3797e-07
	DDX58	-10644.4	-10698.9	109.048	0	0
	DECR2	-3784.12	-3803.86	39.4793	3.3155e-10	3.7136e-09
	DENR	-1523.44	-1538.52	30.1555	3.98753e-08	3.82302e-07
	DEPDC7	-4994.75	-5048.83	108.147	0	0
	DFNB31	-8860.91	-8867.87	13.932	0.000189543	0.00136715
	DHRS11	-3016.43	-3043.99	55.1189	1.13465e-13	1.66779e-12
	DHRS7	-4114.5	-4138.14	47.2806	6.15175e-12	7.91825e-11
	DHRS9	-3645.85	-3711.79	131.876	0	0
	DHX29	-12173.5	-12179.1	11.0561	0.000883941	0.00606586
	DHX30	-9818.95	-9891.26	144.627	0	0
	DHX9	-11436.4	-11450.7	28.4921	9.40802e-08	8.72372e-07
	DIXDC1	-6792.22	-6827.96	71.4747	0	0
	DKKL1	-3063.83	-3072.43	17.2152	3.33759e-05	0.000255361
	DLEC1	-20206.2	-20232.5	52.6374	4.01235e-13	5.63118e-12
	DMKN	-8088.56	-8125.04	72.9621	0	0
	DMP1	-6510.68	-6519.44	17.5235	2.83772e-05	0.000219094
	DMRT2	-5767.28	-5784.05	33.5491	6.94876e-09	7.09261e-08
	DMRT3	-4614.65	-4621.24	13.1791	0.000283088	0.00202463
	DMRTC2	-3803.1	-3853.59	100.964	0	0
	DMTF1	-6655.08	-6736.85	163.53	0	0
	DMTN	-3550.07	-3599.72	99.3138	0	0
	DNAJB13	-4084.87	-4138.66	107.564	0	0
	DNAJB9	-2285.37	-2353.54	136.335	0	0
	DNAJC18	-3774.17	-3828.78	109.201	0	0
	DNALI1	-2215.49	-2229.18	27.366	1.68365e-07	1.53073e-06
	DNASE2B	-4730.76	-4738.26	15.0157	0.000106618	0.000784813
	DOK2	-5525.8	-5539.3	26.9964	2.03837e-07	1.84423e-06
	DOT1L	-15799.3	-15819	39.4747	3.32329e-10	3.71785e-09
	DPY19L3	-6873.22	-6953.1	159.759	0	0
	DSPP	-13310.6	-13432.4	243.581	0	0
	DTYMK	-3330.24	-3360.05	59.6196	1.15463e-14	1.83305e-13
	DUS3L	-7627.01	-7676.45	98.8695	0	0
	DUSP11	-3356.62	-3370.79	28.3289	1.02358e-07	9.46308e-07
	DYNC2LI1	-3899.38	-3923.37	47.9835	4.29823e-12	5.61784e-11
	E2F4	-3355.39	-3367.12	23.4476	1.28365e-06	1.09145e-05
	EBNA1BP2	-3567.42	-3594.77	54.7127	1.39444e-13	2.03361e-12
	ECD	-2855.48	-2862.8	14.647	0.000129641	0.000948294
	ECHS1	-2841.43	-2891.58	100.294	0	0
	EDF1	-1169.89	-1190.14	40.4936	1.97266e-10	2.23913e-09
	EDRF1	-10215.5	-10290.4	149.772	0	0
	EEF1D	-6552.58	-6566.41	27.65	1.45374e-07	1.32818e-06
	EEF1E1	-2031.67	-2063	62.6723	2.44249e-15	4.07184e-14
	EEF2K	-6951.21	-7011.05	119.672	0	0
	EFCAB9	-3004.3	-3033.32	58.0305	2.57572e-14	3.98062e-13
	EFEMP1	-4936.79	-4953.66	33.7455	6.28142e-09	6.43966e-08
	EFHC1	-6956.49	-6974.11	35.2374	2.91865e-09	3.08028e-08
	EFNA5	-1789.68	-1824.37	69.3927	0	0
	EFS	-6350.03	-6375.22	50.3698	1.27343e-12	1.71242e-11
	EGFL8	-4864.12	-4870.04	11.8332	0.000581834	0.00404635
	EIF2AK1	-6104.72	-6110.36	11.2779	0.000784368	0.00541045
	EIF3L	-4270.33	-4283.49	26.3233	2.88784e-07	2.57529e-06
	EIF4ENIF1	-8692.59	-8746.69	108.207	0	0
	ELK3	-3852.88	-3903.9	102.045	0	0
	ELMSAN1	-10250.4	-10290.9	81.0611	0	0
	ELOVL5	-2923.3	-2929.11	11.6302	0.00064891	0.0044994
	EMC9	-2135.02	-2150.99	31.9274	1.60041e-08	1.58157e-07
	EMG1	-2461.34	-2471.97	21.2518	4.02732e-06	3.28065e-05
	EMILIN3	-9266.62	-9364.81	196.377	0	0
	EMX2	-5951.55	-5961.64	20.1749	7.06738e-06	5.66302e-05
	ENGASE	-8542.36	-8596.82	108.923	0	0
	EOGT	-5152.12	-5161.09	17.9302	2.29157e-05	0.000177663
	EPGN	-2311.51	-2329.03	35.0568	3.20226e-09	3.35302e-08
	EPHX2	-5663.34	-5669.66	12.6281	0.000379994	0.00267459
	EPM2A	-3170.92	-3215.14	88.4435	0	0
	EPN3	-6248.69	-6283.34	69.3027	1.11022e-16	2.02866e-15
	ERICH6	-10434.1	-10466.5	64.7215	8.88178e-16	1.53277e-14
	ERLEC1	-4719.05	-4725.61	13.1231	0.000291676	0.00208446
	ERMP1	-9130.11	-9138.17	16.1106	5.97491e-05	0.000446155
	ESCO1	-8352.7	-8359.89	14.3807	0.000149328	0.00108633
	ETV3L	-5694.22	-5763.93	139.421	0	0
	EURL	-4271.29	-4280.44	18.3092	1.878e-05	0.000146821
	EVL	-3752.46	-3793.25	81.5696	0	0
	EXOC3L4	-9143.91	-9150.46	13.0986	0.000295523	0.00211033
	EXOC8	-3952.46	-4016.52	128.114	0	0
	FAH	-4150.35	-4200.08	99.4609	0	0
	FAIM2	-2952.06	-2971.1	38.0822	6.78274e-10	7.43628e-09
	FAM114A1	-7212.73	-7251.38	77.2849	0	0
	FAM114A2	-5908.94	-5918.38	18.8816	1.39086e-05	0.000109564
	FAM134C	-4331.59	-4390.75	118.305	0	0
	FAM161A	-10541.3	-10717.8	352.85	0	0
	FAM170B	-5014.17	-5046.04	63.7526	1.33227e-15	2.25735e-14
	FAM173B	-4058.28	-4072.44	28.3236	1.02637e-07	9.47946e-07
	FAM175A	-4962.38	-4969.73	14.6886	0.00012681	0.000928316
	FAM19A3	-1924.05	-1962.82	77.5353	0	0
	FAM208B	-27073.9	-27085.6	23.4601	1.27532e-06	1.08536e-05
	FAM222B	-3837.51	-3917.65	160.266	0	0
	FAM64A	-3186.95	-3194.3	14.6981	0.000126171	0.000924363
	FAM76B	-2641.87	-2658.71	33.6793	6.49896e-09	6.64806e-08
	FAM98B	-4447.29	-4527.77	160.968	0	0
	FANCE	-8563.7	-8591.07	54.7537	1.36557e-13	1.99464e-12
	FANCI	-13433.6	-13467.6	67.9414	2.22045e-16	3.95647e-15
	FASLG	-3419.44	-3425.17	11.4663	0.00070868	0.00490653
	FASN	-26497.1	-26522.8	51.3549	7.70939e-13	1.05497e-11
	FASTKD3	-9614.79	-9627.27	24.9546	5.86948e-07	5.11193e-06
	FBLN1	-6972.42	-7087.64	230.446	0	0
	FBXL18	-7261.09	-7272.13	22.0789	2.61674e-06	2.16374e-05
	FBXO11	-5821.22	-5837.56	32.6813	1.08579e-08	1.09271e-07
	FBXO31	-4732.86	-4821.76	177.804	0	0
	FBXO39	-4787.87	-4837.12	98.5065	0	0
	FCHO2	-7095.44	-7131.4	71.906	0	0
	FDFT1	-4769.58	-4814.02	88.8797	0	0
	FGF4	-1993.95	-2010.88	33.8532	5.94298e-09	6.10613e-08
	FHAD1	-18280.7	-18334.1	106.818	0	0
	FKBP3	-2052.32	-2082.71	60.7761	6.43929e-15	1.0382e-13
	FLOT1	-3555.28	-3597.81	85.0542	0	0
	FLYWCH1	-8550.92	-8565.31	28.7673	8.16191e-08	7.5909e-07
	FMO6P	-10345.8	-10364.5	37.4453	9.40122e-10	1.02229e-08
	FMR1	-4034.74	-4045.61	21.7369	3.12723e-06	2.56087e-05
	FNBP4	-10828.8	-10877.4	97.1477	0	0
	FNDC7	-8145.21	-8197.64	104.847	0	0
	FNTB	-3995.06	-4018.51	46.8946	7.4909e-12	9.57581e-11
	FOCAD	-17563.8	-17590.1	52.6635	3.95906e-13	5.56477e-12
	FOSL2	-2451.76	-2474.53	45.5512	1.48701e-11	1.83542e-10
	FOXK1	-5985.04	-6002.62	35.1527	3.04831e-09	3.20262e-08
	FOXN4	-6419.64	-6497.45	155.634	0	0
	FOXO4	-4234.34	-4264.97	61.267	4.996e-15	8.15372e-14
	FOXP1	-6024.83	-6099.63	149.6	0	0
	FOXP3	-5053.4	-5088.27	69.7222	0	0
	FOXR1	-4870.81	-4887.97	34.3047	4.71243e-09	4.89578e-08
	FPGT	-7417.09	-7432.53	30.8857	2.73682e-08	2.66504e-07
	FRMD7	-7520.16	-7527.66	15.0053	0.00010721	0.000788549
	FRS2	-4224.18	-4238.71	29.0504	7.05192e-08	6.59808e-07
	FTSJ2	-2769.71	-2779.72	20.0182	7.67093e-06	6.12557e-05
	FUOM	-2339.11	-2358.86	39.5035	3.27471e-10	3.67232e-09
	FXN	-2324.28	-2343	37.422	9.51439e-10	1.03339e-08
	GAB1	-6846.54	-6854.59	16.0949	6.02471e-05	0.000449514
	GABRA6	-4785.86	-4794.59	17.4573	2.93827e-05	0.000226483
	GALNS	-5082.69	-5129	92.6381	0	0
	GALNT15	-7436.49	-7582.69	292.405	0	0
	GAN	-6498.23	-6536.39	76.3204	0	0
	GARNL3	-8652.18	-8723.35	142.335	0	0
	GATB	-6475.07	-6494.67	39.2079	3.81003e-10	4.24709e-09
	GBX1	-4559.16	-4572.67	27.0182	2.01551e-07	1.82532e-06
	GC	-5848.31	-5857.12	17.6147	2.70494e-05	0.000209016
	GCGR	-6101.87	-6145.64	87.5471	0	0
	GDAP1	-3610.03	-3654.74	89.4147	0	0
	GDF9	-5802.4	-5846.86	88.9199	0	0
	GDNF	-2909.19	-2925.43	32.4791	1.20481e-08	1.20468e-07
	GDPD4	-9409.04	-9470.86	123.652	0	0
	GFOD1	-2706.2	-2720.17	27.937	1.25327e-07	1.1518e-06
	GFOD2	-3866.85	-3934.04	134.375	0	0
	GFRAL	-6160.57	-6184.96	48.7788	2.86526e-12	3.78743e-11
	GIMAP8	-9325.09	-9360.61	71.0396	0	0
	GJB4	-3431.56	-3448.56	33.9953	5.52445e-09	5.70758e-08
	GJD4	-5037.89	-5050.5	25.2152	5.12767e-07	4.49951e-06
	GLE1	-7275.17	-7301.74	53.1429	3.10196e-13	4.40658e-12
	GLIPR2	-2227.65	-2233.36	11.4064	0.00073192	0.00505991
	GLIS2	-4607.19	-4628.54	42.6986	6.38571e-11	7.55184e-10
	GLO1	-2012.19	-2046.95	69.5105	0	0
	GLP2R	-5622.16	-5662.96	81.5876	0	0
	GLTSCR1L	-10275.8	-10290.3	29.0077	7.20899e-08	6.73827e-07
	GLYATL3	-3445.34	-3464.93	39.1806	3.86351e-10	4.29643e-09
	GM6484	-3302.36	-3374.19	143.656	0	0
	GMFB	-1383.63	-1390.73	14.2043	0.000163992	0.00118745
	GNAT3	-3892.21	-3945.24	106.069	0	0
	GNB1L	-5859.26	-5926.86	135.207	0	0
	GOLGA2	-10909.7	-10938.9	58.5265	1.9984e-14	3.10903e-13
	GOLGB1	-37098	-37104	11.8348	0.000581341	0.00404594
	GOLT1A	-1595.14	-1608.69	27.0851	1.94698e-07	1.76497e-06
	GOT2	-3776.41	-3810.62	68.4172	1.11022e-16	2.02866e-15
	GPAA1	-5631.8	-5669.19	74.7767	0	0
	GPAT2	-11999	-12055.4	112.827	0	0
	GPC5	-6582.06	-6603.59	43.0687	5.28499e-11	6.274e-10
	GPNMB	-6764.95	-6771.85	13.7998	0.000203357	0.00146338
	GPR142	-5134.59	-5147.31	25.4431	4.55622e-07	4.0056e-06
	GPRC5A	-4472.22	-4514.52	84.5909	0	0
	GPRIN1	-12556.3	-12570.2	27.7465	1.383e-07	1.26727e-06
	GPS1	-4091.12	-4101.34	20.4398	6.15352e-06	4.95632e-05
	GPS2	-3253.34	-3263.98	21.2767	3.9753e-06	3.24111e-05
	GRAMD1B	-6667.62	-6683.19	31.1455	2.3939e-08	2.34336e-07
	GRAMD3	-4622.24	-4653.24	62.0095	3.44169e-15	5.66663e-14
	GRHL3	-5086.35	-5103.92	35.1521	3.04939e-09	3.20014e-08
	GSR	-4822.57	-4862.19	79.2593	0	0
	GSTK1	-3471.83	-3495.67	47.6856	5.00344e-12	6.49402e-11
	GSTM5	-2165.84	-2194.52	57.3568	3.64153e-14	5.52694e-13
	GTF2F1	-4529.77	-4536.97	14.4141	0.0001467	0.00106888
	GTF2H1	-4791.62	-4822.29	61.3355	4.88498e-15	7.98652e-14
	GTSF1L	-1972.3	-2018.92	93.2421	0	0
	GUCD1	-2778.41	-2803.77	50.7045	1.0737e-12	1.45645e-11
	GUCY1B3	-5455.26	-5461.34	12.1628	0.000487524	0.0034134
	HABP2	-5794.07	-5811.04	33.937	5.6925e-09	5.86819e-08
	HARBI1	-3453.66	-3480.27	53.2208	2.98095e-13	4.24114e-12
	HDAC3	-3268.04	-3299.22	62.3665	2.88658e-15	4.76951e-14
	HDDC2	-2957.62	-2988.08	60.9187	5.9952e-15	9.69953e-14
	HDHD2	-2783.67	-2820.49	73.6394	0	0
	HENMT1	-4075.01	-4097.18	44.3385	2.76227e-11	3.36052e-10
	HEPACAM2	-4984.39	-4995.47	22.149	2.52286e-06	2.09169e-05
	HESX1	-2210.2	-2262.05	103.694	0	0
	HEXDC	-5546.56	-5651.49	209.847	0	0
	HHEX	-3209.48	-3266.52	114.095	0	0
	HIF3A	-7131.93	-7141.92	19.9835	7.8113e-06	6.23232e-05
	HINT2	-1924.13	-1933.96	19.6607	9.2486e-06	7.34763e-05
	HM13	-3989.8	-4060.35	141.099	0	0
	HMBOX1	-2937.33	-2949.84	25.0307	5.64245e-07	4.92803e-06
	HMG20B	-4004.46	-4053.72	98.5228	0	0
	HMGB3	-1731.85	-1738.88	14.0705	0.000176082	0.00127301
	HMGCL	-3260.19	-3276.06	31.7353	1.76683e-08	1.74418e-07
	HMHA1	-12402.2	-12409.1	13.9112	0.000191656	0.00138132
	HNF1A	-5937.49	-6002.42	129.855	0	0
	HOMEZ	-6837.61	-6850.9	26.5845	2.52261e-07	2.2604e-06
	HORMAD1	-6011.94	-6087.76	151.646	0	0
	HOXB1	-2940.36	-2950.7	20.676	5.43938e-06	4.3887e-05
	HOXB6	-2565.1	-2599.46	68.7274	1.11022e-16	2.02866e-15
	HOXC8	-1618.92	-1660.14	82.4549	0	0
	HPS4	-9008.63	-9036.77	56.2947	6.23945e-14	9.28841e-13
	HS3ST4	-3219.28	-3243.21	47.8535	4.59299e-12	5.98631e-11
	HSD11B1	-4324.23	-4363.79	79.1241	0	0
	HSD17B3	-3619.11	-3634.37	30.5094	3.32249e-08	3.21519e-07
	HSPB2	-1581.63	-1586.68	10.115	0.00147065	0.00990963
	HTR2A	-4220.79	-4248.76	55.9449	7.4607e-14	1.10535e-12
	HTRA2	-4072.5	-4084.02	23.0347	1.591e-06	1.34665e-05
	HTT	-27034.5	-27089.8	110.605	0	0
	IARS2	-11144.7	-11188	86.6509	0	0
	IBTK	-13134.1	-13199.8	131.406	0	0
	ICA1	-4939.76	-4960.61	41.7016	1.06321e-10	1.23082e-09
	ID2	-1030.72	-1050.42	39.3955	3.46097e-10	3.86724e-09
	IDH3G	-3319.95	-3379.34	118.777	0	0
	IFITM10	-4437.03	-4478.46	82.8581	0	0
	IFRD2	-4528.23	-4575.34	94.2225	0	0
	IFT80	-6428.61	-6442.66	28.1082	1.14718e-07	1.05534e-06
	IFT88	-6878.19	-6972.98	189.577	0	0
	IGFBP1	-3166.1	-3199.77	67.343	2.22045e-16	3.95647e-15
	IK	-3847.75	-3854.76	14.0224	0.000180643	0.00130396
	IKBIP	-4595.37	-4635.78	80.8176	0	0
	IKBKAP	-13588.6	-13598.8	20.432	6.17877e-06	4.97236e-05
	IL12B	-4467.57	-4499.79	64.4477	9.99201e-16	1.72117e-14
	IL12RB2	-12707.1	-12715.4	16.7023	4.3727e-05	0.000330756
	IL17C	-3024.42	-3066.5	84.1512	0	0
	IL17RD	-7603.71	-7632.67	57.9171	2.73115e-14	4.20687e-13
	IL19	-2635.22	-2684.4	98.3643	0	0
	IL1F10	-1592.91	-1600.67	15.5119	8.19855e-05	0.000606849
	IL1RAP	-6644.27	-6712.52	136.501	0	0
	IL1RL2	-8374.93	-8390.17	30.4815	3.37068e-08	3.25844e-07
	IL2	-2212.5	-2235.3	45.6098	1.44316e-11	1.7884e-10
	IL20RB	-4302.98	-4324.24	42.5286	6.96569e-11	8.19612e-10
	IL34	-2730.58	-2744.36	27.5525	1.52889e-07	1.39547e-06
	IL36RN	-1733.02	-1756.36	46.68	8.35798e-12	1.05826e-10
	ILDR2	-6150.66	-6202.43	103.527	0	0
	IMPACT	-3864.03	-3891.74	55.4237	9.71445e-14	1.43469e-12
	IMPAD1	-4231.72	-4246.61	29.7918	4.81021e-08	4.57879e-07
	ING4	-1779.83	-1790.27	20.8762	4.89941e-06	3.97368e-05
	ING5	-2571.6	-2581.95	20.7116	5.3392e-06	4.31161e-05
	INHBA	-3540.53	-3555.1	29.1495	6.70024e-08	6.30066e-07
	INIP	-1148.53	-1164.74	32.4091	1.24903e-08	1.24622e-07
	INVS	-11783.3	-11811.9	57.3673	3.61933e-14	5.5022e-13
	IPO9	-7657.79	-7708.56	101.545	0	0
	IQCE	-9797	-9816.45	38.8884	4.48743e-10	4.97246e-09
	IRF2BPL	-6835.11	-6965.7	261.175	0	0
	IRF4	-3816.8	-3826.77	19.9561	7.92398e-06	6.31682e-05
	IRX3	-5358.59	-5369.24	21.3018	3.92369e-06	3.20183e-05
	ISG15	-2275.3	-2284.38	18.1558	2.03546e-05	0.000158732
	ISG20	-3559.73	-3605.77	92.0822	0	0
	ISLR	-4274.87	-4288.09	26.4439	2.71309e-07	2.4241e-06
	ITGB1BP2	-3636.49	-3706.73	140.491	0	0
	JKAMP	-2758.15	-2791.91	67.5163	2.22045e-16	3.95647e-15
	JMJD6	-3873.94	-3926.57	105.261	0	0
	KANK2	-9429.26	-9449.47	40.4137	2.055e-10	2.32975e-09
	KANSL1L	-9723.68	-9774.57	101.774	0	0
	KANSL2	-3698.54	-3704.95	12.8048	0.000345736	0.0024427
	KAT5	-3680.09	-3711.78	63.3823	1.77636e-15	2.99889e-14
	KAT7	-5252.69	-5267.04	28.6948	8.47298e-08	7.87235e-07
	KAT8	-3933.15	-3950.86	35.4225	2.65406e-09	2.81059e-08
	KBTBD4	-4401.48	-4413.36	23.7552	1.09397e-06	9.36152e-06
	KCMF1	-2857.53	-2928.03	141	0	0
	KCNIP2	-3391.99	-3434.1	84.2143	0	0
	KCNK18	-5456.59	-5507.76	102.336	0	0
	KCNQ1	-6989.38	-7049.55	120.344	0	0
	KDELC1	-4555.32	-4591.23	71.8178	0	0
	KIAA0232	-12463.7	-12472.9	18.4268	1.7656e-05	0.000138266
	KIAA0556	-5983.39	-6003.96	41.1375	1.41889e-10	1.6264e-09
	KIAA1456	-5131.33	-5136.39	10.1251	0.0014626	0.00986252
	KIAA2013	-6638.67	-6647.37	17.4063	3.01824e-05	0.00023207
	KIDINS220	-16412.8	-16429.8	34.0141	5.47128e-09	5.65892e-08
	KIF18A	-10955.5	-10984	56.8578	4.68514e-14	7.06486e-13
	KIN	-2042.32	-2105.51	126.392	0	0
	KIRREL3	-6181.31	-6193.61	24.5947	7.07461e-07	6.1443e-06
	KISS1R	-4850.28	-4856.79	13.0358	0.000305588	0.0021772
	KLHDC9	-4107.56	-4148.74	82.36	0	0
	KLHL26	-6945.29	-6957.14	23.6848	1.13473e-06	9.70145e-06
	KLHL29	-6982.59	-7018.96	72.7335	0	0
	KLK13	-4010.84	-4020.16	18.6433	1.57599e-05	0.000123938
	KLRG1	-3152.72	-3158.3	11.1638	0.000834112	0.00574083
	KMO	-4918.93	-4948.69	59.536	1.19904e-14	1.89709e-13
	KRBA1	-14565.3	-14574.5	18.5146	1.68608e-05	0.00013215
	KRT78	-9356.38	-9411.2	109.621	0	0
	KRTCAP2	-2470.28	-2497.03	53.505	2.57905e-13	3.70326e-12
	L3HYPDH	-3608.67	-3627.54	37.7558	8.01779e-10	8.75941e-09
	L3MBTL3	-8277.48	-8322.56	90.1532	0	0
	LAMP2	-5819.42	-5854.15	69.4612	0	0
	LBP	-7871.44	-7882.4	21.9229	2.83821e-06	2.33445e-05
	LDB1	-3842.87	-3889.48	93.2085	0	0
	LDHD	-6031.46	-6112.29	161.666	0	0
	LDLRAP1	-3982.28	-4002.74	40.9156	1.5895e-10	1.81749e-09
	LECT1	-3033.49	-3048.16	29.3232	6.12569e-08	5.78958e-07
	LECT2	-1791.54	-1810.46	37.8499	7.64012e-10	8.36642e-09
	LEF1	-3785.58	-3807.58	43.9935	3.29475e-11	3.99269e-10
	LEPR	-12994	-13014.7	41.4287	1.22251e-10	1.41172e-09
	LHFPL5	-2423.09	-2428.91	11.6351	0.000647205	0.00449092
	LHX4	-3168.7	-3192.36	47.3261	6.01075e-12	7.74746e-11
	LHX6	-3175.55	-3218.08	85.0622	0	0
	LHX8	-4888.96	-4911.61	45.2958	1.69411e-11	2.08277e-10
	LIFR	-11287.9	-11304.3	32.7657	1.03961e-08	1.04736e-07
	LIG3	-11392.4	-11403.7	22.6102	1.98433e-06	1.66295e-05
	LMF2	-7757.82	-7786.08	56.5159	5.57332e-14	8.35012e-13
	LMO3	-1348.64	-1354.3	11.3085	0.000771521	0.00532973
	LMOD2	-5120.07	-5132.3	24.4743	7.53092e-07	6.52843e-06
	LPAR2	-3141.03	-3151.44	20.8211	5.04254e-06	4.08621e-05
	LRCH3	-9848.06	-9902.7	109.287	0	0
	LRMP	-11643.4	-11664.4	42.0257	9.00819e-11	1.04934e-09
	LRP10	-7389.13	-7436.4	94.5355	0	0
	LRRC2	-4703.49	-4757.94	108.901	0	0
	LRRC28	-3161.05	-3179.18	36.2574	1.72903e-09	1.85418e-08
	LRRC34	-5401.46	-5409.46	15.999	6.33747e-05	0.000471717
	LRRC56	-7652.84	-7760.35	215.023	0	0
	LRRFIP2	-13777.8	-13831.8	108.018	0	0
	LRSAM1	-6713.73	-6745.88	64.2999	1.11022e-15	1.89144e-14
	LSAMP	-3743.49	-3754.54	22.1087	2.5764e-06	2.13228e-05
	LSM4	-2079.43	-2092.38	25.9099	3.57738e-07	3.15996e-06
	LTN1	-17171.8	-17213.9	84.221	0	0
	LYPD5	-3058.74	-3070.94	24.4028	7.81568e-07	6.75017e-06
	LYRM1	-2054.58	-2067.63	26.1045	3.23434e-07	2.87603e-06
	LYSMD2	-2380.6	-2386.73	12.2513	0.000464936	0.00326015
	LZTFL1	-3896.39	-3947.47	102.16	0	0
	LZTR1	-6708.74	-6781.32	145.168	0	0
	M6PR	-2842.84	-2848.81	11.9544	0.000545181	0.0038085
	MACROD1	-3190.09	-3236.11	92.0329	0	0
	MADCAM1	-7410.05	-7426.38	32.6638	1.09556e-08	1.10135e-07
	MAEL	-3862.03	-3884.82	45.5871	1.45999e-11	1.80446e-10
	MAG	-5800.79	-5824.17	46.7606	8.02114e-12	1.01838e-10
	MAML2	-11605.1	-11617.6	25.041	5.61249e-07	4.90646e-06
	MAMSTR	-5968.32	-6021.41	106.169	0	0
	MAN1B1	-6664.1	-6712.77	97.3435	0	0
	MANBAL	-1178.55	-1186.63	16.1585	5.82565e-05	0.000435359
	MAP1S	-13557.4	-13619.9	124.916	0	0
	MAP2K3	-3188.84	-3246.79	115.915	0	0
	MAP3K4	-15788.2	-15802.7	28.9922	7.26707e-08	6.78575e-07
	MAP7	-7668.03	-7674.77	13.4824	0.000240807	0.00173021
	MAP7D1	-8775.39	-8861.33	171.871	0	0
	MAPKAPK3	-3763.04	-3801.01	75.9259	0	0
	MARCHF10	-10033.2	-10084.3	102.193	0	0
	MARS	-8262.61	-8282.15	39.0753	4.07771e-10	4.52922e-09
	MAZ	-4658.41	-4781.73	246.641	0	0
	MBL2	-3541.21	-3551.6	20.7924	5.11858e-06	4.14063e-05
	MBP	-3707.01	-3732.54	51.06	8.9595e-13	1.22245e-11
	MBTPS1	-8488.74	-8567.07	156.657	0	0
	MCAM	-6997.57	-7051.47	107.797	0	0
	MCM10	-10219.6	-10276.2	113.223	0	0
	MCMBP	-6137.31	-6185.93	97.2428	0	0
	MDM4	-4338.01	-4344.28	12.5332	0.000399783	0.00280964
	MECR	-4217.33	-4294.35	154.055	0	0
	MED23	-11337.9	-11351.8	27.8905	1.28379e-07	1.17869e-06
	MEF2D	-4044.53	-4089.47	89.8705	0	0
	MEI1	-13834.2	-13857.7	47.0157	7.04214e-12	9.01453e-11
	MEIKIN	-6436.63	-6471.03	68.7918	1.11022e-16	2.02866e-15
	MEIOB	-4223.74	-4296.01	144.529	0	0
	METTL21B	-2750.54	-2798.88	96.6754	0	0
	METTL5	-1867.7	-1905.16	74.9112	0	0
	METTL8	-4667.91	-4706.77	77.7296	0	0
	MFSD11	-3869.95	-3896.58	53.2743	2.90101e-13	4.14005e-12
	MFSD2B	-6796.19	-6821.72	51.0445	9.02944e-13	1.2284e-11
	MGEA5	-7619.9	-7632.92	26.0523	3.32299e-07	2.94363e-06
	MIA	-2065.74	-2093.82	56.1672	6.66134e-14	9.88487e-13
	MIC1	-5470.26	-5476.97	13.4318	0.000247398	0.00177483
	MICALL2	-13620.8	-13673.6	105.54	0	0
	MIS18A	-3810.63	-3838.76	56.2578	6.35048e-14	9.43861e-13
	MLLT6	-11141.5	-11312.2	341.308	0	0
	MLPH	-8223.31	-8239.05	31.4745	2.0208e-08	1.98648e-07
	MMD	-1771.06	-1793.01	43.9049	3.44729e-11	4.1667e-10
	MOBP	-1824.21	-1832.65	16.8922	3.95646e-05	0.000300736
	MOCS3	-4972.45	-5000.92	56.9289	4.51861e-14	6.83586e-13
	MOGS	-8286.8	-8293.13	12.6637	0.000372817	0.00262606
	MORN5	-2268.14	-2296.93	57.5839	3.24185e-14	4.95259e-13
	MOV10	-9582.14	-9656.08	147.881	0	0
	MOXD2	-9111.23	-9130.14	37.8159	7.77473e-10	8.50384e-09
	MPHOSPH9	-13324.8	-13344	38.425	5.68997e-10	6.26771e-09
	MPP3	-5646.36	-5668.77	44.8102	2.17093e-11	2.65497e-10
	MPST	-3702.99	-3718.4	30.8218	2.8285e-08	2.74571e-07
	MPZL3	-2395.94	-2412.33	32.7727	1.03588e-08	1.04473e-07
	MRAS	-2527.63	-2551.38	47.493	5.52003e-12	7.13469e-11
	MRGPRG	-5435.06	-5473.3	76.4766	0	0
	MROH1	-16833.1	-16855.4	44.5979	2.41951e-11	2.94737e-10
	MRPL4	-3571.87	-3579.97	16.2088	5.67308e-05	0.000424638
	MRPL47	-2910.91	-2979.52	137.219	0	0
	MRPS14	-1553.51	-1566.59	26.1659	3.13305e-07	2.78863e-06
	MRPS26	-2731.53	-2789.03	114.995	0	0
	MRPS28	-2237.07	-2242.31	10.4796	0.00120699	0.00819824
	MRPS30	-4965	-4970.14	10.2711	0.00135132	0.00911874
	MRPS9	-4978.58	-5010.87	64.5758	8.88178e-16	1.53277e-14
	MSI1	-3258.65	-3329.86	142.413	0	0
	MSI2	-2070.39	-2095.74	50.697	1.0778e-12	1.45989e-11
	MSL3	-5441.08	-5496.11	110.072	0	0
	MSLNL	-8260.14	-8343.06	165.843	0	0
	MSR1	-6531.91	-6569.98	76.1475	0	0
	MSRB3	-2265.58	-2288.38	45.6079	1.44457e-11	1.78777e-10
	MSS51	-4603.12	-4623.23	40.2253	2.26301e-10	2.55934e-09
	MTCP1	-841.319	-855.921	29.2049	6.51141e-08	6.13547e-07
	MTERF4	-4611.79	-4623.57	23.5459	1.2197e-06	1.04087e-05
	MTFMT	-4405.39	-4410.92	11.0675	0.000878554	0.00603779
	MTG2	-5314.23	-5350.43	72.4035	0	0
	MTHFD2	-3415.2	-3425.06	19.7314	8.91239e-06	7.09262e-05
	MTIF3	-3828.54	-3840.07	23.0706	1.56159e-06	1.32415e-05
	MTUS2	-15802.1	-15817.7	31.0794	2.47682e-08	2.42198e-07
	MTX1	-5568.51	-5588.64	40.2642	2.21834e-10	2.51187e-09
	MUSK	-7593.02	-7600.58	15.1211	0.000100832	0.000744572
	MUT	-6585.78	-6609.32	47.0738	6.83631e-12	8.77515e-11
	MVP	-8718.6	-8746.98	56.7595	4.92939e-14	7.40919e-13
	MYCBPAP	-12559.4	-12615.5	112.277	0	0
	MYCT1	-2614.19	-2636.51	44.6511	2.35461e-11	2.87206e-10
	MYL6B	-2678.36	-2690.92	25.1234	5.37766e-07	4.71e-06
	MYLIP	-3824.23	-3856.57	64.6762	8.88178e-16	1.53277e-14
	MYO15A	-12998.5	-13031.6	66.2879	4.44089e-16	7.80843e-15
	MYO19	-9294.03	-9322.9	57.7252	3.01981e-14	4.62855e-13
	MYRF	-11372.9	-11392.9	40.1482	2.35414e-10	2.65596e-09
	MYRFL	-10086.2	-10099.4	26.4243	2.74064e-07	2.44636e-06
	MYRIP	-10781.2	-10816.6	70.7982	0	0
	MYZAP	-4697.07	-4740.09	86.0497	0	0
	NAA60	-1974.99	-2013.2	76.4168	0	0
	NAALADL1	-9570.94	-9606.98	72.0919	0	0
	NABP1	-2269.77	-2294.65	49.7572	1.73994e-12	2.31636e-11
	NAF1	-6551.05	-6559.7	17.3004	3.19117e-05	0.000244359
	NAGLU	-8498.83	-8544.67	91.6752	0	0
	NAP1	-5841.18	-5872.56	62.7571	2.33147e-15	3.89372e-14
	NAT10	-8831.55	-8900.05	136.991	0	0
	NCAPG2	-11715	-11772	113.917	0	0
	NCOA5	-5177.68	-5193.39	31.4325	2.06493e-08	2.02772e-07
	NDEL1	-2732.22	-2747.66	30.8885	2.73285e-08	2.66396e-07
	NDFIP1	-2798.22	-2803.93	11.4286	0.000723227	0.00500353
	NDRG2	-3640.11	-3733.26	186.309	0	0
	NDUFS4	-2898.54	-2917.59	38.1051	6.70352e-10	7.35809e-09
	NDUFS7	-2674.41	-2710.4	71.9937	0	0
	NDUFV3	-7137.94	-7191.08	106.287	0	0
	NECAB2	-4815.27	-4835.89	41.229	1.354e-10	1.55585e-09
	NECAB3	-4248	-4262.18	28.3628	1.0058e-07	9.3079e-07
	NEDD8	-577.175	-586.453	18.5561	1.6498e-05	0.000129415
	NEIL2	-4341.26	-4367.6	52.683	3.91909e-13	5.51691e-12
	NEK6	-2928.08	-2948.36	40.5696	1.8974e-10	2.15896e-09
	NEK8	-6691.24	-6751.04	119.61	0	0
	NEMP1	-4217.26	-4238.22	41.9205	9.50632e-11	1.10186e-09
	NET1	-5510.22	-5535.74	51.051	8.99947e-13	1.22611e-11
	NETO1	-5378.29	-5391.27	25.947	3.50922e-07	3.10269e-06
	NEU4	-6181.41	-6186.77	10.7165	0.00106183	0.00723862
	NFATC3	-9401.96	-9462.82	121.722	0	0
	NFE2L2	-5762.09	-5795.88	67.592	2.22045e-16	3.95647e-15
	NHLRC1	-5491.32	-5498.92	15.1934	9.70435e-05	0.000717168
	NICN1	-2319.91	-2331.33	22.8363	1.76403e-06	1.48501e-05
	NIPA1	-2760.83	-2790.05	58.4268	2.10942e-14	3.27629e-13
	NIPBL	-18679	-18712.3	66.7213	3.33067e-16	5.92338e-15
	NISCH	-15898.7	-15941.5	85.5659	0	0
	NIT2	-2840.77	-2874.28	67.0246	2.22045e-16	3.95647e-15
	NKTR	-16968.9	-16974.1	10.3991	0.00126078	0.00854485
	NMB	-2190.35	-2204.75	28.7981	8.03299e-08	7.47846e-07
	NME8	-8427.58	-8437.65	20.1364	7.21109e-06	5.77321e-05
	NOBOX	-7557.16	-7586.85	59.3735	1.31006e-14	2.05877e-13
	NOD1	-9982.31	-10023.3	81.915	0	0
	NOL10	-6283.85	-6289.36	11.0187	0.000901989	0.00618516
	NOL4L	-4765.64	-4843.56	155.833	0	0
	NPAS3	-9901.72	-9919.33	35.2223	2.94136e-09	3.10074e-08
	NPAS4	-6537.31	-6554.31	33.9943	5.52748e-09	5.70439e-08
	NPC2	-1905.52	-1939.81	68.5681	1.11022e-16	2.02866e-15
	NPY1R	-3574.51	-3618.7	88.3778	0	0
	NPY5R	-5368.84	-5385.16	32.6253	1.11753e-08	1.12223e-07
	NR1D1	-5291.32	-5311.7	40.7696	1.71279e-10	1.95128e-09
	NR1H2	-5260.18	-5325.59	130.821	0	0
	NR2C2AP	-1753.87	-1775.63	43.5313	4.17233e-11	4.99768e-10
	NR2E1	-3841.06	-3851.84	21.55	3.44722e-06	2.82042e-05
	NR2E3	-4331.44	-4356.38	49.8733	1.64002e-12	2.18646e-11
	NR5A2	-6238.83	-6290.67	103.67	0	0
	NR6A1	-3682.7	-3704.86	44.3079	2.80581e-11	3.4046e-10
	NRAC	-2512.2	-2531.8	39.1939	3.83733e-10	4.27241e-09
	NRD1	-9587.31	-9640.4	106.163	0	0
	NRG3	-6521.66	-6548.55	53.7739	2.24931e-13	3.23977e-12
	NSMAF	-8632.05	-8696.43	128.748	0	0
	NSUN7	-16897.5	-16945.3	95.6491	0	0
	NTN5	-6545.11	-6572.51	54.7905	1.34115e-13	1.96204e-12
	NUBP2	-2551.72	-2558.98	14.5309	0.000137877	0.00100695
	NUDT12	-4334.8	-4365.91	62.2145	3.10862e-15	5.1273e-14
	NUP85	-6455.66	-6496.47	81.6351	0	0
	NUPL2	-4860.23	-4865.87	11.2794	0.000783699	0.00540984
	NXNL2	-1769.72	-1786.41	33.381	7.57602e-09	7.71595e-08
	NYNRIN	-20075.5	-20097.5	43.9754	3.32523e-11	4.02439e-10
	OASL	-6177.6	-6235.54	115.876	0	0
	OAZ3	-2672.93	-2715.59	85.3218	0	0
	OCIAD1	-2380.34	-2401.85	43.0268	5.39939e-11	6.40165e-10
	ODF2L	-7597.62	-7616.01	36.7952	1.31216e-09	1.41364e-08
	OGFOD3	-5064.26	-5106.97	85.4198	0	0
	OGFR	-7815.07	-7863.19	96.2454	0	0
	OGG1	-4823.01	-4839.02	32.0219	1.52444e-08	1.5097e-07
	OPCML	-3154.48	-3213.39	117.815	0	0
	OPN3	-3606.07	-3632.52	52.8979	3.51275e-13	4.97497e-12
	OPRM1	-4972.24	-4990.35	36.2132	1.76868e-09	1.89452e-08
	OR1L4	-3405.21	-3452.1	93.7735	0	0
	ORF11	-1993.84	-2004.86	22.037	2.67451e-06	2.2076e-05
	OSBPL9	-5149.11	-5161.21	24.2022	8.67327e-07	7.46318e-06
	OSM	-4478.25	-4527.62	98.7436	0	0
	OXLD1	-2682.01	-2692.99	21.9567	2.78872e-06	2.29576e-05
	OXNAD1	-3708.21	-3769.79	123.152	0	0
	P2RX7	-6451.6	-6469.95	36.6907	1.38436e-09	1.48799e-08
	P2RY6	-4707.84	-4714.22	12.7474	0.000356506	0.00251497
	PABPN1L	-3336.49	-3357.61	42.2461	8.04818e-11	9.42224e-10
	PACRG	-2488.49	-2524.48	71.9712	0	0
	PACRGL	-3027.62	-3037.72	20.2129	6.92847e-06	5.56128e-05
	PACSIN3	-3499.15	-3508.52	18.742	1.49648e-05	0.000117785
	PAK4	-5352.25	-5358.17	11.8385	0.000580198	0.004041
	PALB2	-15085	-15095.5	20.8163	5.05517e-06	4.09289e-05
	PALM3	-11121.1	-11128	13.7388	0.000210075	0.00151056
	PARP12	-8383.91	-8493.97	220.113	0	0
	PASK	-16228.6	-16263.9	70.6663	0	0
	PAX4	-4108.13	-4164.88	113.503	0	0
	PAX6	-3338.68	-3357.47	37.5638	8.8472e-10	9.65422e-09
	PAX9	-4548.96	-4644.58	191.254	0	0
	PBRM1	-12447.7	-12481.1	66.8246	2.22045e-16	3.95647e-15
	PBXIP1	-9317.45	-9389.45	143.991	0	0
	PCBD1	-1616.58	-1639.09	45.0171	1.95324e-11	2.39503e-10
	PCED1A	-4440.55	-4512.1	143.093	0	0
	PCID2	-4203.91	-4242.89	77.9654	0	0
	PCP4	-677.133	-685.632	16.9981	3.74163e-05	0.000284639
	PDCD10	-1451.38	-1501.84	100.92	0	0
	PDCD7	-5607.29	-5686.92	159.26	0	0
	PDE10A	-9314.96	-9350.2	70.4818	0	0
	PDGFD	-4563.55	-4611.52	95.9573	0	0
	PDHX	-1948.24	-1963.87	31.2592	2.25781e-08	2.21479e-07
	PEX1	-13907.3	-14064.1	313.704	0	0
	PEX11G	-3076.92	-3121.06	88.2794	0	0
	PEX16	-4271.69	-4306.81	70.2212	0	0
	PEX26	-3938.28	-3973.07	69.5808	0	0
	PFAS	-12659.2	-12709.5	100.605	0	0
	PGF	-2482.14	-2488.65	13.0149	0.000309026	0.00219498
	PGM3	-5639.31	-5680.21	81.8102	0	0
	PHACTR2	-7546.27	-7594.03	95.5072	0	0
	PHACTR3	-5662.99	-5689.12	52.2636	4.85278e-13	6.75981e-12
	PHEX	-5370.59	-5387.48	33.7817	6.16568e-09	6.32797e-08
	PHKB	-8614.18	-8644.53	60.7029	6.66134e-15	1.07214e-13
	PHLDB3	-9006.5	-9064.4	115.805	0	0
	PHYH	-4254.78	-4261.15	12.7382	0.000358268	0.00252549
	PICALM	-4232.79	-4239.93	14.2826	0.000157316	0.00114176
	PICK1	-3335.64	-3360.74	50.1928	1.39355e-12	1.86588e-11
	PIGN	-9177.59	-9237.97	120.765	0	0
	PIGO	-10798.3	-10838.4	80.2558	0	0
	PIGR	-10059.8	-10119.3	118.93	0	0
	PIGS	-5167.44	-5176.75	18.6112	1.60273e-05	0.000125935
	PIH1D2	-4151.3	-4162.5	22.4056	2.20725e-06	1.84148e-05
	PIM1	-3002.82	-3044.33	83.0228	0	0
	PINX1	-4082.13	-4132.11	99.9629	0	0
	PIP5KL1	-6811.66	-6849.82	76.3306	0	0
	PITPNC1	-3589.5	-3613.85	48.6982	2.98539e-12	3.94063e-11
	PJVK	-2791.96	-2800.54	17.1509	3.45248e-05	0.000263072
	PKNOX2	-4047.97	-4136.35	176.758	0	0
	PLAC8L1	-2776.69	-2833.34	113.287	0	0
	PLAGL1	-6825.4	-6850.75	50.6856	1.08413e-12	1.46633e-11
	PLCZ1	-8723.69	-8750.1	52.8265	3.64375e-13	5.15267e-12
	PLEKHA1	-4093.44	-4206.96	227.035	0	0
	PLEKHB2	-2771.71	-2801.49	59.5606	1.18794e-14	1.88272e-13
	PLET1	-4094.22	-4109.64	30.857	2.77751e-08	2.70184e-07
	PLIN3	-5266.12	-5289.01	45.7827	1.32128e-11	1.64832e-10
	PLIN4	-20551.6	-20564.9	26.6284	2.46593e-07	2.21388e-06
	PLP2	-1568.13	-1592.89	49.5169	1.96665e-12	2.61071e-11
	PLSCR5	-3866.61	-3928.12	123.016	0	0
	PMCH	-2004.56	-2028.23	47.3377	5.97522e-12	7.71234e-11
	PMVK	-2231.07	-2265.04	67.9513	2.22045e-16	3.95647e-15
	PNLDC1	-7039.08	-7048.17	18.1853	2.0042e-05	0.000156425
	PODNL1	-7348.4	-7355.66	14.5095	0.000139451	0.00101765
	POLG	-10797.6	-10806.2	17.1929	3.37691e-05	0.000258158
	POLR1E	-5433.42	-5443.55	20.2442	6.81583e-06	5.47558e-05
	POLR3F	-2608.09	-2632.05	47.9375	4.40026e-12	5.74314e-11
	POM121	-13586.9	-13596	18.1445	2.04755e-05	0.000159541
	POMP	-1977.01	-1986.66	19.3033	1.11512e-05	8.82907e-05
	PP2D1	-9981.26	-9986.7	10.8825	0.000970788	0.0066374
	PPIC	-2254.46	-2259.67	10.43	0.00123986	0.00840923
	PPP1R14D	-2984.61	-2992.85	16.4781	4.92162e-05	0.000370772
	PPP1R3A	-13632.2	-13637.7	11.0645	0.000879965	0.00604303
	PPP2R4	-3083.23	-3117.2	67.9509	2.22045e-16	3.95647e-15
	PRAM1	-9648.1	-9665.99	35.7857	2.2026e-09	2.34852e-08
	PRDM2	-17184.3	-17191.5	14.2282	0.00016193	0.00117342
	PRDX2	-1847.07	-1882.86	71.5718	0	0
	PRG3	-3636.31	-3665.81	59.0185	1.55431e-14	2.43031e-13
	PRICKLE4	-5370.4	-5394.65	48.5126	3.28171e-12	4.31953e-11
	PRKAB1	-2755.89	-2769.22	26.6579	2.42859e-07	2.18246e-06
	PRKCDBP	-2882.98	-2890.87	15.7841	7.09955e-05	0.000526757
	PROK2	-1565.59	-1579.45	27.709	1.41003e-07	1.28951e-06
	PROSER2	-5689.95	-5727.56	75.2365	0	0
	PROX2	-7461.24	-7473.81	25.1428	5.32378e-07	4.66719e-06
	PROZ	-5748.53	-5761.34	25.6252	4.14597e-07	3.65182e-06
	PRR14	-7417.41	-7431.03	27.2482	1.78941e-07	1.62372e-06
	PRR3	-6189.27	-6203.54	28.5354	9.20032e-08	8.53962e-07
	PRRG1	-2613.94	-2626.45	25.0064	5.71406e-07	4.98589e-06
	PRRG3	-2273.04	-2324.24	102.396	0	0
	PRRG4	-2980.84	-3023.97	86.2635	0	0
	PRSS16	-6955.81	-6973.12	34.6176	4.01257e-09	4.18267e-08
	PRSS22	-4903.03	-4963.07	120.08	0	0
	PRSS33	-4060.2	-4128.04	135.693	0	0
	PRSS37	-2640.58	-2651.74	22.321	2.30672e-06	1.92275e-05
	PRSS38	-5010.93	-5042.12	62.381	2.88658e-15	4.76951e-14
	PRSS53	-6648.99	-6688.65	79.3232	0	0
	PRSS55	-5999.29	-6081.06	163.54	0	0
	PSPC1	-3648.83	-3664.93	32.1976	1.3926e-08	1.38207e-07
	PSTK	-4182	-4221.34	78.6798	0	0
	PTCD3	-7715.05	-7761.18	92.2475	0	0
	PTGES	-2487.64	-2546.09	116.905	0	0
	PTGIS	-5893.07	-5953.77	121.396	0	0
	PTP4A1	-2600.72	-2626.18	50.9169	9.63563e-13	1.30896e-11
	PTPN18	-5625.16	-5636.82	23.3196	1.37196e-06	1.16548e-05
	PTPN5	-6747.56	-6777.58	60.046	9.32587e-15	1.48815e-13
	PTPRJ	-17840.9	-17854	26.2038	3.07224e-07	2.73712e-06
	PTPRR	-6690.59	-6722.93	64.6636	8.88178e-16	1.53277e-14
	PTRH1	-3233.95	-3268.2	68.4937	1.11022e-16	2.02866e-15
	PVALB	-1411.3	-1426.5	30.4018	3.51209e-08	3.38461e-07
	PVRL3	-5285.94	-5375.48	179.068	0	0
	PWP2	-8993.83	-9118.95	250.237	0	0
	PWWP2A	-7056.64	-7133.06	152.836	0	0
	PXDN	-13582.2	-13647.4	130.331	0	0
	PXN	-9351.46	-9410.71	118.509	0	0
	PYCR1	-4316.91	-4331.68	29.5248	5.52066e-08	5.22836e-07
	QTSA-10134	-7483.15	-7499.65	33.0033	9.20009e-09	9.31909e-08
	R3HDM4	-3893.03	-3915.97	45.8718	1.26251e-11	1.58136e-10
	RAB14	-2386.73	-2402.88	32.2858	1.33082e-08	1.32499e-07
	RAB26	-3468.91	-3514.43	91.0407	0	0
	RAB3C	-4703.43	-4719.96	33.0606	8.93298e-09	9.05837e-08
	RAB3GAP1	-8298.44	-8366.34	135.819	0	0
	RABEP2	-5589.67	-5602.7	26.0583	3.31261e-07	2.94002e-06
	RABL3	-2223.94	-2281.06	114.241	0	0
	RAD51B	-4532.12	-4552.79	41.3373	1.281e-10	1.47743e-09
	RAD9B	-5241.53	-5276.3	69.541	0	0
	RAI1	-17710.4	-17739.3	57.7642	2.95319e-14	4.53391e-13
	RALYL	-2473.02	-2484.05	22.0645	2.6364e-06	2.17807e-05
	RAMP2	-3802.42	-3808.37	11.8893	0.000564577	0.00393515
	RAP1GAP	-7180.07	-7222.82	85.4947	0	0
	RAPGEF1	-9879.06	-9917.47	76.8111	0	0
	RASGRP2	-5126.75	-5134.13	14.7615	0.000122002	0.000895226
	RASIP1	-9106.64	-9189.95	166.633	0	0
	RASL10A	-1800.27	-1834.56	68.5815	1.11022e-16	2.02866e-15
	RASSF2	-3893.76	-3934.87	82.21	0	0
	RASSF5	-4292.5	-4332.75	80.5146	0	0
	RASSF9	-4706.61	-4726.13	39.0503	4.13029e-10	4.58217e-09
	RB1	-9016.56	-9062.85	92.5722	0	0
	RBCK1	-4855.02	-4897.11	84.1921	0	0
	RBFOX3	-3768.91	-3820.89	103.965	0	0
	RBM15	-7305.34	-7353.26	95.8423	0	0
	RBM25	-6780.1	-6793.43	26.6594	2.42672e-07	2.18287e-06
	RBM34	-5058.24	-5082.36	48.225	3.80018e-12	4.98086e-11
	RBM44	-14131.5	-14222.7	182.489	0	0
	RBMS1	-3797.91	-3869.19	142.55	0	0
	RBMS2	-4070.61	-4096.53	51.8377	6.02851e-13	8.31061e-12
	RBPMS2	-2698.63	-2754.1	110.938	0	0
	RCAN2	-2729.05	-2759.06	60.0273	9.32587e-15	1.48815e-13
	RDH8	-3504.32	-3530.34	52.0379	5.44453e-13	7.53902e-12
	REC114	-3293.27	-3302.94	19.3421	1.09273e-05	8.65912e-05
	RECQL	-6692.25	-6700.42	16.3389	5.29659e-05	0.000397735
	REEP2	-3097.91	-3128.58	61.3297	4.88498e-15	7.98652e-14
	REEP4	-2930.26	-2998.18	135.833	0	0
	RENBP	-6261.06	-6311.26	100.392	0	0
	RETN	-2252.67	-2269.32	33.2976	7.90783e-09	8.0451e-08
	RFTN1	-6543.57	-6570.32	53.4968	2.59015e-13	3.71348e-12
	RFX4	-6854.53	-6870.95	32.8393	1.001e-08	1.01175e-07
	RFX7	-11162.6	-11201.3	77.4364	0	0
	RFXANK	-11190.2	-11201.3	22.2442	2.40087e-06	1.99765e-05
	RFXANK	-3310.1	-3325.84	31.4797	2.01539e-08	1.98325e-07
	RGCC	-2008.36	-2028.06	39.3897	3.47122e-10	3.87405e-09
	RGL3	-8045.87	-8055.05	18.3744	1.8148e-05	0.000141999
	RGS14	-6221.33	-6256.56	70.4655	0	0
	RGS2	-1937.23	-1958.26	42.0656	8.82643e-11	1.03075e-09
	RGS5	-1854.88	-1900.71	91.6489	0	0
	RGS9	-6691.03	-6712.29	42.5287	6.96543e-11	8.20617e-10
	RHO	-4488.97	-4500.8	23.6567	1.15146e-06	9.8354e-06
	RHPN1	-7227.07	-7241.64	29.1469	6.70922e-08	6.30275e-07
	RIC3	-3392.87	-3421.29	56.8298	4.75175e-14	7.15373e-13
	RILPL1	-3801.92	-3845.62	87.4006	0	0
	RIMS3	-3313.31	-3348.25	69.8847	0	0
	RIN1	-9980.79	-10015.5	69.5012	0	0
	RLBP1	-3397.37	-3411.59	28.4394	9.66771e-08	8.95561e-07
	RMDN2	-9572.43	-9648.83	152.813	0	0
	RMND5B	-3669.59	-3696.99	54.7957	1.33671e-13	1.95861e-12
	RNF115	-2771.85	-2797.51	51.3075	7.89702e-13	1.07907e-11
	RNF122	-1463.4	-1478.47	30.1295	4.04128e-08	3.87058e-07
	RNF141	-2105.13	-2127.01	43.7649	3.7029e-11	4.45256e-10
	RNF170	-2346.01	-2368.82	45.6174	1.43756e-11	1.78384e-10
	RNF183	-2157.17	-2171.24	28.142	1.12732e-07	1.03809e-06
	RNF186	-3139.97	-3179.2	78.4757	0	0
	RNF216	-8244.12	-8282.45	76.6587	0	0
	RNF24	-1743.6	-1776.26	65.3081	6.66134e-16	1.16467e-14
	RNF4	-2151.02	-2160.04	18.0431	2.1596e-05	0.000167851
	RNPEPL1	-5373.97	-5409.63	71.3264	0	0
	ROGDI	-4048.59	-4063.18	29.1848	6.57944e-08	6.19331e-07
	RORB	-3681.14	-3724.91	87.522	0	0
	RPAIN	-2897.71	-2906.39	17.3634	3.08709e-05	0.000237169
	RPGRIP1	-17543.3	-17560.7	34.8927	3.48385e-09	3.63969e-08
	RPL22L1	-1135.41	-1156.44	42.0507	8.89364e-11	1.03729e-09
	RPL31	-7206.36	-7263.39	114.056	0	0
	RPL8	-2450.1	-2462.18	24.1522	8.90166e-07	7.65264e-06
	RPS13	-1467.85	-1490.23	44.7721	2.21358e-11	2.70359e-10
	RPS18	-3878.38	-3926.78	96.7971	0	0
	RPS7	-1436.19	-1449.22	26.0541	3.31986e-07	2.94365e-06
	RPUSD4	-3969.1	-4001.02	63.8542	1.33227e-15	2.25735e-14
	RRAGC	-2499.09	-2541.92	85.673	0	0
	RRAS2	-1809.45	-1834.25	49.5925	1.89226e-12	2.51555e-11
	RRNAD1	-5357.7	-5428.65	141.89	0	0
	RS1	-2241.29	-2248.55	14.5387	0.000137306	0.00100357
	RSRC2	-4045.15	-4097.2	104.088	0	0
	RTN3	-12086.1	-12253.3	334.32	0	0
	RUVBL2	-3532.91	-3544.15	22.4688	2.13581e-06	1.78668e-05
	RWDD2B	-3865.31	-3908.87	87.1156	0	0
	S100A13	-2378.6	-2408.05	58.9	1.66533e-14	2.59519e-13
	SAG	-4349.68	-4367.26	35.1692	3.02261e-09	3.17919e-08
	SAMHD1	-7284.53	-7326.22	83.3784	0	0
	SAPCD2	-5726.55	-5749.97	46.8406	7.70006e-12	9.82971e-11
	SARNP	-1966.24	-2007.54	82.6034	0	0
	SCAF8	-11592.5	-11647.7	110.484	0	0
	SCGB1A1	-1994.37	-2009.57	30.4092	3.49862e-08	3.37511e-07
	SCT	-2023.72	-2033.78	20.1093	7.31394e-06	5.85052e-05
	SDC2	-2291.64	-2323.83	64.3778	1.11022e-15	1.89144e-14
	SDHA	-5591.68	-5619.91	56.4678	5.70655e-14	8.536e-13
	SEC16A	-26698.9	-26769.4	141.004	0	0
	SELP	-8780.43	-8793.73	26.5891	2.51656e-07	2.25715e-06
	SEMA4C	-9325.52	-9341.34	31.6435	1.85229e-08	1.82469e-07
	SEMA4D	-9526.51	-9713.99	374.958	0	0
	SEPTIN14	-6610.58	-6617.04	12.9276	0.000323777	0.002298
	SEPTIN9	-6054.55	-6109.69	110.283	0	0
	SERPING1	-7123.04	-7188.12	130.152	0	0
	SESN1	-4647.13	-4664.8	35.3218	2.79484e-09	2.95631e-08
	SETD1A	-15038.1	-15054.3	32.4636	1.21445e-08	1.21302e-07
	SETD4	-7059.51	-7110.92	102.83	0	0
	SETD8	-4366.43	-4404.56	76.2562	0	0
	SFTPB	-4818.87	-4880.68	123.615	0	0
	SFTPC	-2325.37	-2357.78	64.8123	8.88178e-16	1.53277e-14
	SFXN1	-3304.05	-3329.29	50.4687	1.21081e-12	1.63293e-11
	SGCE	-3914.01	-3921.83	15.6348	7.68279e-05	0.000569125
	SGK1	-4446.57	-4480.87	68.5999	1.11022e-16	2.02866e-15
	SH2B1	-7913.45	-8082.92	338.934	0	0
	SH3BGR	-3159.69	-3172.22	25.0637	5.5468e-07	4.85358e-06
	SH3BGRL2	-2349.72	-2363.46	27.4841	1.58389e-07	1.44284e-06
	SH3BGRL3	-919.54	-945.853	52.6262	4.03455e-13	5.64534e-12
	SH3D19	-11514.8	-11580.6	131.665	0	0
	SH3KBP1	-5432.21	-5512.28	160.146	0	0
	SHC3	-7338.39	-7410.01	143.247	0	0
	SHROOM3	-23892.7	-23906.1	26.8462	2.2031e-07	1.98748e-06
	SIGIRR	-4174.32	-4181.05	13.4436	0.00024585	0.00176508
	SIGLEC1	-20173.2	-20179.8	13.213	0.000278015	0.00198988
	SIK3	-11954.7	-12120.2	331.038	0	0
	SIKE1	-2240.51	-2289.27	97.5245	0	0
	SIRT5	-3756.66	-3784.34	55.3563	1.00586e-13	1.48083e-12
	SKA3	-6739.54	-6817.73	156.391	0	0
	SKI	-8469.83	-8582.1	224.541	0	0
	SKIV2L2	-8293.36	-8349.66	112.606	0	0
	SLAMF8	-4785.91	-4830.59	89.3759	0	0
	SLC16A10	-5615.67	-5638.52	45.6983	1.37939e-11	1.71622e-10
	SLC16A12	-5084.08	-5135.64	103.111	0	0
	SLC17A2	-5083.16	-5099.88	33.4346	7.37003e-09	7.51437e-08
	SLC1A2	-4495.15	-4506.61	22.9022	1.70455e-06	1.43623e-05
	SLC25A17	-2324.36	-2349.01	49.3036	2.19269e-12	2.90664e-11
	SLC25A26	-2666.34	-2702.83	72.9865	0	0
	SLC25A3	-4520.32	-4527.87	15.0978	0.00010208	0.000753194
	SLC25A36	-3968.1	-4008.04	79.8773	0	0
	SLC26A10	-7284.28	-7319.19	69.8083	0	0
	SLC26A5	-6620.62	-6675.71	110.184	0	0
	SLC2A10	-7217.09	-7261.16	88.1326	0	0
	SLC35D2	-3465.88	-3483.62	35.4832	2.57259e-09	2.72742e-08
	SLC35E3	-3220.81	-3227.84	14.0578	0.000177274	0.00128063
	SLC35F4	-4292.18	-4300.89	17.4314	2.97858e-05	0.000229211
	SLC46A2	-5009.54	-5048.51	77.9412	0	0
	SLC4A11	-8025.25	-8053.4	56.298	6.22835e-14	9.28672e-13
	SLC8B1	-7625.36	-7641.56	32.4007	1.25441e-08	1.25025e-07
	SLCO2B1	-8315.26	-8336.51	42.5024	7.05949e-11	8.28556e-10
	SLK	-12594.5	-12647.5	106.063	0	0
	SLMAP	-5840.73	-5917.37	153.295	0	0
	SMG7	-7892.87	-7906.34	26.9406	2.09802e-07	1.89452e-06
	SMIM12	-1311.63	-1330.04	36.8165	1.29789e-09	1.39988e-08
	SMIM14	-1247.99	-1274.24	52.5151	4.26992e-13	5.96572e-12
	SMPD2	-6140.64	-6200.37	119.462	0	0
	SMPD4	-8097.78	-8114.08	32.5909	1.13746e-08	1.14102e-07
	SMPX	-997.266	-1007.4	20.2663	6.7376e-06	5.4174e-05
	SMS	-3797.26	-3878.8	163.065	0	0
	SNAP29	-3021.41	-3048.34	53.8674	2.14495e-13	3.09424e-12
	SNAP47	-6020.18	-6124.71	209.053	0	0
	SNAPC4	-17977.7	-18018.4	81.2926	0	0
	SNCG	-1651.71	-1671.8	40.1624	2.33699e-10	2.63981e-09
	SND1	-6957.29	-7022.37	130.15	0	0
	SNED1	-13670.8	-13675.9	10.2993	0.00133079	0.00898667
	SNPH	-7088.69	-7143.32	109.257	0	0
	SNRK	-7690.91	-7743.12	104.416	0	0
	SNRNP48	-3140.79	-3171.17	60.7651	6.43929e-15	1.0382e-13
	SNRPB	-1735.74	-1741.7	11.9257	0.000553658	0.00386482
	SNRPD1	-1489.17	-1501.51	24.6792	6.77119e-07	5.89175e-06
	SNX21	-3701.61	-3720.87	38.5051	5.46099e-10	6.02973e-09
	SNX30	-4016.37	-4029.71	26.678	2.40339e-07	2.16398e-06
	SNX33	-4662.07	-4671.2	18.2566	1.93053e-05	0.000150802
	SORBS2	-15349.5	-15379.5	59.8807	1.0103e-14	1.6094e-13
	SORBS3	-8351.11	-8422.81	143.406	0	0
	SOWAHB	-10118.3	-10154.7	72.7649	0	0
	SPACA3	-1852.24	-1896.63	88.7913	0	0
	SPAG17	-25178.3	-25205.6	54.6897	1.4122e-13	2.0563e-12
	SPARCL1	-7936.52	-7947.45	21.8574	2.93677e-06	2.41338e-05
	SPATA19	-1895.33	-1937.01	83.3607	0	0
	SPATA6	-5459.45	-5510.37	101.843	0	0
	SPATS1	-5048.53	-5063.81	30.5589	3.2388e-08	3.14073e-07
	SPDL1	-3390.47	-3434.37	87.8154	0	0
	SPEF1	-4275.94	-4309.75	67.6195	2.22045e-16	3.95647e-15
	SPERT	-4669.51	-4717.73	96.4336	0	0
	SPG7	-7809.92	-7851.48	83.1095	0	0
	SPINK4	-1408.42	-1420.55	24.2464	8.47647e-07	7.30733e-06
	SPNS1	-4551.13	-4606.47	110.675	0	0
	SPNS3	-5630.09	-5641.09	22.0037	2.72126e-06	2.24221e-05
	SPO11	-4893.22	-4943.07	99.7065	0	0
	SPON1	-7348.23	-7421.53	146.605	0	0
	SPRY2	-6219.2	-6325.8	213.186	0	0
	SPRYD3	-4524.65	-4547.73	46.169	1.08479e-11	1.36242e-10
	SPTY2D1	-8075.66	-8141.14	130.961	0	0
	SPX	-1696.81	-1710.57	27.5253	1.55055e-07	1.41385e-06
	SRBD1	-9911.99	-9949.77	75.541	0	0
	SRCAP	-30472.2	-30511.9	79.4093	0	0
	SRCIN1	-13756.1	-13813.5	114.979	0	0
	SRL	-9139.25	-9156.75	34.9973	3.30167e-09	3.45323e-08
	SRR	-3174.36	-3223.24	97.762	0	0
	SRSF3	-1294.85	-1311.12	32.5387	1.16842e-08	1.17081e-07
	SSBP4	-5339.54	-5363.15	47.22	6.34515e-12	8.15592e-11
	SSC5D	-16476.8	-16542	130.357	0	0
	ST6GALNAC3	-4074.28	-4115.96	83.3656	0	0
	ST6GALNAC5	-2888.92	-2897.67	17.4999	2.87323e-05	0.000221653
	STAT6	-8919.95	-8931.26	22.6153	1.979e-06	1.65997e-05
	STEAP2	-5865.63	-5876.17	21.0859	4.39137e-06	3.57096e-05
	STG	-6174.61	-6236.16	123.1	0	0
	STK24	-4385.62	-4402.46	33.6797	6.49763e-09	6.654e-08
	STK25	-3208.24	-3264.73	112.984	0	0
	STK26	-4691.36	-4699.37	16.0178	6.27493e-05	0.000467435
	STK35	-4875.25	-4905.71	60.9117	5.9952e-15	9.69953e-14
	STK36	-12894.8	-12975.9	162.218	0	0
	STK40	-3562.56	-3575.79	26.4731	2.67228e-07	2.38992e-06
	STKLD1	-11224.5	-11240.1	31.2584	2.25874e-08	2.21337e-07
	STMN4	-1620.79	-1628.32	15.0644	0.000103906	0.000765458
	STMND1	-4134.67	-4162.43	55.5234	9.23706e-14	1.36635e-12
	STRC	-16867.8	-16888.2	40.8851	1.61446e-10	1.84377e-09
	STX18	-3460.25	-3468.61	16.7316	4.30584e-05	0.000326229
	STX7	-2616.77	-2659.83	86.1303	0	0
	SUCLG1	-3497.08	-3504.92	15.6842	7.4847e-05	0.000554892
	SUN2	-7394.22	-7449.08	109.721	0	0
	SUN5	-4740.85	-4747.16	12.6154	0.000382589	0.00269083
	SUPT3H	-4098.72	-4160.75	124.05	0	0
	SVOP	-4854.7	-4901.27	93.1417	0	0
	SYBU	-7991.66	-8035.39	87.4587	0	0
	SYCP3	-2689.43	-2719.7	60.5534	7.10543e-15	1.14165e-13
	SYDE2	-15654	-15662.9	17.7053	2.57903e-05	0.000199452
	SYN3	-4788.6	-4823.09	68.9948	1.11022e-16	2.02866e-15
	SYNPO2	-13794.1	-13800.6	13.0213	0.000307974	0.00219085
	SYP	-2530.16	-2548.33	36.3243	1.67069e-09	1.79368e-08
	SYS1	-2285.99	-2362.07	152.165	0	0
	SYT4	-3808.1	-3857.23	98.2655	0	0
	SYTL4	-5339.42	-5351.01	23.1852	1.47124e-06	1.24868e-05
	SZRD1	-1560.48	-1572.25	23.5342	1.22713e-06	1.04626e-05
	TAB1	-5360.41	-5407	93.198	0	0
	TAF5	-6257.97	-6288.51	61.0851	5.44009e-15	8.84751e-14
	TAPBPL	-6273.36	-6298.69	50.6724	1.09135e-12	1.47395e-11
	TAS1R3	-8873.58	-8905.13	63.1021	1.9984e-15	3.35551e-14
	TAS2R40	-4965.86	-4990.19	48.6531	3.05478e-12	4.02652e-11
	TBX10	-4185.86	-4233.97	96.2165	0	0
	TBX3	-6505.95	-6511.44	10.9767	0.000922628	0.00632204
	TCF20	-16680.3	-16698.2	35.8157	2.16889e-09	2.31522e-08
	TCP11L1	-5056.59	-5072.59	32.0005	1.54135e-08	1.52482e-07
	TCTN1	-7007.62	-7032.58	49.9158	1.60483e-12	2.14568e-11
	TDO2	-4125.99	-4140.52	29.0568	7.02854e-08	6.58281e-07
	TDRD6	-26557.1	-26629.2	144.045	0	0
	TEAD2	-4599.19	-4634.63	70.8942	0	0
	TECPR1	-11075.2	-11112.2	74.1115	0	0
	TECPR2	-15093.2	-15145.6	104.861	0	0
	TECTB	-4106.14	-4127.92	43.5444	4.1446e-11	4.97085e-10
	TELO2	-8744.46	-8754.06	19.1994	1.17752e-05	9.31522e-05
	TESC	-2308.06	-2314.58	13.0326	0.00030611	0.00217925
	TET1	-29879.7	-29918	76.6383	0	0
	TEX15	-39471.5	-39478.6	14.2375	0.000161132	0.00116855
	TEX261	-1853.87	-1892.68	77.6196	0	0
	TEX35	-3319.11	-3351.58	64.9419	7.77156e-16	1.3537e-14
	TFAP2D	-3830.78	-3839.43	17.3116	3.17248e-05	0.000243128
	TFPI	-4481.38	-4486.64	10.5307	0.00117408	0.00798634
	TGFBR3L	-4941.06	-4958.21	34.3021	4.71879e-09	4.89692e-08
	THAP7	-3234.11	-3255.08	41.9481	9.37277e-11	1.08773e-09
	THEMIS	-6880.06	-6890.73	21.3299	3.8666e-06	3.15801e-05
	THEMIS2	-8412.64	-8424.87	24.4476	7.63592e-07	6.60716e-06
	THNSL2	-5273.63	-5308.56	69.8544	0	0
	THOC6	-3163.57	-3184.92	42.6985	6.38603e-11	7.54263e-10
	THTPA	-3672.71	-3716.34	87.27	0	0
	TIMM21	-3719.16	-3761.06	83.8	0	0
	TIRAP	-3620.36	-3631.77	22.8149	1.7838e-06	1.50029e-05
	TK1	-2282.26	-2288.26	12.0044	0.000530746	0.00371323
	TLR3	-9566.93	-9593.11	52.3418	4.66294e-13	6.50508e-12
	TMC6	-9586.96	-9649.19	124.46	0	0
	TMC8	-10054.8	-10066.7	23.7724	1.08427e-06	9.29561e-06
	TMCO3	-8732.6	-8817.02	168.836	0	0
	TMCO5B	-4602.87	-4686.82	167.902	0	0
	TMED1	-2210.48	-2222.67	24.3843	7.89077e-07	6.80871e-06
	TMED3	-2263.77	-2296.4	65.2592	6.66134e-16	1.16467e-14
	TMED7	-2815.24	-2822.3	14.1059	0.000172804	0.00125028
	TMEM120B	-3532.3	-3562.84	61.0965	5.44009e-15	8.84751e-14
	TMEM150A	-2787.9	-2827.42	79.0416	0	0
	TMEM161B	-4031.66	-4046.93	30.53	3.2875e-08	3.18463e-07
	TMEM167A	-1069.52	-1094.74	50.4414	1.22768e-12	1.65329e-11
	TMEM178B	-2072.42	-2124.65	104.466	0	0
	TMEM179B	-2646.71	-2667.23	41.0425	1.48952e-10	1.70527e-09
	TMEM18	-3135.28	-3161.3	52.0352	5.4512e-13	7.53705e-12
	TMEM180	-4808.88	-4829.72	41.6816	1.07415e-10	1.24193e-09
	TMEM19	-4595.75	-4689.39	187.282	0	0
	TMEM196	-1380.97	-1428.05	94.156	0	0
	TMEM198	-3602.3	-3614.41	24.217	8.60709e-07	7.41308e-06
	TMEM200A	-4909.68	-4953.52	87.6803	0	0
	TMEM239	-1935.1	-1979.19	88.182	0	0
	TMEM255A	-3012.35	-3081.41	138.105	0	0
	TMEM59	-3472.15	-3491.25	38.1857	6.43229e-10	7.07704e-09
	TMEM86A	-3532.57	-3560.04	54.9303	1.249e-13	1.83298e-12
	TMEM87B	-5531.41	-5542.42	22.0247	2.69168e-06	2.2198e-05
	TMEM9	-1995.51	-2000.84	10.6521	0.00109949	0.0074844
	TMPRSS11BNL	-4740.44	-4769.54	58.1917	2.37588e-14	3.68399e-13
	TMPRSS11F	-4722.47	-4773.37	101.797	0	0
	TMPRSS12	-4741.99	-4783.86	83.7409	0	0
	TMPRSS13	-5929.23	-5937.27	16.0874	6.04858e-05	0.000450934
	TMPRSS15	-12594.2	-12683	177.681	0	0
	TMPRSS7	-7792.32	-7848.66	112.671	0	0
	TNFRSF10B	-8513.14	-8519.4	12.5323	0.00039997	0.00280883
	TNFRSF13C	-3322.06	-3364.99	85.853	0	0
	TNFRSF1B	-6733.28	-6744.38	22.2061	2.44888e-06	2.03397e-05
	TNFRSF21	-7361.46	-7376.26	29.5978	5.31645e-08	5.04008e-07
	TNIP2	-4865.68	-4874.27	17.1787	3.40236e-05	0.000259677
	TNMD	-2577.87	-2604.54	53.3323	2.81664e-13	4.0258e-12
	TNNI2	-1797.46	-1819.07	43.2129	4.90969e-11	5.84335e-10
	TNNT3	-2812.69	-2853.05	80.7199	0	0
	TNRC18	-28785.8	-28830.2	88.9354	0	0
	TOB1	-3105.98	-3114.65	17.3462	3.11526e-05	0.000239136
	TOM1L2	-4561.66	-4616.76	110.21	0	0
	TOMM7	-589.574	-596.793	14.4386	0.000144806	0.0010559
	TOMT	-3154.79	-3176.1	42.6187	6.65201e-11	7.84685e-10
	TOPBP1	-16504.7	-16519.5	29.6855	5.08132e-08	4.83192e-07
	TOR1A	-2852.18	-2873.19	42.0231	9.02025e-11	1.04943e-09
	TOX3	-4511.04	-4563.69	105.305	0	0
	TPCN1	-8073.01	-8133.64	121.263	0	0
	TPD52L1	-2570.36	-2576.9	13.0698	0.000300089	0.00213965
	TPM2	-2801.49	-2818.85	34.7134	3.8199e-09	3.98629e-08
	TPP2	-9374.39	-9395.81	42.8493	5.91232e-11	7.00087e-10
	TRABD	-3713.58	-3724.7	22.2442	2.40086e-06	1.99943e-05
	TRAFD1	-6794.19	-6831.13	73.8934	0	0
	TRAPPC11	-10436.9	-10461.1	48.2951	3.66662e-12	4.81936e-11
	TRAPPC4	-1574.44	-1585.67	22.4588	2.14697e-06	1.7944e-05
	TRDMT1	-4100.92	-4141.83	81.8053	0	0
	TREML2	-4753.51	-4816.91	126.803	0	0
	TRIM41	-5034.34	-5039.9	11.1151	0.000856289	0.00588912
	TRIM42	-7091.88	-7144.86	105.971	0	0
	TRIM54	-4338.63	-4358.57	39.89	2.68675e-10	3.02755e-09
	TRIM71	-7324.96	-7342.71	35.5164	2.52917e-09	2.69056e-08
	TRMT6	-4883.18	-4925.35	84.3475	0	0
	TRPT1	-3028.68	-3060.25	63.1371	1.9984e-15	3.35551e-14
	TSC22D3	-2827.33	-2837.35	20.0517	7.53748e-06	6.02416e-05
	TSGA13	-4108.49	-4137.55	58.1186	2.4647e-14	3.81536e-13
	TSPAN10	-4973.8	-4988.83	30.0554	4.19879e-08	4.00907e-07
	TSPAN11	-4336.92	-4365.69	57.5356	3.31957e-14	5.05475e-13
	TSPAN32	-3718.86	-3747.28	56.8572	4.68514e-14	7.06486e-13
	TSPAN7	-2209.13	-2224.56	30.8548	2.78077e-08	2.70219e-07
	TSPAN8	-3108.3	-3115.46	14.3136	0.000154742	0.00112396
	TSPAN9	-3028.21	-3059.72	63.0088	1.9984e-15	3.35551e-14
	TTC13	-6575.57	-6586.11	21.0746	4.41753e-06	3.5891e-05
	TTC28	-22527.4	-22650.6	246.429	0	0
	TTGN1	-8757.74	-8772.37	29.2569	6.33915e-08	5.98526e-07
	TTLL3	-10903.9	-10988.6	169.326	0	0
	TTLL5	-11572.1	-11610.2	76.0654	0	0
	TTPA	-2531.14	-2536.91	11.5355	0.00068281	0.00473093
	TTR	-2159.28	-2204.8	91.0551	0	0
	TULP3	-5664.28	-5673.79	19.0028	1.30526e-05	0.000102995
	TUT1	-9748.81	-9780.86	64.1012	1.11022e-15	1.89144e-14
	TYROBP	-1779.07	-1791.96	25.7786	3.82919e-07	3.37919e-06
	UBA52	-1362.87	-1386.4	47.0624	6.87628e-12	8.81431e-11
	UBALD2	-2414.39	-2432.83	36.88	1.25629e-09	1.35659e-08
	UBL3	-1067.76	-1084.56	33.5911	6.80038e-09	6.94877e-08
	UBXN11	-5777.99	-5845.85	135.718	0	0
	UCK1	-3372.08	-3415.52	86.887	0	0
	UEVLD	-4642.45	-4677.41	69.9198	0	0
	UMODL1	-17011.6	-17019.8	16.253	5.54232e-05	0.000415518
	UNC13D	-11241.7	-11265.5	47.667	5.05129e-12	6.54701e-11
	UNC79	-20448.3	-20462	27.3155	1.72825e-07	1.56974e-06
	UNKL	-5993.39	-6042.02	97.2568	0	0
	UNPROB1	-3778.36	-3810.51	64.3052	1.11022e-15	1.89144e-14
	UNPROB2	-5189.3	-5226.49	74.3718	0	0
	UPK3BL	-3835.06	-3869.98	69.8359	0	0
	UQCC2	-1172.6	-1182.46	19.7073	9.02579e-06	7.17674e-05
	UQCRC2	-4070.78	-4097.93	54.2948	1.72529e-13	2.49658e-12
	UROD	-3373.49	-3408.93	70.8839	0	0
	USO1	-8710.25	-8749.6	78.7154	0	0
	USP19	-12237.3	-12308.1	141.636	0	0
	USP37	-8609.05	-8630.27	42.4353	7.30608e-11	8.56419e-10
	USP54	-16074.5	-16083.1	17.1593	3.43715e-05	0.000262118
	UTP11L	-2250.11	-2280.35	60.475	7.43849e-15	1.1931e-13
	UXS1	-3402.94	-3437.86	69.8463	0	0
	VAMP7	-2407.29	-2472.99	131.393	0	0
	VAPB	-2542.27	-2568.68	52.8194	3.65707e-13	5.16368e-12
	VAX2	-2985.63	-2994.67	18.0933	2.10345e-05	0.00016376
	VGLL4	-2797.04	-2839.95	85.8246	0	0
	VPS16	-6551.12	-6578.28	54.322	1.70197e-13	2.46667e-12
	VPS37A	-3131.87	-3148.92	34.1007	5.2333e-09	5.41879e-08
	VPS72	-3117.39	-3122.75	10.7093	0.00106596	0.00726144
	VRK3	-5706.56	-5716.66	20.1973	6.98499e-06	5.60182e-05
	VSIG1	-5306.12	-5338.68	65.1248	6.66134e-16	1.16467e-14
	VSIG4	-4606.12	-4629.13	46.0131	1.17465e-11	1.47329e-10
	VWC2	-2805.39	-2828.05	45.3267	1.6676e-11	2.05289e-10
	WASF2	-4171.59	-4197.47	51.7781	6.21392e-13	8.54093e-12
	WASF3	-4493.24	-4561.47	136.448	0	0
	WBP2	-2252.2	-2276.32	48.2469	3.75788e-12	4.93235e-11
	WBSCR28	-3739.73	-3746.93	14.4017	0.000147673	0.00107513
	WDPCP	-7680.2	-7697.75	35.0998	3.13231e-09	3.28347e-08
	WDR3	-8264.6	-8289.71	50.2213	1.37346e-12	1.84162e-11
	WDR35	-12457.2	-12467.2	19.8704	8.28732e-06	6.60081e-05
	WDR36	-8320.56	-8332.78	24.4299	7.70643e-07	6.66199e-06
	WDR4	-5160.21	-5189.91	59.4104	1.28786e-14	2.02729e-13
	WDR41	-5710.96	-5749.76	77.5982	0	0
	WDR46	-6729.37	-6755.98	53.2225	2.97762e-13	4.24288e-12
	WDR5	-3312.41	-3362.68	100.535	0	0
	WDR78	-10592.5	-10623.3	61.604	4.21885e-15	6.93394e-14
	WFDC5	-2526.88	-2534.57	15.3723	8.82708e-05	0.000652854
	WFIKKN2	-5205.25	-5223.63	36.7578	1.33754e-09	1.43933e-08
	WHAMM	-9916.66	-9984.88	136.436	0	0
	WIPI1	-4629.32	-4681.78	104.923	0	0
	WISP3	-3853.03	-3893.49	80.9123	0	0
	WIZ	-17624.4	-17635.3	21.7917	3.03919e-06	2.49315e-05
	WNK4	-15075	-15103.1	56.3372	6.10623e-14	9.11922e-13
	WNT7B	-4142.79	-4179.13	72.6977	0	0
	WNT8B	-3973.78	-4000.1	52.6355	4.01568e-13	5.62738e-12
	XAB2	-4128.65	-4143.47	29.6399	5.20227e-08	4.94189e-07
	XAF1	-4361.84	-4385.25	46.8263	7.75668e-12	9.88845e-11
	XBP1	-3599.19	-3605.84	13.2993	0.00026551	0.00190184
	XIRP1	-20514.5	-20529.4	29.8779	4.60134e-08	4.38445e-07
	XPNPEP1	-6511.19	-6532.26	42.1342	8.52201e-11	9.96444e-10
	XRCC3	-4251.11	-4277.23	52.2362	4.92051e-13	6.84391e-12
	XRCC4	-4746.03	-4757.13	22.21	2.44398e-06	2.03171e-05
	YARS	-4876.43	-4945.2	137.536	0	0
	YIPF2	-3399.09	-3410.57	22.9638	1.65085e-06	1.39224e-05
	YIPF6	-3134.19	-3181.98	95.5976	0	0
	YPEL4	-1289.35	-1312.27	45.825	1.29304e-11	1.61743e-10
	YTHDC1	-5044.53	-5075.72	62.3711	2.88658e-15	4.76951e-14
	ZAR1	-5227.75	-5294.85	134.199	0	0
	ZAR1L	-5112.79	-5156.94	88.2946	0	0
	ZBP1	-6870.02	-6902.17	64.3014	1.11022e-15	1.89144e-14
	ZBTB10	-7705.19	-7732.87	55.3652	1.00142e-13	1.47662e-12
	ZBTB14	-4146.8	-4158.28	22.9705	1.64503e-06	1.38859e-05
	ZBTB16	-5484.63	-5602.85	236.441	0	0
	ZBTB18	-3577.51	-3633.97	112.912	0	0
	ZBTB45	-6601.81	-6673.5	143.391	0	0
	ZBTB7B	-5088.58	-5096.55	15.9413	6.5337e-05	0.000485546
	ZBTB8OS	-1571.02	-1630.5	118.949	0	0
	ZC3H3	-10946.6	-10954.7	16.3264	5.3315e-05	0.000400034
	ZC3H8	-3701.76	-3733.14	62.7625	2.33147e-15	3.89372e-14
	ZCCHC14	-10675.9	-10804.7	257.547	0	0
	ZDHHC1	-4757.67	-4780.37	45.409	1.59894e-11	1.97097e-10
	ZDHHC13	-5763.71	-5851.76	176.091	0	0
	ZDHHC15	-2580.17	-2596.76	33.1867	8.37228e-09	8.50832e-08
	ZDHHC16	-3104.57	-3161.27	113.386	0	0
	ZDHHC17	-6269.33	-6386.75	234.838	0	0
	ZDHHC18	-3967.34	-3993.13	51.5854	6.85452e-13	9.40755e-12
	ZDHHC19	-5436.63	-5487.82	102.386	0	0
	ZDHHC9	-2490.64	-2501.13	20.9802	4.64055e-06	3.76701e-05
	ZFAND3	-2320.27	-2328.19	15.8234	6.95354e-05	0.000516335
	ZFP41	-2946.14	-2990.12	87.9647	0	0
	ZFP64	-7035.18	-7044.89	19.4288	1.04423e-05	8.28183e-05
	ZFYVE19	-4191.35	-4200.38	18.0674	2.13225e-05	0.000165863
	ZGLP1	-4304.81	-4323.53	37.4487	9.38474e-10	1.02169e-08
	ZMAT2	-1816.42	-1822.28	11.7249	0.000616681	0.0042823
	ZMAT4	-2358.56	-2387.13	57.1421	4.05231e-14	6.14041e-13
	ZNF148	-5702.2	-5783.27	162.136	0	0
	ZNF236	-19433.9	-19445.4	23.068	1.56368e-06	1.32472e-05
	ZNF263	-6367.72	-6465.15	194.872	0	0
	ZNF277	-5313.21	-5341.99	57.5704	3.26406e-14	4.97835e-13
	ZNF280B	-8597.95	-8694.29	192.686	0	0
	ZNF316	-11619.5	-11625.9	12.8379	0.000339661	0.00240341
	ZNF335	-12914.2	-12922.5	16.5817	4.65975e-05	0.000351329
	ZNF385B	-4666.36	-4742.29	151.87	0	0
	ZNF385C	-7107.08	-7136.8	59.4441	1.26565e-14	1.99571e-13
	ZNF420	-6503.58	-6625.38	243.6	0	0
	ZNF500	-9849.6	-9857.15	15.0922	0.000102387	0.000754863
	ZNF512B	-7849.64	-7871.56	43.8418	3.56022e-11	4.29763e-10
	ZNF598	-8745.64	-8753.81	16.3392	5.29566e-05	0.000397986
	ZNF618	-8139.69	-8204.88	130.387	0	0
	ZNF7	-8353.3	-8365.8	24.9928	5.75433e-07	5.01633e-06
	ZNF839	-13580.5	-13586.5	11.9736	0.000539585	0.00377224
	ZNHIT6	-5457.08	-5482.99	51.8088	6.11733e-13	8.42059e-12
	ZP2	-9218.02	-9249.32	62.6014	2.55351e-15	4.24932e-14
	ZPLD1	-3703.64	-3768.48	129.683	0	0
