# Supplementary material for: Similar adaptative mechanism but divergent demographic history of four sympatric desert rodents in Eurasian inland
Source: Commun Biol. 2023 Jan 12;6:33. doi: 10.1038/s42003-023-04415-y (PMC9837166; doi:10.1038/s42003-023-04415-y)
Supplement: Supplementary file 9 — Supplementary Data 7 [file 42003_2023_4415_MOESM9_ESM.xlsx]

## Sheet: Supplementary Data 7
Supplementary Data 7. Rapidly evolving genes (n=694 ) in Dipus sagitta (P-value < 0.01, FDR < 0.05).
	Gene	-ln∙L(one∙ratio)	-ln∙L(two∙ratio)	LRT	ω (background)	ω (foreground)	P-value	FDR
	AARSD1	-2327.57	-2321.1	12.927	0.11037	0.33625	0.000323878	0.00466929
	ABCB9	-3555.1	-3541.41	27.3733	0.06837	0.25405	1.67732e-07	6.49673e-06
	ACBD5	-3329.73	-3321.79	15.8898	0.28166	0.80379	6.71396e-05	0.00123752
	ACMSD	-2750.77	-2743.07	15.4024	0.16556	0.46761	8.688e-05	0.00154056
	ACOT12	-5603.68	-5596.79	13.7813	0.17736	0.36592	0.000205369	0.00316141
	ACSS1	-6315.12	-6311.05	8.13061	0.11011	0.19526	0.00435241	0.0372526
	ADCY10	-13738.2	-13731.2	13.9817	0.21126	0.35654	0.000184602	0.00288934
	ADRA2B	-3641.11	-3636.48	9.2635	0.1101	0.24923	0.00233766	0.0231972
	AGL	-13088.1	-13083.8	8.67792	0.08593	0.13174	0.00322089	0.029749
	AGR2	-1731.11	-1721.28	19.6502	0.061	0.26694	9.29914e-06	0.000217109
	AIFM3	-3592.26	-3585.22	14.0783	0.03722	0.11217	0.000175357	0.00276007
	AK7	-5927.46	-5915	24.9277	0.14161	0.41485	5.95201e-07	2.05871e-05
	AKTIP	-2410.2	-2405.88	8.65484	0.12516	0.30892	0.00326194	0.0299963
	ALG12	-3502.48	-3488.38	28.193	0.16071	0.54315	1.09803e-07	4.45844e-06
	ALG8	-5299.08	-5285.95	26.2519	0.18787	0.46188	2.99654e-07	1.10465e-05
	ALLC	-2617.84	-2612.2	11.2747	0.251	0.648	0.000785721	0.00966908
	ALX4	-2658.73	-2654.08	9.3012	0.05403	0.13313	0.00229004	0.0228868
	ANAPC4	-4359.86	-4318.95	81.8051	0.05775	0.37779	0	0
	ANKH	-4061.31	-4052.1	18.4142	0.04764	0.13368	1.77728e-05	0.000383026
	ANKRA2	-2140.53	-2134.97	11.1369	0.06229	0.21073	0.00084625	0.0103233
	ANKS3	-6782.5	-6775.79	13.4195	0.17273	0.3334	0.000249024	0.00370451
	ANO10	-3809.28	-3802.25	14.0633	0.07299	0.21351	0.000176759	0.00277694
	AP1AR	-2856.95	-2852.49	8.9307	0.13109	0.30594	0.00280417	0.0267223
	APEX1	-1682.6	-1671.56	22.0727	0.07898	0.54716	2.62512e-06	7.4541e-05
	API5	-4462.35	-4422.9	78.8911	0.0217	0.20843	0	0
	APP	-3639.84	-3596.46	86.7637	0.01068	0.19596	0	0
	ARFGAP1	-2544.25	-2538.31	11.8779	0.11074	0.30228	0.000568046	0.0074484
	ARHGAP12	-5769.4	-5757.49	23.8203	0.12061	0.28937	1.05762e-06	3.41897e-05
	ARHGAP24	-6511.31	-6505.63	11.366	0.06471	0.12761	0.000748026	0.00931431
	ARHGAP39	-9196.44	-9127.85	137.195	0.05123	0.29165	0	0
	ARHGEF3	-4368.93	-4343.07	51.7219	0.061	0.29016	6.39488e-13	7.46514e-11
	ARHGEF33	-3805.88	-3785.55	40.6712	0.04829	0.21456	1.80119e-10	1.2409e-08
	ARID5A	-6560.23	-6556.53	7.4122	0.21498	0.36446	0.0064783	0.0497261
	ARIH2	-2046.23	-2017.13	58.2066	0.0071	0.19576	2.35367e-14	3.59684e-12
	ARL2BP	-1424.73	-1402.77	43.923	0.04404	0.60493	3.41555e-11	2.76035e-09
	ARL6IP1	-1565.29	-1555.27	20.0305	0.0826	0.39202	7.62162e-06	0.000181472
	ARNTL	-2747.82	-2734.96	25.7213	0.01516	0.09815	3.94457e-07	1.42906e-05
	ARPC5	-1116.01	-1110.8	10.4255	0.11122	0.41325	0.00124289	0.0141743
	ASCC1	-2251.74	-2238.2	27.0653	0.11103	0.50786	1.96699e-07	7.54911e-06
	ASF1B	-2121.86	-2117.27	9.19904	0.08046	0.19785	0.00242143	0.0238036
	ASIC3	-5758.72	-5754.85	7.75821	0.1344	0.22908	0.0053469	0.043505
	ASNA1	-2704.57	-2678.07	52.989	0.00531	0.09766	3.35509e-13	4.33839e-11
	ASZ1	-2170.19	-2165.4	9.56801	0.12213	0.3362	0.00197997	0.0205199
	ATAT1	-4537.57	-4525.3	24.545	0.1492	0.45326	7.25935e-07	2.44059e-05
	ATG4C	-4013.16	-4008.01	10.2986	0.1021	0.24743	0.00133132	0.01488
	ATP5A1	-2506.29	-2501.83	8.92077	0.01696	0.07429	0.00281945	0.0267768
	ATP5G2	-1397.51	-1390.4	14.2271	0.15078	0.52267	0.000162018	0.0025889
	ATP5O	-2257.47	-2244.55	25.8377	0.14081	0.56736	3.71371e-07	1.35124e-05
	ATP6V0E1	-725.539	-718.228	14.622	0.03657	0.34725	0.000131371	0.00216504
	ATP6V1D	-1896.04	-1881.52	29.0381	0.02606	0.26221	7.09703e-08	3.01265e-06
	ATXN2	-6070.05	-6054.02	32.0576	0.12345	0.36668	1.49667e-08	7.53266e-07
	ATXN7	-8919.74	-8912.38	14.7026	0.24858	2.09274	0.000125874	0.00210752
	AXDND1	-5597.69	-5568.27	58.841	0.12851	0.56422	1.70974e-14	2.76354e-12
	B3GALNT1	-2909.34	-2905.39	7.89831	0.07244	0.21015	0.00494809	0.0412586
	B3GALNT2	-3218.91	-3212.88	12.0599	0.21411	0.48258	0.000515188	0.00692824
	B3GALTL	-5115.69	-5109.36	12.6629	0.15	0.28805	0.000372974	0.00526866
	BAIAP2L1	-2650.9	-2644.3	13.1998	0.08563	2.9079	0.000279975	0.00412117
	BANP	-5343.16	-5328.81	28.6896	0.01938	0.19466	8.49584e-08	3.53503e-06
	BATF	-996.42	-992.576	7.68869	0.00865	0.27946	0.0055568	0.0445233
	BBS2	-4854.95	-4851.09	7.72141	0.13604	0.28584	0.00545699	0.0439751
	BCL7A	-1864.48	-1854.27	20.4306	0.12038	0.61011	6.18321e-06	0.000153757
	BEST3	-4093.18	-4082.74	20.8702	0.09291	0.25658	4.91492e-06	0.000125945
	BIN3	-2228.74	-2202.79	51.8964	0.02388	0.25835	5.85088e-13	7.02523e-11
	BLMH	-3504.73	-3500.24	8.96738	0.07236	0.16951	0.00274842	0.0263104
	BMP2	-2779.66	-2775.82	7.68224	0.08618	0.22043	0.0055767	0.0445977
	BNIP1	-2324	-2305.13	37.7447	0.063	0.40522	8.06367e-10	5.09587e-08
	BRCA1	-15737.7	-15733.2	8.99237	0.52451	0.78621	0.00271109	0.0260718
	BRMS1L	-1279.22	-1265.38	27.6821	0.01329	0.18	1.42983e-07	5.64213e-06
	C12ORF65	-2399.7	-2394.93	9.53854	0.26264	1.10454	0.00201202	0.0207243
	C19ORF47	-1299.4	-1294.21	10.3735	0.17047	0.54695	0.00127838	0.01452
	C3ORF33	-1497.02	-1492.58	8.88503	0.20411	0.58602	0.00287519	0.0271527
	C5ORF34	-6270.37	-6261.9	16.9433	0.29924	0.6059	3.85135e-05	0.000747589
	C9ORF78	-2632.86	-2621.48	22.754	0.01758	0.091	1.84118e-06	5.52682e-05
	CA10	-2087.25	-2064.65	45.1947	0.05678	0.44004	1.78388e-11	1.54573e-09
	CAMK1	-2661.07	-2649.8	22.5429	0.0382	0.18434	2.055e-06	6.03927e-05
	CAMSAP2	-11208.4	-11174.2	68.2761	0.07536	0.26321	2.22045e-16	4.91128e-14
	CAP1	-3652.86	-3646.98	11.765	0.12193	0.29034	0.000603557	0.00785278
	CAPN7	-3907.06	-3891.84	30.4453	0.04698	0.18215	3.43422e-08	1.61255e-06
	CAPSL	-1801.53	-1785.91	31.2396	0.02877	0.23478	2.28071e-08	1.1145e-06
	CBLN4	-1767.82	-1758.13	19.388	0.03185	0.1737	1.06673e-05	0.00024497
	CCAR2	-6604.91	-6600.31	9.21821	0.07949	0.16015	0.00239619	0.0236108
	CCDC181	-996.052	-986.131	19.8434	0.077	0.65466	8.40505e-06	0.000198998
	CCDC62	-5069.74	-5054.81	29.8605	0.20857	0.67812	4.64275e-08	2.12078e-06
	CCKAR	-4584.12	-4558.33	51.5823	0.0728	0.31114	6.86562e-13	7.90487e-11
	CCNG1	-1115.38	-1106.55	17.6491	0.1653	0.82267	2.6564e-05	0.000544562
	CCR10	-3639.01	-3627.25	23.5064	0.09447	0.37002	1.245e-06	3.94877e-05
	CCT4	-3404.53	-3390.58	27.9	0.03459	0.17773	1.27749e-07	5.13747e-06
	CDC23	-4001.95	-3979.55	44.8119	0.01048	1.14887	2.169e-11	1.86025e-09
	CDC25B	-2635.83	-2623.53	24.589	0.09207	0.37192	7.09568e-07	2.39515e-05
	CDC6	-2523.48	-2516.17	14.6273	0.11465	0.34767	0.000131005	0.00216751
	CDK10	-2902.34	-2884.52	35.6458	0.01816	0.1536	2.36662e-09	1.39101e-07
	CDK2AP2	-1093.48	-1070.49	45.9824	0.01355	0.43478	1.19322e-11	1.06692e-09
	CDK6	-1589.7	-1583.43	12.5365	0.02246	0.37366	0.000399088	0.00559989
	CDKL1	-3701.5	-3693.09	16.8157	0.14819	0.41692	4.11902e-05	0.000795871
	CELF3	-2793.29	-2784.83	16.9181	0.01349	0.09573	3.90283e-05	0.000755836
	CELF5	-3429.07	-3423.31	11.5254	0.05893	0.13817	0.000686521	0.00874274
	CENPJ	-14930.3	-14926.2	8.29452	0.35362	0.53784	0.00397648	0.0348876
	CEP44	-4084.09	-4080.14	7.89805	0.37787	0.79146	0.00494881	0.0412238
	CEP85	-5804.91	-5798.96	11.9071	0.17022	0.35153	0.000559189	0.00736675
	CFAP20	-850.016	-846.305	7.42317	0.0001	0.04317	0.00643891	0.049469
	CFAP58	-8104.15	-8087.25	33.8146	0.07563	0.22544	6.06221e-09	3.28728e-07
	CHMP7	-3132.43	-3114.35	36.1491	0.04228	0.23146	1.82781e-09	1.10523e-07
	CHRDL1	-4289.59	-4284.9	9.37667	0.13488	1.62646	0.00219764	0.0223082
	CHRNA7	-2352.09	-2330.3	43.5731	0.01426	0.19555	4.08411e-11	3.23839e-09
	CHRND	-4116.59	-4111.62	9.93973	0.10056	0.21051	0.00161749	0.0174295
	CHST11	-2517.19	-2506.3	21.7812	0.01654	0.09022	3.05584e-06	8.36623e-05
	CIT	-9230.75	-9198.42	64.6553	0.02001	0.09998	8.88178e-16	1.77741e-13
	CLEC16A	-6705.34	-6694.7	21.2762	0.04145	0.11573	3.97631e-06	0.000105429
	CLEC2L	-1720.75	-1716.62	8.25348	0.04461	0.1223	0.0040674	0.0354264
	CLK3	-3880.23	-3840.01	80.4456	0.02087	0.23852	0	0
	CLRN1	-2401.44	-2386.62	29.6365	0.09296	0.40169	5.21137e-08	2.32987e-06
	CMTR1	-9398.85	-9394.2	9.30733	0.07434	1.06637	0.00228239	0.0228375
	CNDP1	-3633.91	-3624.29	19.2403	0.14139	0.38453	1.15253e-05	0.00026252
	CNDP2	-4092.95	-4070.7	44.5039	0.04937	0.22923	2.53852e-11	2.11251e-09
	CNNM3	-2804.93	-2799.14	11.5756	0.0741	0.20232	0.000668221	0.00854855
	CNOT10	-4772.24	-4754.47	35.5359	0.0906	0.30118	2.50397e-09	1.46152e-07
	CNOT11	-3572.06	-3533	78.1197	0.04328	0.43279	0	0
	COA5	-551.565	-546.325	10.4786	0.09853	0.70992	0.00120768	0.0138859
	COG2	-3453.69	-3449.54	8.30981	0.13712	0.27049	0.00394316	0.0347403
	COL17A1	-9296.6	-9279.96	33.2865	0.17348	0.37581	7.95318e-09	4.23079e-07
	COL8A2	-4230.57	-4196.48	68.1866	0.10184	0.61055	2.22045e-16	4.91128e-14
	COPS7A	-1719.54	-1709.11	20.8428	0.02285	0.14809	4.98574e-06	0.000126985
	COPZ1	-1545	-1539.04	11.9299	0.07664	0.3149	0.000552396	0.00733474
	COX17	-583.72	-579.657	8.12485	0.03147	0.18814	0.00436625	0.0372951
	CPSF2	-6942.9	-6860.26	165.295	0.01392	0.21474	0	0
	CRABP1	-889.732	-884.404	10.6563	0.00921	0.07182	0.00109696	0.0127523
	CRACR2A	-8591.73	-8587.57	8.3122	0.18349	0.29273	0.00393797	0.0347674
	CRIPT	-781.51	-774.095	14.8298	0.00413	0.11382	0.000117664	0.00199791
	CRLS1	-2395.89	-2390.88	10.0259	0.36393	0.82351	0.00154354	0.0167399
	CRTC1	-5010.83	-4999.23	23.1894	0.07779	0.23849	1.46803e-06	4.58692e-05
	CSNK2B	-2069.92	-2060.21	19.4196	0.09699	0.34891	1.04925e-05	0.000241614
	CTH	-3432	-3414.47	35.0627	0.17444	0.72644	3.1925e-09	1.80087e-07
	CYLD	-5166.94	-5119.37	95.1454	0.05165	0.38622	0	0
	DAD1	-808.518	-798.036	20.9637	0.00379	0.13194	4.68059e-06	0.000120307
	DAK	-6898.48	-6854.64	87.6776	0.14199	0.70016	0	0
	DBP	-1624.01	-1616.92	14.1902	0.0415	0.16405	0.000165227	0.00262521
	DBX1	-3291.67	-3285.79	11.7479	0.06108	0.17289	0.000609118	0.00791288
	DCAF11	-4800.53	-4774.2	52.643	0.08267	0.37472	4.00013e-13	5.01808e-11
	DCX	-2926.71	-2901.9	49.6086	0.00933	0.17035	1.87694e-12	1.99692e-10
	DDAH2	-2711.46	-2693.76	35.4073	0.05447	0.2916	2.67479e-09	1.52936e-07
	DEAF1	-4721.54	-4716.16	10.7618	0.08153	0.18496	0.00103617	0.0121805
	DERA	-3723.67	-3704.57	38.1938	0.07582	0.37274	6.40556e-10	4.10983e-08
	DESI1	-1588.98	-1580.13	17.6891	0.11298	0.47508	2.60106e-05	0.000534522
	DHDDS	-3466.3	-3459.21	14.181	0.14489	0.39049	0.000166037	0.0026331
	DHX30	-9626.28	-9603.09	46.3957	0.02354	0.10243	9.66294e-12	8.82793e-10
	DHX40	-3742.65	-3711.68	61.9487	0.03029	0.26815	3.55271e-15	6.49143e-13
	DIXDC1	-4244.5	-4233.93	21.1426	0.11342	0.32722	4.26355e-06	0.000111636
	DKK1	-3275.3	-3270.94	8.71407	0.18743	0.38488	0.00315763	0.0293258
	DKK4	-2128.67	-2124.54	8.25034	0.22872	1.22488	0.00407443	0.0354509
	DLAT	-4783.66	-4772.14	23.0496	0.12492	0.34034	1.57878e-06	4.89656e-05
	DNAJC18	-2141.63	-2137.62	8.01832	0.08408	0.23988	0.00463066	0.039195
	DNAJC19	-1473.56	-1468.41	10.3056	0.18479	0.58388	0.00132625	0.0148827
	DNAJC27	-988.648	-979.607	18.0818	0.04651	0.35314	2.11611e-05	0.000448008
	DPM2	-813.15	-809.265	7.76919	0.12436	0.64862	0.00531449	0.0433252
	DPY19L3	-5757.75	-5752.45	10.5925	0.11904	0.23254	0.00113548	0.0131095
	DR1	-875.023	-858.005	34.0362	0.01666	0.45828	5.40953e-09	2.9717e-07
	DUS3L	-5829.66	-5822.92	13.4763	0.06632	0.15365	0.000241595	0.00361318
	DUSP2	-2178.32	-2174.32	7.99021	0.07406	0.23412	0.00470311	0.0395692
	DUSP4	-3022.15	-3016.84	10.6201	0.01426	0.05852	0.00111863	0.0129505
	EAF1	-1924.1	-1861.67	124.85	0.02733	1.11481	0	0
	ECEL1	-4920.27	-4907.56	25.4153	0.01681	0.0726	4.6223e-07	1.6462e-05
	EDA	-2150.74	-2140.56	20.3609	0.019	1.64128	6.4128e-06	0.000158528
	EEFSEC	-5031.99	-5015.79	32.4045	0.06741	0.21448	1.25194e-08	6.37731e-07
	EFCAB11	-2029.23	-2023.49	11.4746	0.22589	0.72676	0.000705521	0.00890376
	EGFL7	-3754.3	-3750.2	8.19105	0.28046	0.54465	0.00420975	0.0363648
	EIF2AK4	-12309.4	-12301.9	15.0099	0.10494	0.19218	0.000106946	0.00184198
	EIF2B1	-1932.64	-1922.06	21.1573	0.05252	0.25695	4.23088e-06	0.000111127
	EIF3L	-2647.18	-2611.42	71.5152	0.00754	0.32703	0	0
	ELF5	-2373.68	-2352.09	43.1882	0.04224	0.29294	4.97192e-11	3.83385e-09
	ELK3	-3536.97	-3531.11	11.7294	0.07589	0.18674	0.000615201	0.00797957
	ELK4	-4294.46	-4289.04	10.8559	0.18881	0.3854	0.000984831	0.0116914
	ENTPD5	-2378.32	-2372.15	12.3321	0.153	0.41934	0.000445238	0.00615498
	EP400	-13865.7	-13854	23.2645	0.11085	0.21796	1.41179e-06	4.44424e-05
	EPN3	-6266.55	-6262.33	8.4348	0.14539	0.24983	0.00368107	0.0328443
	EPS8L2	-6858.65	-6852.5	12.2937	0.08095	0.17108	0.000454484	0.00627248
	ERCC2	-5323.83	-5306.44	34.7869	0.02717	0.10065	3.67839e-09	2.04748e-07
	ESPL1	-15149.2	-15132.7	32.8607	0.31191	0.57516	9.90058e-09	5.16859e-07
	ETFB	-2470.74	-2455.93	29.6217	0.05676	0.27494	5.25143e-08	2.3109e-06
	ETV6	-3416.38	-3404.19	24.3865	0.07433	0.25273	7.88208e-07	2.61853e-05
	EVL	-3551	-3530.4	41.1926	0.05893	0.33451	1.37945e-10	9.74311e-09
	EXOC2	-7682.75	-7675.02	15.455	0.08617	0.18027	8.44942e-05	0.00150461
	EXOSC2	-2882.41	-2867.72	29.3746	0.04111	0.20224	5.96548e-08	2.61145e-06
	FAM102A	-3535.26	-3513.6	43.3262	0.03589	0.1819	4.63343e-11	3.60592e-09
	FAM105A	-3238.79	-3231.37	14.8453	0.08777	0.23438	0.000116696	0.00198951
	FAM114A1	-4735.65	-4730.26	10.7929	0.21981	0.41927	0.00101889	0.0120109
	FAM13A	-7070.95	-7066.74	8.41441	0.15518	0.29903	0.00372258	0.0331795
	FAM149A	-5984.31	-5979.64	9.34077	0.28321	0.53373	0.00224111	0.0225858
	FAM163B	-1624.69	-1619.72	9.94579	0.0458	0.1378	0.00161218	0.0173946
	FAM173B	-2241.58	-2236.59	9.98407	0.18741	0.48383	0.001579	0.0170585
	FAM179A	-9634.67	-9628.09	13.1523	0.21909	1.04949	0.000287167	0.00420495
	FAM222A	-4576.14	-4568.91	14.4458	0.10082	0.22244	0.000144249	0.00233606
	FBXL18	-4592.64	-4584.71	15.847	0.03778	0.09631	6.86771e-05	0.00125758
	FBXL7	-4088.38	-4060.12	56.5225	0.01301	0.10516	5.55112e-14	8.18546e-12
	FBXO21	-3832.24	-3812.65	39.1862	0.04864	0.2181	3.85258e-10	2.56992e-08
	FBXO44	-1037.49	-1028.96	17.0638	0.04447	0.47807	3.6145e-05	0.000708155
	FBXO47	-972.93	-967.471	10.9185	0.12817	0.52972	0.000952107	0.0114158
	FBXO9	-4038.07	-4029.04	18.0662	0.10298	0.29169	2.13355e-05	0.000450565
	FBXW7	-6220.22	-6206.29	27.87	0.11906	0.30043	1.29749e-07	5.16845e-06
	FCHO2	-6080.58	-6068.42	24.3175	0.07338	0.21782	8.1694e-07	2.7033e-05
	FECH	-2530.5	-2509.97	41.0721	0.06606	0.36458	1.46718e-10	1.02764e-08
	FFAR4	-4363.49	-4358.42	10.1314	0.13957	0.31201	0.00145763	0.0160779
	FGD6	-5030.62	-5024.8	11.6556	0.08507	0.20458	0.000640098	0.00825157
	FGF12	-1608.4	-1597.89	21.0308	0.13913	0.61829	4.51962e-06	0.000117245
	FGF14	-656.658	-645.64	22.0351	0.02334	0.4626	2.67706e-06	7.55056e-05
	FGF5	-2252.14	-2246.7	10.8702	0.09694	0.34525	0.000977256	0.0116179
	FGF6	-2044.4	-2035.21	18.378	0.13925	0.48446	1.81138e-05	0.000386412
	FH	-3808.09	-3784.68	46.8167	0.02967	0.17471	7.79465e-12	7.19935e-10
	FKBP7	-2416.53	-2404.29	24.4725	0.15974	0.62587	7.5377e-07	2.51406e-05
	FLOT1	-3484.92	-3472.94	23.958	0.01624	0.09345	9.84579e-07	3.19513e-05
	FNDC5	-1141.62	-1130.62	21.9877	0.01222	0.14649	2.74405e-06	7.71362e-05
	FOXN2	-4829.24	-4817.39	23.7054	0.12564	0.32341	1.12269e-06	3.6016e-05
	FRRS1L	-1675.44	-1671.03	8.80546	0.06375	0.18868	0.0030033	0.0281727
	FSTL1	-1727.22	-1723.08	8.27429	0.08704	0.21898	0.00402103	0.035205
	GAB1	-5214.19	-5203.93	20.5108	0.08997	0.21529	5.92957e-06	0.000148327
	GABPA	-3017.42	-3010.43	13.9805	0.01946	0.09652	0.000184721	0.00288583
	GABPB2	-3744.82	-3734.73	20.1871	0.14838	0.44234	7.02256e-06	0.000170591
	GALNT16	-3735.67	-3724.98	21.3799	0.07259	0.21636	3.76709e-06	0.000100836
	GALNT18	-3397.43	-3390.75	13.3647	0.04798	0.11857	0.000256411	0.00380766
	GALR1	-3243.61	-3237.92	11.3858	0.05906	0.14334	0.000740094	0.00925668
	GAS2	-1996	-1990.94	10.1079	0.0348	0.12987	0.00147634	0.0162417
	GATA4	-2265.39	-2249.43	31.9044	0.0529	0.27706	1.61949e-08	8.10227e-07
	GATA6	-2137.21	-2133.14	8.1397	0.20671	0.48198	0.00433065	0.0371799
	GCAT	-4021.53	-4016.09	10.8816	0.10024	0.24971	0.000971218	0.0115788
	GFRA1	-4123.94	-4114.94	17.9977	0.1149	0.31868	2.21174e-05	0.000464742
	GLT8D1	-3300.96	-3286.15	29.6336	0.10697	0.38305	5.21917e-08	2.32101e-06
	GLYATL3	-3281.68	-3271.87	19.6221	0.16223	0.48842	9.43689e-06	0.000219108
	GM527	-1777.43	-1771.96	10.9274	0.05563	0.18348	0.000947528	0.0113771
	GNPAT	-7255.56	-7248.21	14.7033	0.23406	0.45004	0.000125828	0.00211095
	GOLT1B	-1268.97	-1260.33	17.2762	0.06832	0.37935	3.23203e-05	0.000640689
	GPAA1	-4019.68	-4014	11.3571	0.06322	0.15029	0.000751587	0.009331
	GPATCH3	-4944.41	-4930.71	27.4045	0.15384	0.42501	1.65047e-07	6.42231e-06
	GPCPD1	-1087.83	-1079.75	16.1543	0.06844	0.39885	5.83854e-05	0.00109783
	GPD1L	-3224.32	-3214.79	19.0731	0.02796	0.10162	1.25808e-05	0.000285788
	GPLD1	-6210.73	-6202.52	16.4253	0.19053	0.38917	5.06062e-05	0.00096232
	GPM6B	-2038.51	-2015.63	45.7728	0.01412	0.2425	1.32793e-11	1.17487e-09
	GPR37L1	-4248.72	-4244.85	7.74103	0.0731	0.14964	0.00539801	0.0437515
	GPR6	-3017.93	-3010.29	15.2608	0.03661	0.11391	9.36384e-05	0.00164651
	GPS2	-3248.55	-3240.48	16.1486	0.1507	0.3963	5.85607e-05	0.00109867
	GRAP2	-3325.49	-3320.34	10.3047	0.10045	0.23372	0.00132692	0.0148505
	GRIA2	-4074.33	-4044.45	59.7441	0.01059	0.1198	1.08802e-14	1.90517e-12
	GTF2F1	-4639.1	-4617.56	43.0894	0.02826	0.17053	5.22935e-11	3.9957e-09
	HAUS4	-2635.08	-2631.29	7.57268	0.16354	0.38483	0.00592597	0.0466365
	HERPUD1	-3182.05	-3172.52	19.0501	0.1525	0.47845	1.27334e-05	0.000287699
	HEXDC	-4790.04	-4782.22	15.6262	0.199	0.45072	7.71758e-05	0.00138603
	HLF	-2677.48	-2666.98	20.9813	0.0687	0.23287	4.63778e-06	0.000119572
	HLX	-3991.14	-3973.37	35.5262	0.10528	0.37759	2.51637e-09	1.45863e-07
	HNF1A	-5788.48	-5747.95	81.0519	0.03208	0.18783	0	0
	HNF1B	-4408.92	-4384.12	49.6051	0.03577	0.20182	1.88027e-12	1.97546e-10
	HNRNPD	-1912.09	-1864.83	94.5147	0.00397	0.67221	0	0
	HOXA9	-2719.49	-2712.54	13.8956	0.05973	0.23553	0.000193251	0.00299682
	HOXC8	-1743.67	-1725.64	36.0613	0.02293	0.35437	1.91205e-09	1.14791e-07
	HOXD3	-2967.3	-2940.2	54.2123	0.01091	0.17308	1.79967e-13	2.52104e-11
	HTT	-25319.7	-25310.5	18.38	0.10092	0.16664	1.80948e-05	0.00038699
	IARS2	-8541.82	-8533.95	15.7453	0.13009	0.2717	7.24675e-05	0.00132124
	IDH2	-3515.07	-3504.94	20.2488	0.04	0.12509	6.79955e-06	0.000166134
	IDUA	-6379.82	-6374.28	11.0806	0.15364	0.28306	0.000872373	0.0105349
	IFRD1	-3273.92	-3269.86	8.12718	0.08351	0.17706	0.00436065	0.0372851
	IGHMBP2	-4055.57	-4048.99	13.1727	0.15101	0.33969	0.000284057	0.00416666
	IL1RAP	-5745.41	-5724.99	40.835	0.10857	0.34106	1.65638e-10	1.15057e-08
	ILF2	-2877.6	-2857.29	40.6271	0.0038	0.39561	1.84237e-10	1.25895e-08
	INPP5A	-3314.47	-3303.88	21.1881	0.05807	0.1914	4.16342e-06	0.000109698
	INPP5E	-6571.02	-6565.62	10.8086	0.1399	0.26506	0.00101028	0.0119429
	INTS7	-6367.43	-6351.01	32.8527	0.05628	0.18316	9.94135e-09	5.15784e-07
	INTS8	-4094.64	-4088.92	11.4364	0.05007	0.14067	0.000720178	0.00906152
	INTS9	-2984.05	-2977.7	12.6953	0.02309	0.08525	0.000366582	0.00518707
	IPO11	-5429.25	-5387.8	82.8989	0.04372	0.28673	0	0
	ISL1	-2263.62	-2230.14	66.9587	0.00167	0.14233	2.22045e-16	4.91128e-14
	JPH3	-5221.97	-5217.17	9.5892	0.02985	0.47775	0.00195725	0.0203598
	KAT8	-3909.85	-3897.76	24.1784	0.03864	0.15523	8.78136e-07	2.89441e-05
	KCNIP2	-2013.24	-2007.7	11.0923	0.05469	0.16398	0.000866853	0.0104833
	KCNJ6	-2673.57	-2654.18	38.7805	0.00376	0.09015	4.74234e-10	3.11401e-08
	KCNK13	-3355.24	-3345.71	19.0655	0.07781	0.22719	1.26306e-05	0.000286146
	KCNQ1	-3992.91	-3987.89	10.0376	0.08836	0.18395	0.00153379	0.0166557
	KCTD1	-979.866	-971.322	17.0871	0.0001	0.11016	3.57032e-05	0.000701135
	KCTD10	-2599.09	-2580.87	36.4376	0.01002	0.11052	1.57632e-09	9.67077e-08
	KDELC1	-3986.62	-3975.26	22.7235	0.08326	0.238	1.87068e-06	5.59539e-05
	KDM1A	-3250.51	-3195.23	110.559	0.0057	0.28488	0	0
	KHK	-2448.77	-2443.73	10.0683	0.10369	0.26817	0.00150839	0.0164436
	KIAA0753	-11635.8	-11631.7	8.34664	0.38099	0.56211	0.00386401	0.0341863
	KIAA1033	-5012.39	-5001.37	22.036	0.05109	0.17139	2.6759e-06	7.5727e-05
	KIAA1217	-12923.6	-12919.6	7.99839	0.15449	0.23191	0.00468191	0.0394698
	KIRREL3	-4980.73	-4931.12	99.2097	0.0144	0.2037	0	0
	KITLG	-2403.86	-2400.14	7.44215	0.1774	0.42578	0.00637137	0.0490847
	KLHL12	-2700.18	-2673.39	53.5732	0.0115	0.18552	2.49134e-13	3.32376e-11
	KLHL22	-2387.58	-2381.91	11.3417	0.05716	0.19167	0.000757841	0.00938094
	KLHL31	-4602.49	-4597.61	9.77444	0.05511	0.13253	0.00176955	0.0187791
	KRAS	-1207.22	-1203.47	7.50659	0.05247	0.20206	0.00614736	0.0478856
	KRT222	-2390.21	-2382.28	15.8575	0.18189	0.62309	6.82971e-05	0.00125336
	L3MBTL3	-3872.42	-3866.69	11.4726	0.07813	0.22454	0.000706299	0.00890021
	LACTB	-5019.2	-5014.65	9.09953	0.13533	0.30302	0.00255675	0.0248721
	LAMTOR3	-1131.46	-1117.18	28.5483	0.03273	0.39736	9.13921e-08	3.76544e-06
	LCA5L	-6951.66	-6944.92	13.4805	0.22167	0.54923	0.000241051	0.00361146
	LCLAT1	-3696.17	-3692.43	7.47384	0.11146	0.21557	0.0062602	0.0484057
	LCMT1	-3174.1	-3162.07	24.0526	0.14329	0.44486	9.37391e-07	3.06567e-05
	LDB1	-2284.1	-2259.8	48.6028	0.00546	0.15579	3.13427e-12	3.0632e-10
	LECT2	-1674.86	-1665.66	18.3931	0.18726	0.77319	1.79703e-05	0.000386292
	LEPROTL1	-1475.14	-1464.41	21.4663	0.09343	0.49644	3.60104e-06	9.70087e-05
	LGALS3	-2557.04	-2552.7	8.68184	0.16545	0.39603	0.00321397	0.0297177
	LGI1	-3593.45	-3579.62	27.6547	0.01822	0.12201	1.45017e-07	5.69564e-06
	LHX1	-3466.73	-3411.31	110.831	0.00385	0.16233	0	0
	LHX9	-2731.13	-2722.45	17.3576	0.01952	0.11259	3.09651e-05	0.000616734
	LIAS	-2545.15	-2539.13	12.0322	0.10497	0.26679	0.000522898	0.0070207
	LIMCH1	-8733.98	-8726.37	15.2234	0.22289	0.38907	9.55146e-05	0.00166902
	LIN54	-4878.51	-4803.47	150.078	0.05539	0.74705	0	0
	LMO3	-1451.3	-1438.66	25.2892	0.0001	0.77992	4.9347e-07	1.7354e-05
	LMX1A	-3986.25	-3982.13	8.24844	0.06935	1.08867	0.00407869	0.0354513
	LRCH1	-5874.21	-5867.56	13.3152	0.1564	0.33981	0.000263261	0.00390248
	LRCH3	-3783	-3771.95	22.1151	0.17589	0.4779	2.5678e-06	7.31605e-05
	LRP11	-4373.67	-4366.41	14.507	0.27299	0.6174	0.000139643	0.00227462
	LRRC59	-1801.82	-1791.92	19.7971	0.04018	0.19173	8.61113e-06	0.000202736
	LRRFIP1	-796.653	-791.845	9.61564	0.03074	0.2232	0.00192927	0.0201686
	LSM11	-2062.96	-2038.38	49.1519	0.04108	0.35896	2.36888e-12	2.37029e-10
	LSM2	-869.223	-857.526	23.3941	0.0001	0.28257	1.31979e-06	4.17025e-05
	LSM3	-1110.42	-1095.61	29.6253	0.00425	0.46008	5.24175e-08	2.31879e-06
	LSR	-3958.33	-3953.65	9.35076	0.15499	0.30127	0.00222893	0.02249
	LUC7L	-2053.64	-2040.69	25.8957	0.00488	0.46828	3.60366e-07	1.3169e-05
	LZTR1	-7115.17	-7088.84	52.6646	0.03749	0.14324	3.95683e-13	5.03897e-11
	MADD	-13754.5	-13748.7	11.585	0.06581	0.12611	0.000664856	0.00851847
	MAP2K3	-3066	-3053.57	24.8681	0.04497	0.17846	6.13907e-07	2.11471e-05
	MAP2K4	-1741.98	-1707.09	69.773	0.0001	0.36448	0	0
	MAP3K4	-9748.68	-9741.19	14.9899	0.09439	0.18719	0.000108086	0.0018578
	MAP3K8	-3425.21	-3417.78	14.8557	0.04469	0.13267	0.000116058	0.00198266
	MAPK8IP1	-6506.91	-6495.55	22.71	0.07558	0.19216	1.88387e-06	5.61487e-05
	MARCH6	-6037.72	-6016.5	42.4491	0.02651	0.12529	7.25466e-11	5.44424e-09
	MASP1	-8716.4	-8698.47	35.8568	0.14128	0.33139	2.12364e-09	1.2659e-07
	MATR3	-2285.11	-2277.75	14.7197	0.04907	0.18548	0.000124737	0.00210103
	MBLAC2	-2320.44	-2316.64	7.61444	0.02784	0.09958	0.00579028	0.0458261
	MCM3	-5299.44	-5294.91	9.05619	0.04085	0.08708	0.00261808	0.0253513
	MCM8	-7633.52	-7611.17	44.695	0.10016	0.30619	2.30244e-11	1.95474e-09
	MCMBP	-4701.84	-4683.53	36.6225	0.07091	0.27403	1.4337e-09	8.86048e-08
	MED21	-1386.97	-1380.47	13.0085	0.01393	0.37146	0.000310078	0.00448572
	MED23	-8583.83	-8506.97	153.716	0.0189	0.21744	0	0
	MEOX2	-1378.55	-1367.11	22.8779	0.0224	0.18329	1.72624e-06	5.2569e-05
	MGEA5	-3853.85	-3849.15	9.3937	0.09023	0.1951	0.00217732	0.0221554
	MGRN1	-5294.46	-5287.74	13.4253	0.09731	0.21026	0.000248247	0.0036995
	MICU1	-2594.44	-2587.38	14.1147	0.11042	0.29183	0.000171995	0.00271733
	MITF	-3433.22	-3421.88	22.6799	0.08991	0.29303	1.91354e-06	5.66314e-05
	MKNK2	-3118.08	-3113.02	10.1223	0.0212	0.06388	0.0014649	0.0161369
	MKRN1	-3548.78	-3543.09	11.3657	0.11432	0.27093	0.000748144	0.009302
	MMP17	-4690.58	-4686.68	7.81033	0.05884	0.1355	0.00519483	0.0425976
	MOB3C	-1704.8	-1700.57	8.45265	0.02323	0.09274	0.00364512	0.0325928
	MOB4	-1935.97	-1931.42	9.08791	0.07296	0.21382	0.00257304	0.0249728
	MON1B	-6034.12	-6004.02	60.1968	0.12184	0.46073	8.65974e-15	1.54862e-12
	MST1	-5566.25	-5560.43	11.6407	0.18452	0.33595	0.000645229	0.00830497
	MTFR2	-1512.6	-1507.28	10.6429	0.41824	2.12005	0.00110492	0.0128094
	MTMR10	-5997.13	-5979.01	36.2423	0.09783	0.31901	1.74246e-09	1.06126e-07
	MTO1	-5028.95	-5022.73	12.4569	0.17964	0.35949	0.000416443	0.00580464
	MUSK	-6328.16	-6316.17	23.9686	0.06783	0.1697	9.79176e-07	3.18991e-05
	MYLIP	-3719.6	-3715.81	7.58482	0.04001	0.10852	0.00588618	0.0464539
	N4BP1	-8527.48	-8522.29	10.3674	0.21611	0.4035	0.00128262	0.0145094
	NAA50	-1059.18	-1054.86	8.63647	0.10031	0.37758	0.003295	0.0302012
	NAA60	-2059.91	-2055.81	8.20545	0.03863	0.15268	0.00417647	0.0361516
	NAALADL1	-5264.96	-5254.91	20.0942	0.16091	0.36801	7.37201e-06	0.000177541
	NACC2	-3115.82	-3110.46	10.724	0.0334	0.0945	0.00105754	0.0123625
	NADK2	-1987.83	-1976.49	22.6972	0.06203	0.31009	1.89644e-06	5.63237e-05
	NAGPA	-4406.95	-4401.4	11.1126	0.1345	0.27599	0.000857451	0.0103995
	NANS	-2489.11	-2482	14.2072	0.03544	0.13373	0.000163742	0.00260654
	NCBP2	-466.988	-457.518	18.9389	0.01429	999	1.34972e-05	0.000301712
	NCLN	-4946.69	-4926.5	40.386	0.02647	0.1187	2.08429e-10	1.41278e-08
	NDEL1	-2815.86	-2798.84	34.0288	0.04737	0.27093	5.43011e-09	2.96364e-07
	NDUFA7	-1208.15	-1200.84	14.6246	0.11805	0.51866	0.000131189	0.00216629
	NDUFS1	-4312.92	-4308.36	9.11817	0.09299	0.19278	0.00253082	0.0247057
	NEIL3	-7147.39	-7142.88	9.02624	0.31465	0.52743	0.00266132	0.0256518
	NEK4	-3649.09	-3640.57	17.0543	0.13453	0.3377	3.63265e-05	0.000710057
	NETO1	-3005.79	-2995.36	20.8642	0.0329	0.13497	4.93011e-06	0.00012595
	NFIA	-4115.83	-4089.04	53.581	0.0312	0.23686	2.48135e-13	3.36383e-11
	NFKBIL1	-3547.47	-3540.21	14.5058	0.15311	0.36619	0.000139727	0.00227157
	NFRKB	-9329.03	-9315.61	26.8307	0.09281	0.24326	2.2208e-07	8.44606e-06
	NGEF	-6857.12	-6843.08	28.0711	0.07836	0.20452	1.1694e-07	4.7254e-06
	NME6	-1841.64	-1837.11	9.05152	0.19157	0.52673	0.00262477	0.0253869
	NMNAT2	-2977.08	-2967.57	19.0112	0.02279	1.55455	1.29956e-05	0.000292053
	NOL10	-3859.3	-3839.68	39.2481	0.07579	0.33149	3.73226e-10	2.50957e-08
	NOP58	-4619.94	-4616.19	7.49433	0.06816	0.133	0.00618936	0.0479904
	NOSIP	-2880.53	-2875.87	9.31974	0.02472	0.08902	0.00226699	0.0227647
	NPRL2	-2417.7	-2407.29	20.8387	0.01332	0.09253	4.99631e-06	0.00012687
	NPY5R	-4266.54	-4253.26	26.559	0.08536	0.26439	2.55617e-07	9.54871e-06
	NSFL1C	-2758.29	-2754.58	7.43739	0.04289	0.14123	0.00638826	0.0491697
	NUP155	-7015.66	-7007.85	15.6159	0.04629	0.84848	7.75982e-05	0.00139065
	NXPE3	-2209.31	-2204.42	9.79478	0.20863	0.49548	0.00175008	0.0186905
	OLA1	-1261.31	-1248.71	25.2035	0.0306	0.50442	5.15885e-07	1.79918e-05
	OLFML2B	-7355.62	-7345.32	20.5973	0.12352	0.25369	5.66766e-06	0.000142625
	OR10S1	-2876.11	-2869.72	12.7695	0.12993	0.3463	0.000352325	0.00501064
	OR10V1	-3193.57	-3189.49	8.16672	0.15067	0.30641	0.00426661	0.0367427
	OSTF1	-2117.74	-2096.8	41.8704	0.03528	0.29411	9.75261e-11	7.00604e-09
	OTP	-2921.87	-2909.09	25.5626	0.00639	0.08449	4.28268e-07	1.54489e-05
	OTUB2	-1944	-1940.09	7.81392	0.04951	0.1569	0.00518454	0.042638
	P33MONOX	-2926.19	-2918.61	15.1565	0.22784	0.6061	9.89567e-05	0.00172201
	PACRG	-1059.61	-1053.46	12.2905	0.03166	0.19997	0.00045527	0.00627303
	PAFAH1B1	-2289.33	-2256.47	65.7166	0.00557	0.37364	4.44089e-16	9.33142e-14
	PAK6	-5702.43	-5691.04	22.7642	0.06267	0.16197	1.83151e-06	5.51749e-05
	PAN2	-4662.38	-4626.68	71.4041	0.0451	0.32099	0	0
	PARD6G	-3514.24	-3509.65	9.17788	0.05508	0.12267	0.00244958	0.0240522
	PARP6	-912.485	-891.838	41.2944	0.0001	0.51402	1.30945e-10	9.32708e-09
	PARVA	-2579.36	-2557.61	43.5002	0.0144	0.17885	4.23925e-11	3.32999e-09
	PBRM1	-12611.7	-12590.3	42.9469	0.02736	0.88989	5.62447e-11	4.25889e-09
	PCCB	-5640.76	-5630.38	20.7717	0.15121	0.36943	5.17417e-06	0.000130597
	PCSK1N	-1783.42	-1779.3	8.25509	0.14493	0.45015	0.00406379	0.0354317
	PCSK2	-3972.31	-3954.87	34.8755	0.01331	0.11188	3.51477e-09	1.96944e-07
	PDCD6	-797.742	-790.911	13.6636	0.0001	0.07679	0.000218656	0.00332333
	PDCD7	-1957.88	-1948.24	19.2671	0.13524	0.50885	1.13647e-05	0.000259566
	PDDC1	-2048.08	-2041.95	12.2697	0.06378	0.20229	0.00046038	0.00629186
	PDE2A	-10914	-10909.9	8.06164	0.09089	0.78978	0.00452123	0.0384236
	PDGFRL	-3473.4	-3462.85	21.0997	0.12574	0.38128	4.35996e-06	0.000113806
	PDK2	-4157.54	-4109.31	96.4515	0.00769	0.23332	0	0
	PDLIM3	-2958.5	-2922.97	71.0603	0.03953	0.37058	0	0
	PDLIM7	-1912.95	-1909	7.89307	0.11173	0.29542	0.00496246	0.0412557
	PET117	-648.932	-643.704	10.4555	0.14149	0.77932	0.00122288	0.0139841
	PGAP2	-2120.23	-2092.91	54.6525	0.04741	0.49857	1.43885e-13	2.04975e-11
	PHF19	-3844.13	-3835.86	16.5339	0.07376	0.18879	4.77881e-05	0.000912861
	PHF5A	-872.822	-843.322	59.0008	0.0001	0.48558	1.57652e-14	2.59816e-12
	PIGF	-2540.94	-2528.35	25.1733	0.26741	1.12477	5.24037e-07	1.82005e-05
	PIGG	-10219.4	-10213.2	12.4383	0.25212	0.44183	0.000420617	0.00584345
	PIK3AP1	-4108.84	-4093.16	31.3621	0.16788	0.58988	2.14119e-08	1.05244e-06
	PIK3CG	-9836.85	-9830.22	13.2652	0.04291	0.08551	0.000270385	0.003994
	PKMYT1	-4750.54	-4741.68	17.715	0.11876	0.28433	2.56599e-05	0.000531211
	PLAA	-5725.47	-5710.38	30.1892	0.10073	0.28958	3.91892e-08	1.81981e-06
	PLEKHA1	-3656.07	-3651.17	9.78872	0.21895	0.42833	0.00175585	0.0187046
	PLEKHA6	-9916.58	-9910.93	11.3056	0.08318	0.14612	0.000772739	0.00953726
	PLEKHB2	-2230.86	-2225.23	11.2761	0.08511	0.22616	0.000785117	0.00967581
	PLK2	-5467.06	-5462.36	9.39862	0.02904	0.06347	0.00217149	0.0221228
	PLK3	-3458.32	-3443.64	29.3736	0.07225	0.29372	5.96866e-08	2.59931e-06
	PLSCR3	-2497.18	-2491.29	11.7682	0.10843	0.28084	0.0006025	0.00785119
	PMCH	-1650.37	-1643.24	14.2606	0.14266	0.47633	0.000159158	0.00255291
	PNPLA2	-4729.57	-4724.38	10.3695	0.06378	0.16042	0.00128113	0.0145119
	POLD1	-9729.23	-9722.35	13.7723	0.05494	0.10607	0.000206354	0.00317076
	POLD2	-4172.93	-4169.09	7.69609	0.04982	0.11293	0.00553405	0.0445107
	POLR2F	-1049.39	-1035.78	27.2197	0.00174	0.19487	1.81595e-07	7.00139e-06
	POLR2G	-1439.54	-1415.21	48.6713	0.0001	0.16942	3.02669e-12	2.99286e-10
	POLR2H	-806.115	-800.15	11.929	0.00523	0.44197	0.000552675	0.00732687
	POLR3E	-6553.77	-6517.8	71.9447	0.07655	0.35436	0	0
	POLR3H	-1584.68	-1577.39	14.5838	0.0302	0.17918	0.000134062	0.00219647
	POU4F2	-3129.5	-3104.29	50.4332	0.00536	0.13647	1.2329e-12	1.34579e-10
	PPIL1	-1477.69	-1434.99	85.4089	0.00488	0.63229	0	0
	PPIL2	-5468.47	-5457.05	22.8403	0.11449	0.27787	1.76033e-06	5.32216e-05
	PPIL3	-902.755	-892.066	21.3786	0.04335	0.5821	3.76954e-06	0.000100581
	PPIL4	-3879.77	-3874.74	10.0687	0.05346	0.13122	0.00150807	0.0164614
	PPP2R3C	-2535.1	-2529.88	10.456	0.05733	0.1564	0.0012225	0.0139988
	PRCC	-2658.35	-2652.32	12.0663	0.14731	0.37346	0.000513422	0.00691556
	PRDM11	-5329.76	-5301.7	56.1229	0.04479	0.38948	6.80567e-14	9.86235e-12
	PRKAB1	-2068.06	-2043.09	49.9328	0.02301	0.23615	1.59106e-12	1.71447e-10
	PRKAB2	-2154.96	-2150.12	9.68033	0.05091	0.14252	0.00186251	0.0195436
	PRKAG3	-3376.18	-3363.92	24.525	0.07717	0.2634	7.33523e-07	2.45628e-05
	PRMT3	-4269.39	-4260.68	17.4279	0.10139	0.25298	2.98408e-05	0.00059717
	PROSER1	-10024.4	-10006.6	35.4617	0.16315	0.36835	2.60114e-09	1.49744e-07
	PROX1	-1274.49	-1253.44	42.0847	0.00292	0.18156	8.74034e-11	6.50111e-09
	PRPF39	-4001.16	-3975.53	51.2606	0.05022	0.28645	8.08908e-13	9.18767e-11
	PRUNE2	-33519.1	-33512.9	12.3504	0.41438	0.5618	0.000440896	0.00610499
	PSMA1	-1541.58	-1526.75	29.6524	0.01381	0.17825	5.16887e-08	2.32323e-06
	PSMA4	-2021.32	-1997.5	47.6422	0.00911	0.21868	5.11546e-12	4.83095e-10
	PSMB3	-784.866	-776.935	15.862	0.0116	0.16559	6.81348e-05	0.00125311
	PSMC4	-2442.08	-2419.08	46.0019	0.0001	0.09031	1.18137e-11	1.06768e-09
	PSMD12	-2522.14	-2473.73	96.8195	0.00887	0.29046	0	0
	PSMD9	-2590.22	-2583.86	12.7193	0.09378	0.28569	0.000361897	0.00513808
	PSPH	-2171.1	-2166.48	9.23461	0.06139	0.1949	0.00237483	0.0234553
	PTCHD2	-10424.3	-10414.1	20.2806	0.04656	0.10513	6.68759e-06	0.000164354
	PTPRR	-4552.19	-4537.68	29.0138	0.09005	0.30244	7.18651e-08	3.03531e-06
	PUS1	-1923.27	-1909.9	26.7383	0.06104	0.54683	2.32952e-07	8.78011e-06
	PVRL3	-4755.42	-4743.86	23.1298	0.13185	0.32373	1.51424e-06	4.71377e-05
	PWP2	-8796.37	-8787.51	17.7175	0.06218	0.13233	2.56255e-05	0.000531808
	RAB1B	-1448.72	-1443.88	9.68054	0.00468	0.06177	0.0018623	0.0195658
	RAB25	-2071.84	-2060.52	22.6523	0.06116	0.26291	1.94125e-06	5.72499e-05
	RAB27A	-2381.85	-2359.54	44.6374	0.03059	0.35142	2.37121e-11	1.99301e-09
	RAB3A	-1920.91	-1903.59	34.6419	0.00239	0.10365	3.96274e-09	2.19124e-07
	RABL3	-1246.12	-1233.82	24.5975	0.06778	0.48505	7.06418e-07	2.40382e-05
	RAD23B	-2566.26	-2554.66	23.2033	0.08381	0.31363	1.45747e-06	4.57092e-05
	RAD51B	-2462.75	-2455.41	14.6738	0.16953	0.57934	0.00012781	0.00213144
	RAE1	-2633.74	-2607.84	51.7887	0.00845	0.14662	6.18061e-13	7.31663e-11
	RAPGEF1	-1033.66	-1022.69	21.9493	0.00234	0.27116	2.79947e-06	7.79124e-05
	RASGRP4	-4660.11	-4653	14.2271	0.13272	0.28479	0.000162019	0.00258401
	RASSF2	-3288.88	-3283.69	10.3653	0.06854	0.17282	0.00128404	0.0145058
	RASSF3	-1695.93	-1669.29	53.2737	0.05866	0.70167	2.90212e-13	3.8113e-11
	RBM14	-2470.85	-2454.35	33.0092	0.01734	0.45834	9.17241e-09	4.81838e-07
	RBM25	-4228.47	-4219.49	17.9569	0.00798	0.0587	2.25963e-05	0.00047362
	RBM28	-8555.82	-8543.06	25.5309	0.2472	0.51238	4.35364e-07	1.55712e-05
	RBMS1	-3249.1	-3243.99	10.2135	0.08401	0.23168	0.00139416	0.0154794
	RBPJL	-4342.1	-4338.04	8.10508	0.06614	0.13226	0.00441413	0.0376275
	RCAN2	-1847.67	-1833.48	28.3833	0.04147	0.30193	9.95209e-08	4.06055e-06
	RCHY1	-983.543	-979.682	7.72212	0.06156	0.21134	0.00545482	0.0439998
	RECK	-1231.81	-1223.31	16.9883	0.02511	0.21927	3.76111e-05	0.00073346
	RELA	-3516.02	-3503.38	25.2677	0.06947	0.25926	4.99005e-07	1.74756e-05
	REPS1	-4770.8	-4741.15	59.3017	0.07458	0.34323	1.35447e-14	2.27687e-12
	RERG	-1915.26	-1892.4	45.7022	0.01482	0.23247	1.37665e-11	1.20529e-09
	RGCC	-1301.34	-1295.39	11.9083	0.06312	0.24444	0.00055885	0.00737384
	RGL1	-5655.26	-5636.59	37.3393	0.07726	0.24159	9.9264e-10	6.22622e-08
	RIN3	-6117.7	-6113.38	8.64951	0.15236	0.26436	0.00327149	0.0300184
	RING1	-3512.74	-3508	9.49081	0.04343	0.11187	0.00206504	0.0212443
	RINT1	-6469.78	-6464.65	10.2563	0.13994	0.28028	0.00136215	0.0151641
	RNF115	-2240.29	-2231.64	17.29	0.12279	0.38454	3.20872e-05	0.000637572
	RNF141	-2132.19	-2100.68	63.0215	0.03892	0.47323	1.9984e-15	3.73257e-13
	RNF165	-2807.41	-2796.32	22.1871	0.0875	0.29854	2.47324e-06	7.16813e-05
	RNF170	-2033.53	-2029.66	7.75093	0.11704	0.29063	0.00536849	0.0435963
	RNF185	-1352.01	-1336.94	30.1422	0.02472	0.36986	4.01499e-08	1.85418e-06
	RNF212	-2135.98	-2128.09	15.7752	0.29486	1.21897	7.13326e-05	0.00130337
	RP2	-3346.13	-3331.25	29.7714	0.15568	0.5604	4.86102e-08	2.20848e-06
	RPH3A	-6849.66	-6838.68	21.946	0.07468	0.19024	2.80431e-06	7.77895e-05
	RPL10A	-855.527	-845.841	19.3719	0.0109	0.33574	1.07576e-05	0.00024637
	RPL23	-1149.29	-1134.85	28.8783	0.0001	0.15548	7.70732e-08	3.239e-06
	RPS10	-1422.33	-1416.38	11.9086	0.00737	0.10498	0.000558745	0.00738404
	RPS18	-1004.73	-983.767	41.9343	0.00217	0.21719	9.43925e-11	6.83939e-09
	RPS20	-958.572	-953.644	9.85587	0.00289	0.06955	0.0016929	0.018149
	RRM1	-2170.28	-2141.09	58.39	0.00375	0.16608	2.15383e-14	3.41565e-12
	RRM2	-3212.43	-3206.8	11.2604	0.06143	0.17208	0.000791787	0.00972949
	RSPH10B	-7296.17	-7290.18	11.9859	0.21766	0.39819	0.000536048	0.00716293
	RWDD2B	-3232.85	-3229.12	7.46346	0.24219	0.53394	0.00629639	0.0485961
	SAE1	-2641.37	-2630.6	21.5395	0.15738	0.56953	3.46623e-06	9.36773e-05
	SAP30BP	-2416.77	-2383.13	67.2798	0.03125	0.42253	2.22045e-16	4.91128e-14
	SASH3	-3347.57	-3336.96	21.2227	0.14526	0.42313	4.08899e-06	0.000108075
	SBNO2	-10814.8	-10807.4	14.7517	0.06091	0.11496	0.000122635	0.00206978
	SCAP	-11757.1	-11752.6	8.8739	0.06608	0.11318	0.00289277	0.0272881
	SCRN3	-2655.7	-2651.28	8.85587	0.18152	0.49379	0.00292148	0.0274665
	SDHA	-3526.13	-3516.89	18.4808	0.08197	0.22013	1.71629e-05	0.000371788
	SEC14L4	-4170.95	-4165.53	10.8306	0.13361	0.28973	0.000998351	0.0118185
	SEMA4D	-8500.6	-8466.14	68.9229	0.09711	0.33888	1.11022e-16	2.8277e-14
	SENP2	-3389.74	-3347.13	85.2266	0.09187	0.79584	0	0
	SEPHS1	-1994.01	-1982.8	22.407	0.00189	0.07597	2.2057e-06	6.41486e-05
	SERPINC1	-4234.54	-4221.11	26.8412	0.13847	0.40901	2.20873e-07	8.43834e-06
	SESN1	-4044.39	-4034.32	20.1324	0.03599	0.13216	7.22606e-06	0.000174526
	SESN2	-4114.89	-4099.77	30.2483	0.05523	0.22356	3.80127e-08	1.77498e-06
	SESTD1	-6493.9	-6469.2	49.39	0.01916	3.20271	2.0981e-12	2.12464e-10
	SETD1A	-13054.9	-13047.9	13.8169	0.11854	0.20912	0.00020152	0.00311356
	SF3B3	-976.405	-971.591	9.6279	0.0001	0.04357	0.00191644	0.0200844
	SF3B6	-1155.66	-1112	87.3328	0.0001	0.51333	0	0
	SGCD	-1376.53	-1369.6	13.8461	0.15714	0.56977	0.000198409	0.00307113
	SGIP1	-7048.33	-7039.14	18.3801	0.08624	0.22759	1.80937e-05	0.000387952
	SGSH	-2361.96	-2357.51	8.89831	0.06972	0.18882	0.00285434	0.0270166
	SH2B1	-5769.31	-5760.62	17.381	0.08605	0.22247	3.05875e-05	0.00061066
	SHC1	-4882.17	-4870.36	23.6238	0.08516	0.25828	1.17131e-06	3.7433e-05
	SHC2	-4332.12	-4328.08	8.07607	0.05395	0.11459	0.00448537	0.0381574
	SHISA8	-2402.24	-2397.19	10.1019	0.16622	0.40999	0.00148118	0.0162312
	SKAP1	-4641.57	-4637.1	8.94843	0.24204	0.46242	0.00277708	0.0265243
	SKP2	-3517.04	-3512.69	8.71313	0.10348	0.2192	0.00315926	0.0293086
	SLC10A7	-1870.86	-1866.49	8.74866	0.0484	0.15709	0.00309829	0.0289025
	SLC17A1	-6568.83	-6563.28	11.0961	0.45392	0.81758	0.000865112	0.0104773
	SLC22A3	-3545.62	-3527.75	35.7485	0.09431	0.42764	2.24502e-09	1.32883e-07
	SLC25A16	-935.209	-928.149	14.121	0.04335	0.26274	0.000171416	0.00271329
	SLC25A28	-1403.41	-1395.97	14.8715	0.02499	0.31512	0.000115089	0.00197012
	SLC26A9	-5397.8	-5393.99	7.61272	0.09649	0.19222	0.00579581	0.0457836
	SLC2A5	-6294.13	-6284.63	18.9894	0.1391	0.30812	1.3145e-05	0.000294623
	SLC35E2	-3689.01	-3669.46	39.0852	0.09831	0.42118	4.05704e-10	2.68499e-08
	SLC35F1	-3204.84	-3194.66	20.3706	0.02852	0.88639	6.38012e-06	0.000158186
	SLC37A3	-5279.83	-5258.82	42.0193	0.15246	0.48966	9.03786e-11	6.66344e-09
	SLC39A12	-8328.28	-8324.38	7.81114	0.28767	0.44296	0.00519251	0.0426202
	SLCO5A1	-4100.07	-4091.14	17.8718	0.049	0.16528	2.36293e-05	0.000494041
	SLK	-9724.12	-9720.42	7.39845	0.2887	0.43854	0.00652802	0.0499254
	SMARCB1	-2536.18	-2491.12	90.1155	0.0001	0.14802	0	0
	SMIM17	-1179.44	-1175.25	8.38711	0.11799	0.4085	0.00377892	0.0335394
	SMOC2	-2940.9	-2927.03	27.7405	0.04244	0.2433	1.38725e-07	5.49994e-06
	SMTNL1	-5896.27	-5892.54	7.46904	0.33618	0.57412	0.00627691	0.0484903
	SMU1	-3715.29	-3696.03	38.5076	0.0001	0.05768	5.45407e-10	3.52626e-08
	SNF8	-2938.56	-2922.96	31.189	0.11116	0.5804	2.3409e-08	1.1373e-06
	SNRNP48	-3239.28	-3235.47	7.61655	0.13074	0.26828	0.0057835	0.0458155
	SNRPC	-1362.16	-1357.43	9.44986	0.01792	0.12078	0.00211166	0.0215656
	SNUPN	-2220.48	-2214.9	11.1548	0.10989	0.45221	0.000838132	0.010254
	SNX11	-2582.79	-2566.86	31.8625	0.11749	0.55969	1.65479e-08	8.2299e-07
	SNX27	-1970.03	-1948.02	44.0076	0.01783	0.25466	3.27112e-11	2.66929e-09
	SNX4	-2131.25	-2105.28	51.9446	0.02915	0.28757	5.70877e-13	6.95394e-11
	SOBP	-3115.85	-3102.46	26.7724	0.08021	0.31232	2.28879e-07	8.66545e-06
	SORBS1	-7606.9	-7585.93	41.9418	0.14011	0.4285	9.40306e-11	6.87241e-09
	SORD	-3804.73	-3782.83	43.8013	0.11703	0.51038	3.63471e-11	2.9095e-09
	SP2	-5288.46	-5272.94	31.0466	0.05836	0.23295	2.51905e-08	1.20986e-06
	SPG21	-2152.81	-2119.66	66.2956	0.00791	0.2679	4.44089e-16	9.33142e-14
	SPIN1	-1608.8	-1592.92	31.7461	0.00698	0.2482	1.75704e-08	8.68701e-07
	SPIRE2	-6447.43	-6437.58	19.6956	0.09864	0.22508	9.08093e-06	0.000212605
	SPRED2	-2524.48	-2514.44	20.0652	0.05723	0.20306	7.48444e-06	0.000178712
	SPRYD3	-3185.68	-3170.29	30.7793	0.0564	0.24291	2.89102e-08	1.37283e-06
	SRL	-4116.85	-4100.56	32.5938	0.0201	0.74233	1.13577e-08	5.85654e-07
	SRSF3	-1066.68	-1041.1	51.1631	0.00306	0.65649	8.49987e-13	9.52552e-11
	SSB	-2406.6	-2397.87	17.4652	0.08818	0.30657	2.9262e-05	0.000589802
	SSNA1	-1099.75	-1095.74	8.01777	0.07819	0.24699	0.00463205	0.0391674
	SSU72	-932.191	-925.644	13.0941	0.00973	0.82557	0.000296226	0.00431505
	STC1	-2059.93	-2055.07	9.71652	0.13017	0.34894	0.00182619	0.0192828
	STMN1	-1313.79	-1281.98	63.6288	0.00228	0.31691	1.55431e-15	2.96909e-13
	STOML3	-2662.21	-2657.92	8.57219	0.10498	0.25261	0.00341337	0.0310155
	STRC	-9928.68	-9923.72	9.90888	0.26682	0.42662	0.00164483	0.0176788
	STX11	-1560.4	-1555.24	10.3196	0.02808	0.15681	0.00131626	0.0148101
	STX2	-2880.99	-2870.01	21.9537	0.07264	0.28317	2.79311e-06	7.79935e-05
	STX3	-1992.68	-1981.43	22.513	0.06838	0.5933	2.08729e-06	6.11279e-05
	STXBP6	-1341.69	-1311.88	59.6284	0.00906	0.47926	1.14353e-14	1.9615e-12
	SU(W[A])	-9265.23	-9254.28	21.9039	0.10428	0.23486	2.86644e-06	7.92515e-05
	SUB1	-998.757	-994.395	8.72245	0.03671	0.20927	0.00314316	0.0292237
	SUN1	-6336.13	-6327.74	16.7912	0.2014	0.41946	4.17257e-05	0.000804367
	SUPT20H	-5149.1	-5110.44	77.3336	0.06483	0.3604	0	0
	SUSD4	-5549.66	-5538.74	21.8354	0.14049	0.34558	2.97062e-06	8.18624e-05
	SVOP	-2204.4	-2186.01	36.7796	0.03484	0.24306	1.32266e-09	8.2348e-08
	SYNPR	-2580.48	-2551.6	57.7566	0.05662	0.4255	2.9643e-14	4.44909e-12
	SYT12	-2464.36	-2445.42	37.8823	0.04771	0.32461	7.51438e-10	4.78472e-08
	TAF3	-8672.23	-8664.66	15.1334	0.11891	0.22379	0.000100173	0.00173958
	TAPT1	-3849.82	-3822.98	53.6955	0.03506	0.25889	2.34035e-13	3.2247e-11
	TBC1D20	-3475.9	-3472.02	7.76914	0.1035	0.24211	0.00531463	0.0432844
	TBC1D21	-3543.78	-3535.93	15.695	0.09635	0.26447	7.442e-05	0.00134806
	TBC1D2B	-7085.73	-7077.63	16.2076	0.09526	0.20534	5.67656e-05	0.00107217
	TBCD	-11766.8	-11756.7	20.1729	0.15814	0.29552	7.07469e-06	0.000171362
	TBX20	-3670.97	-3663.49	14.9676	0.03036	0.11282	0.000109372	0.00187606
	TCFL5	-1906.07	-1901.02	10.104	0.09098	0.26415	0.00147949	0.0162338
	TCP11L2	-4297.76	-4282.27	30.9819	0.17622	1.27569	2.60447e-08	1.24378e-06
	TET3	-15208.7	-15203	11.3245	0.11724	0.18778	0.000764921	0.00945465
	TFAM	-2402.87	-2398.95	7.85505	0.29788	1.6603	0.0050679	0.0419249
	TFIP11	-5888.14	-5873.46	29.3536	0.02155	0.07364	6.03043e-08	2.61267e-06
	TFPI2	-3213.02	-3208.74	8.54912	0.38097	1.04619	0.00345689	0.0312757
	TGFBR3	-2982.34	-2972.1	20.4923	0.13191	0.39454	5.98716e-06	0.000149324
	TIMM23	-2013.87	-2006.51	14.7016	0.09704	0.31615	0.00012594	0.00210442
	TIMM44	-4243.83	-4239.89	7.88222	0.07246	0.14526	0.00499231	0.0414628
	TIMP3	-1819.5	-1795.5	47.9952	0.01798	0.19672	4.27258e-12	4.0808e-10
	TMBIM6	-1994.89	-1982.55	24.6906	0.04675	0.30601	6.7311e-07	2.29979e-05
	TMCO3	-4640.92	-4632.19	17.4646	0.08718	0.26537	2.927e-05	0.000588551
	TMEFF2	-1819.39	-1810.57	17.6349	0.00617	0.06931	2.67633e-05	0.000547313
	TMEM104	-4616.15	-4605.62	21.0619	0.05657	0.1597	4.44675e-06	0.000115712
	TMEM130	-3519.68	-3515.17	9.01195	0.2306	0.45557	0.0026822	0.0258235
	TMEM131	-10815.5	-10804.6	21.7398	0.09814	0.21318	3.12241e-06	8.52073e-05
	TMEM138	-1938.49	-1930.41	16.1621	0.08525	0.44327	5.81467e-05	0.00109579
	TMEM150C	-2101.11	-2090.02	22.1813	0.03292	0.27283	2.48073e-06	7.14061e-05
	TMEM181	-3412.23	-3378.27	67.9137	0.06946	0.5858	2.22045e-16	4.91128e-14
	TMEM189	-2510.69	-2504.9	11.588	0.05038	0.13872	0.000663784	0.00851772
	TMEM206	-3298.95	-3294.37	9.14173	0.07001	0.17601	0.00249845	0.024418
	TMEM218	-1376.23	-1369.34	13.7873	0.24528	0.98377	0.000204715	0.00315712
	TMEM233	-1405.93	-1402.23	7.4077	0.1211	0.43643	0.00649452	0.0498051
	TMEM253	-2210.33	-2205.54	9.57539	0.39677	1.42161	0.00197203	0.0204882
	TMEM39A	-3464.32	-3452.51	23.61	0.059	0.23558	1.1797e-06	3.75583e-05
	TMPRSS7	-7382.8	-7374.05	17.5028	0.12737	0.24582	2.86884e-05	0.000581026
	TMTC4	-5184.36	-5180.44	7.83622	0.10984	0.19784	0.00512096	0.0422392
	TRA2B	-2071.66	-2046.86	49.5993	0.0001	0.1241	1.88582e-12	1.95683e-10
	TRAM2	-3284.31	-3274.79	19.0287	0.09556	0.29122	1.28767e-05	0.000290157
	TRERF1	-10619.2	-10608.3	21.738	0.1399	0.28013	3.12535e-06	8.50115e-05
	TRIB1	-1870.75	-1864.25	13.017	0.03279	0.12682	0.000308684	0.00447325
	TRIM27	-3696.5	-3691.88	9.24936	0.08856	0.18561	0.00235578	0.0233219
	TSC1	-8752.25	-8737.69	29.122	0.15268	0.36942	6.79615e-08	2.91437e-06
	TSC2	-13199.3	-13191.1	16.4912	0.08888	0.16194	4.88774e-05	0.000931552
	TSPAN12	-2411.33	-2378.97	64.7219	0.02636	0.35772	8.88178e-16	1.77741e-13
	TSPAN2	-2172.61	-2166.86	11.4921	0.17595	0.43544	0.00069891	0.0088336
	TTC13	-4557.24	-4553.52	7.42563	0.03781	0.0873	0.00643014	0.0494468
	TTC17	-10297.7	-10283.4	28.6231	0.0761	0.2007	8.79253e-08	3.64045e-06
	TTC3	-19112	-19104.1	15.6515	0.33009	1.72387	7.61533e-05	0.00137649
	TTC9	-735.701	-730.962	9.47742	0.02272	0.17551	0.00208016	0.0213477
	TTC9C	-1891.15	-1880.42	21.4578	0.11972	0.52067	3.61704e-06	9.71284e-05
	TTLL10	-6289.69	-6284.46	10.4583	0.16933	0.37764	0.001221	0.0140007
	TTLL3	-6744.86	-6734.89	19.9496	0.21648	0.49447	7.95108e-06	0.000188782
	TXK	-2251.76	-2244.92	13.674	0.1461	0.40033	0.000217446	0.00331694
	TYW5	-2969.45	-2962.32	14.247	0.1768	0.53635	0.00016032	0.00256665
	UBAC2	-3275.26	-3269.48	11.5448	0.12453	0.29723	0.000679378	0.00866491
	UBAP1	-3794.09	-3790.14	7.90432	0.18187	0.4545	0.00493169	0.0411627
	UBAP2L	-7673.43	-7654.05	38.7671	0.06274	0.24716	4.77509e-10	3.11121e-08
	UBASH3A	-6729.02	-6721.98	14.0804	0.10932	0.22681	0.000175157	0.00276209
	UBE2Q1	-1634.67	-1620.28	28.7781	0.0001	0.12686	8.11637e-08	3.39394e-06
	UBE3C	-9129.1	-9084.1	90.0143	0.06398	0.29639	0	0
	UBXN11	-5211.71	-5207.97	7.49559	0.27058	0.51592	0.00618501	0.0480453
	UBXN6	-4590.6	-4586.34	8.50833	0.09895	0.19957	0.00353525	0.0318134
	UGP2	-3607.77	-3601.38	12.7835	0.02081	0.08478	0.00034969	0.00499006
	ULK3	-4488.42	-4477.52	21.8139	0.09837	0.27687	3.00413e-06	8.25153e-05
	UPP1	-3557.84	-3549.03	17.6204	0.10884	0.3141	2.69684e-05	0.000550169
	UROC1	-5952.52	-5948.57	7.89313	0.10277	0.18099	0.0049623	0.0412952
	USP31	-3961.27	-3944.59	33.3721	0.15339	0.52094	7.61084e-09	4.07447e-07
	USP39	-2595.38	-2563.5	63.7773	0.02761	0.30441	1.33227e-15	2.60412e-13
	VCL	-4566.21	-4551.65	29.1274	0.01185	0.09939	6.77709e-08	2.9211e-06
	VEGFC	-3392.74	-3382.7	20.0834	0.12412	0.41514	7.41387e-06	0.000178039
	VPRBP	-5796.49	-5783.24	26.502	0.03722	0.1419	2.63266e-07	9.79095e-06
	VPS11	-4956.02	-4950.39	11.2504	0.02402	0.06521	0.000796062	0.00976774
	VPS33A	-3120.8	-3074.88	91.8356	0.01493	0.25086	0	0
	VPS39	-4469.71	-4464.18	11.0684	0.04821	0.12871	0.000878113	0.010589
	VPS45	-1287.56	-1274.44	26.2429	0.03256	0.33278	3.01065e-07	1.105e-05
	VSIG10	-5560.07	-5555.91	8.30909	0.22919	0.44218	0.00394471	0.0347176
	VSX2	-2774.93	-2766.44	16.9852	0.06658	0.21613	3.76726e-05	0.000732959
	VWA5B2	-13719.9	-13714.4	11.0502	0.24311	0.40728	0.000886781	0.0106782
	VWA9	-2208.92	-2194.98	27.8787	0.01985	0.18621	1.29165e-07	5.16968e-06
	WASF3	-4771.03	-4756.81	28.438	0.07519	0.23407	9.67469e-08	3.96662e-06
	WBP11	-5147.24	-5139.94	14.5867	0.0513	0.13573	0.000133854	0.00219735
	WDR13	-4281.24	-4265	32.4717	0.0524	0.21901	1.2094e-08	6.19817e-07
	WDR54	-3380.89	-3376.87	8.05507	0.18187	0.395	0.00453766	0.0384854
	WDR61	-2338.02	-2325.72	24.593	0.03678	0.24297	7.08094e-07	2.39981e-05
	WIPF1	-3873.11	-3861.63	22.9606	0.14656	0.50634	1.65356e-06	5.05387e-05
	WIPF2	-1115.34	-1107.24	16.2139	0.08647	0.63681	5.65763e-05	0.001071
	XPO4	-6998.71	-6973.94	49.5297	0.02992	0.16921	1.95388e-12	2.00273e-10
	XRCC6	-6048.58	-6037.51	22.1209	0.1542	0.41769	2.56012e-06	7.31899e-05
	ZBTB18	-1326.13	-1322.17	7.92472	0.01421	0.16912	0.0048764	0.0407417
	ZBTB32	-1478.3	-1470.68	15.2305	0.16334	0.62031	9.51528e-05	0.00166617
	ZBTB8OS	-1359.18	-1353.4	11.5619	0.05531	0.26243	0.00067317	0.00859878
	ZCCHC8	-5618.47	-5612.02	12.9141	0.1425	0.39127	0.000326124	0.00469362
	ZDHHC14	-3369.64	-3363.6	12.0991	0.10374	1.61202	0.000504465	0.00681677
	ZDHHC17	-1962.45	-1936.14	52.6203	0.00856	0.22128	4.04676e-13	5.00192e-11
	ZFHX2	-24259.6	-24252.8	13.6483	0.21625	0.32644	0.000220445	0.00334448
	ZFP36L1	-2359.13	-2346.46	25.3449	0.0187	0.12688	4.79423e-07	1.70023e-05
	ZFP90	-6471.97	-6466.81	10.3157	0.19706	0.4183	0.00131905	0.0148217
	ZFPM2	-7922.83	-7915.56	14.5474	0.06679	0.14186	0.000136676	0.00223061
	ZFYVE26	-19895.1	-19886	18.298	0.20593	0.32069	1.88901e-05	0.000401953
	ZMYND10	-4817.06	-4803.32	27.4896	0.15001	0.43711	1.57945e-07	6.17456e-06
	ZNF24	-2720.73	-2695.28	50.9097	0.05303	0.38767	9.67226e-13	1.06968e-10
	ZNF318	-10182	-10171.5	21.0248	0.30006	0.57506	4.53376e-06	0.00011725
	ZNF362	-2832.27	-2828.43	7.67578	0.00802	0.0359	0.0055967	0.0446726
	ZNF449	-3137.6	-3121.08	33.0434	0.12445	0.47135	9.01221e-09	4.764e-07
	ZNF706	-686.428	-669.736	33.3848	0.01536	0.65275	7.56119e-09	4.07383e-07
	ZNF777	-8754.38	-8738.82	31.1065	0.06086	0.22375	2.44254e-08	1.17986e-06
	ZNF786	-5712.6	-5705.45	14.3002	0.23567	0.66503	0.000155847	0.00250938
	ZNFX1	-18408.8	-18385	47.4626	0.11744	0.25294	5.6064e-12	5.23576e-10
	ZSWIM3	-6973.58	-6962.94	21.2953	0.19387	0.49073	3.93702e-06	0.000104717
	ZSWIM8	-15833.3	-15811.3	44.1472	0.11523	0.26841	3.04593e-11	2.50991e-09
