# Supplementary material for: Similar adaptative mechanism but divergent demographic history of four sympatric desert rodents in Eurasian inland
Source: Commun Biol. 2023 Jan 12;6:33. doi: 10.1038/s42003-023-04415-y (PMC9837166; doi:10.1038/s42003-023-04415-y)
Supplement: Supplementary file 10 — Supplementary Data 8 [file 42003_2023_4415_MOESM10_ESM.xlsx]

## Sheet: Supplementary Data 8
Supplementary Data 8. Rapidly evolving genes (n=751 ) in Orientallactaga sibirica (P-value < 0.01, FDR < 0.05).
	Gene	-ln∙L(one∙ratio)	-ln∙L(two∙ratio)	LRT	ω (background)	ω (foreground)	p value	q value
	ACADS	-2801.08	-2783.06	36.0371	0.07002	0.33619	1.93597e-09	9.68348e-08
	ACO2	-5038.9	-4980.02	117.765	0.03794	0.46956	0	0
	ACOT13	-1700.88	-1696.91	7.93142	0.14866	0.3886	0.00485837	0.037838
	ACOX1	-4634.7	-4615.39	38.6072	0.12072	0.41028	5.18265e-10	2.87834e-08
	ACSS2	-5715.47	-5708.47	13.9997	0.1003	0.22326	0.000182838	0.00270164
	ACTR6	-1712.47	-1704.03	16.8642	0.01342	0.09935	4.0151e-05	0.000721733
	ADAR	-5025.49	-5013.85	23.2849	0.06163	0.16496	1.39695e-06	3.72504e-05
	ADCY10	-17695.2	-17673.2	44.0147	0.22506	0.50331	3.25915e-11	2.22423e-09
	AFF1	-10677.7	-10665.9	23.6361	0.26744	0.53245	1.16383e-06	3.16632e-05
	AGGF1	-3817.64	-3808.53	18.2211	0.12855	0.37261	1.96684e-05	0.00038444
	AGK	-2910.55	-2901.7	17.7032	0.0842	0.28065	2.58193e-05	0.000495054
	AGMAT	-1892.26	-1887.84	8.84627	0.20869	0.60107	0.00293689	0.0256516
	AGPS	-2926.09	-2913.89	24.4085	0.07312	0.28381	7.79258e-07	2.23323e-05
	AGXT	-4564.39	-4559.38	10.0172	0.14409	0.29027	0.00155082	0.0156305
	AIP	-2831.59	-2816.97	29.2238	0.03332	0.15403	6.44828e-08	2.34968e-06
	AK3	-1771.72	-1761.04	21.365	0.08062	0.36685	3.79629e-06	9.23612e-05
	ALDH5A1	-3877.12	-3862.14	29.9474	0.07286	0.27103	4.43916e-08	1.68625e-06
	ALKBH1	-2732.09	-2725.45	13.2784	0.17868	0.44829	0.000268477	0.0037341
	ALOX5	-6481.97	-6455.7	52.5356	0.04161	0.15788	4.22551e-13	4.30734e-11
	ANAPC10	-864.405	-854.84	19.1291	0.00455	0.18351	1.22166e-05	0.000255534
	ANAPC16	-884.839	-874.915	19.8472	0.00789	0.59023	8.38848e-06	0.000187126
	ANKH	-4106.67	-4102.36	8.61845	0.04682	0.1032	0.00332775	0.0282385
	ANKIB1	-7471.82	-7462.34	18.9681	0.09964	0.23719	1.32923e-05	0.000276597
	ANKRD2	-3194.87	-3190.01	9.73281	0.10697	0.23786	0.00181008	0.0174779
	ANKRD6	-997.022	-992.827	8.38973	0.06943	0.28758	0.00377347	0.0311669
	ANXA6	-6681.89	-6655.88	52.0082	0.05194	0.19386	5.52669e-13	5.36222e-11
	AP4S1	-1737.67	-1730.27	14.7874	0.14573	0.53853	0.000120338	0.00187807
	ARFRP1	-1176.48	-1167.23	18.5012	0.02205	0.24498	1.69795e-05	0.000338455
	ARHGAP30	-11734.9	-11729.5	10.9848	0.35171	0.57908	0.00091863	0.010332
	ARHGAP39	-3044.9	-3021.57	46.6625	0.03639	0.2287	8.4327e-12	6.40646e-10
	ARHGEF3	-4622.94	-4610.46	24.9528	0.05771	0.17968	5.8752e-07	1.73945e-05
	ARID5A	-6960.95	-6951.53	18.8417	0.21456	0.42888	1.4203e-05	0.000291035
	ARIH2	-1474.64	-1460.77	27.727	0.00619	0.14121	1.39696e-07	4.70699e-06
	ARL10	-1782.62	-1778.88	7.48697	0.15471	0.45123	0.0062147	0.0454973
	ARMC8	-4553.76	-4545.81	15.9115	0.01266	0.07899	6.63726e-05	0.00113482
	ARNTL	-3997.21	-3959.57	75.285	0.02418	0.23514	0	0
	ASCC1	-2514.35	-2508.5	11.6965	0.09549	0.26527	0.00062618	0.00754885
	ASIC2	-1784.13	-1777.96	12.3464	0.04671	0.19964	0.000441839	0.00572968
	ASL	-1110.55	-1104.2	12.6924	0.06235	0.27776	0.000367137	0.00487077
	ASNA1	-2693.96	-2672.28	43.3605	0.00525	0.07519	4.55278e-11	3.03004e-09
	ATF3	-2077.05	-2071.14	11.8322	0.03641	1.44086	0.00058215	0.00713554
	ATF6	-7185.67	-7171.98	27.3902	0.22116	0.50072	1.66272e-07	5.53301e-06
	ATG3	-2211.86	-2201.01	21.6866	0.05258	0.24917	3.21032e-06	8.00394e-05
	ATG4C	-4000.35	-3994.05	12.6054	0.10228	0.28395	0.000384635	0.0050695
	ATP5C1	-1917.26	-1912.11	10.302	0.11425	0.35191	0.00132886	0.0138618
	ATP6V1A	-5211	-5148.03	125.939	0.02625	0.2952	0	0
	ATP6V1C2	-3252.58	-3247.15	10.8593	0.08544	0.20515	0.000983032	0.0108891
	ATXN2	-7728.62	-7722.9	11.456	0.1115	0.22038	0.000712644	0.00837799
	AVL9	-7288.22	-7263.61	49.2222	0.18454	0.53171	2.28551e-12	1.93739e-10
	BAIAP2	-3938.44	-3919.78	37.3127	0.04576	0.18277	1.0063e-09	5.2282e-08
	BBS5	-2456.35	-2433.61	45.4691	0.0365	0.34043	1.55063e-11	1.1352e-09
	BBS7	-3681.81	-3678.02	7.5872	0.161	0.30867	0.00587842	0.0436304
	BDNF	-1200.31	-1196.2	8.22885	0.07623	0.29649	0.00412296	0.0336055
	BIRC6	-28460.1	-28449.8	20.55	0.05662	0.54485	5.80943e-06	0.000135604
	BMP10	-4055.05	-4050.08	9.93924	0.13399	0.30602	0.00161793	0.0160854
	BRCA1	-21733.6	-21727.8	11.5628	0.49907	0.78664	0.000672854	0.00801552
	C11ORF42	-2856.69	-2852.69	7.99602	0.29046	0.63008	0.00468804	0.036832
	C16ORF58	-4262.17	-4256.72	10.8974	0.19454	0.41404	0.000962996	0.0106966
	C16ORF87	-949.772	-939.598	20.3467	0.07326	0.64102	6.46042e-06	0.000148645
	C2CD5	-6955.02	-6946.66	16.7121	0.0854	0.17178	4.35028e-05	0.000775062
	C5ORF51	-2821.37	-2811.12	20.5023	0.12367	0.40581	5.95581e-06	0.00013822
	CA10	-1389.93	-1377.65	24.5541	0.09086	0.54981	7.22528e-07	2.10055e-05
	CA5B	-3000.47	-2995.76	9.41985	0.14753	0.3563	0.00214649	0.0199603
	CACNG3	-2358.17	-2322.5	71.3359	0.00776	0.20888	0	0
	CALCR	-3487.53	-3480.55	13.96	0.20434	0.51801	0.000186742	0.00274422
	CAPN15	-5820.41	-5810.36	20.1104	0.06994	0.15936	7.30993e-06	0.000165822
	CAPZB	-2446.39	-2440.78	11.2053	0.07558	0.21199	0.000815632	0.00936988
	CARF	-4651.06	-4646.65	8.82228	0.19542	1.49537	0.00297575	0.0259067
	CASQ1	-3219.88	-3200.36	39.0404	0.05064	0.29389	4.15125e-10	2.33777e-08
	CAV1	-1069.23	-1060.68	17.1158	0.05309	0.35446	3.51677e-05	0.000642189
	CCAR1	-4953.84	-4895.02	117.639	0.03505	0.37969	0	0
	CCAR2	-5675.73	-5659.82	31.8058	0.10255	0.3065	1.7038e-08	6.86036e-07
	CCDC12	-903.468	-893.491	19.9532	0.0158	0.27083	7.93605e-06	0.000179017
	CCDC169	-2765.65	-2756.86	17.5875	0.22464	0.76365	2.74387e-05	0.000518694
	CCDC25	-1554.91	-1522.94	63.9405	0.02501	0.65365	1.33227e-15	1.91585e-13
	CCDC27	-6526.51	-6519.29	14.4268	0.36782	1.47026	0.000145712	0.002214
	CCDC28A	-2424.37	-2419.51	9.73363	0.1592	0.41683	0.00180927	0.017491
	CCDC64	-4228.56	-4222.49	12.1479	0.04212	0.10966	0.000491444	0.00623244
	CCNA1	-4643.02	-4629.05	27.9453	0.17175	0.47921	1.24793e-07	4.27641e-06
	CCSAP	-2703.43	-2699.4	8.06966	0.1773	0.38036	0.00450125	0.0357129
	CDC123	-1278.26	-1271.81	12.898	0.07749	0.35788	0.00032894	0.00440758
	CDC14B	-3564.64	-3547.67	33.9514	0.10119	0.37934	5.65062e-09	2.57087e-07
	CDC27	-3478.75	-3439.98	77.5288	0.02514	0.27721	0	0
	CDK2AP2	-1090.57	-1067.94	45.2569	0.01353	0.42983	1.72811e-11	1.23154e-09
	CDK5RAP3	-5223.37	-5207.74	31.2547	0.08511	0.25632	2.263e-08	8.9773e-07
	CDK6	-1922.09	-1910.78	22.6367	0.08255	0.36259	1.95706e-06	5.10039e-05
	CDK7	-1957.68	-1948.11	19.1506	0.08583	0.32806	1.20797e-05	0.000253989
	CDKN2AIP	-4542.64	-4538.2	8.86708	0.16191	0.39024	0.00290359	0.0253882
	CELF3	-2474.41	-2463.14	22.5581	0.01491	0.13055	2.03884e-06	5.26242e-05
	CEP104	-8114.06	-8109.26	9.585	0.14609	0.24463	0.00196173	0.0185203
	CEP57	-4188.63	-4181.45	14.3617	0.13425	0.33709	0.000150841	0.00228331
	CFAP20	-846.426	-842.532	7.78752	0.0001	0.04925	0.00526083	0.0399674
	CHDH	-6697.3	-6687.1	20.4073	0.12804	0.28529	6.25893e-06	0.000144837
	CHKB	-3644.77	-3638.63	12.2908	0.18867	0.40305	0.000455195	0.00586509
	CHMP4B	-1405.32	-1395.46	19.7324	0.02462	0.20398	8.90793e-06	0.000195999
	CHMP7	-3624.42	-3615.24	18.3654	0.04764	0.16139	1.82344e-05	0.00035815
	CHRDL1	-3788.28	-3777.39	21.7846	0.13486	0.43492	3.05046e-06	7.67668e-05
	CHRNA10	-2417.23	-2411.31	11.844	0.04648	0.16365	0.000578473	0.00710129
	CHRNA5	-3406.13	-3401.32	9.60946	0.06061	0.13575	0.00193578	0.0183831
	CIPC	-4060.67	-4052.86	15.6289	0.16041	0.38728	7.70691e-05	0.00130113
	CIT	-12475.8	-12433.8	84.0373	0.01907	0.10062	0	0
	CLDN19	-2017.23	-2006.97	20.518	0.03651	0.1836	5.90746e-06	0.000137494
	CLEC16A	-6794.17	-6780.99	26.3662	0.04032	0.12361	2.82444e-07	8.88486e-06
	CLK3	-3894.37	-3858.32	72.1024	0.02109	0.20581	0	0
	CLPTM1	-5358.23	-5344.2	28.0606	0.03643	0.11606	1.17573e-07	4.04622e-06
	CLRN1	-2196.19	-2188.64	15.0994	0.09556	0.31753	0.000101994	0.00164931
	CMTM5	-1291.47	-1287.21	8.51854	0.1564	0.56896	0.00351547	0.0294897
	CMTR1	-4962.4	-4952.67	19.4504	0.10361	0.26836	1.03248e-05	0.000221722
	CNGA4	-4519.57	-4513.64	11.8721	0.05724	0.12296	0.000569804	0.00707031
	CNOT10	-4006.92	-3997.12	19.6104	0.09082	0.23582	9.4952e-06	0.000207785
	CNPPD1	-2055.31	-2051.21	8.20477	0.16951	0.38493	0.00417804	0.0338829
	CNRIP1	-784.6	-771.79	25.6192	0.03941	0.53844	4.15879e-07	1.27827e-05
	CNTFR	-2543.7	-2537.69	12.0218	0.08198	0.22533	0.000525814	0.0066059
	COBL	-4005.36	-4000.81	9.0932	0.13587	0.28858	0.00256562	0.0229566
	COL9A1	-8322.17	-8316.76	10.8077	0.14525	0.2575	0.00101078	0.01112
	COPA	-5653.1	-5621.56	63.0807	0.02345	0.17471	1.9984e-15	2.77468e-13
	COPE	-2289.05	-2284.35	9.41123	0.05378	0.15442	0.0021566	0.0200313
	COPS2	-3088.53	-3058.78	59.5174	0.00242	0.14628	1.21014e-14	1.5227e-12
	CPLX1	-773.916	-766.777	14.2763	0.00955	0.31814	0.000157839	0.00238029
	CREB1	-2347.34	-2324.99	44.7058	0.01943	0.28396	2.28979e-11	1.60345e-09
	CREB3L1	-4541.41	-4525.21	32.3929	0.13109	0.42748	1.25946e-08	5.31017e-07
	CREB3L2	-3395.26	-3377.96	34.6011	0.13387	0.53099	4.04676e-09	1.89468e-07
	CRELD1	-3262.86	-3253.54	18.6546	0.09107	0.27885	1.56669e-05	0.000316204
	CRLF3	-1607.04	-1594.33	25.4289	0.07832	0.45227	4.58992e-07	1.39482e-05
	CRTAC1	-3576.08	-3571.27	9.62747	0.18111	0.35648	0.00191689	0.0182467
	CTCF	-2644.44	-2626.08	36.7119	0.02274	0.22435	1.3694e-09	6.97958e-08
	CTDNEP1	-1551.59	-1517.69	67.799	0.01199	0.49576	2.22045e-16	3.4387e-14
	CTNNBL1	-3930.43	-3904.85	51.1525	0.00998	0.09858	8.5465e-13	8.0029e-11
	CTSE	-4526.99	-4513.05	27.8824	0.17743	0.51385	1.2892e-07	4.39911e-06
	CTTN	-4909.94	-4878.74	62.3912	0.06097	0.36794	2.88658e-15	3.93994e-13
	CUEDC1	-2480.89	-2475.92	9.9488	0.12531	0.34351	0.00160954	0.0160615
	CUL2	-3616.78	-3578.92	75.7121	0.03038	0.2838	0	0
	CYB5R3	-3211.54	-3199.67	23.7356	0.07039	0.244	1.10522e-06	3.01706e-05
	DBX1	-3257.51	-3253.35	8.32298	0.06201	0.15961	0.00391467	0.0321682
	DCAF5	-2234.78	-2211.77	46.0273	0.01697	0.23737	1.16618e-11	8.69559e-10
	DDIT3	-1762.01	-1753.85	16.3176	0.1776	0.63166	5.35637e-05	0.000943871
	DDX47	-3906.88	-3896.76	20.2414	0.04272	0.13534	6.82581e-06	0.000155278
	DEF6	-4931.7	-4927.02	9.36167	0.06964	0.14515	0.0022157	0.0204622
	DENR	-1132.56	-1123.93	17.2606	0.09921	0.58201	3.25878e-05	0.000603285
	DEPDC7	-5177.76	-5173.36	8.80516	0.14174	0.28251	0.0030038	0.0260945
	DESI1	-1064.37	-1045.71	37.3219	0.02582	0.52724	1.00155e-09	5.23732e-08
	DET1	-4699.4	-4623.83	151.152	0.00357	0.20453	0	0
	DGCR6	-1450.94	-1444.1	13.6833	0.03482	0.15999	0.000216375	0.00310048
	DHRS7	-4202.51	-4197.16	10.6968	0.27996	0.58126	0.0010732	0.0116319
	DIMT1	-2261.22	-2244.52	33.4063	0.07416	0.3833	7.47797e-09	3.29072e-07
	DMTF1	-4263.05	-4249.98	26.1403	0.07333	0.26523	3.17493e-07	9.90996e-06
	DNAJC10	-4550.38	-4545.03	10.7095	0.09247	0.2112	0.00106585	0.0115834
	DNAL1	-1244.83	-1235.37	18.9212	0.10421	0.56383	1.36232e-05	0.000280582
	DNMT3L	-2104.79	-2100.27	9.03357	0.22736	0.61655	0.00265067	0.0235605
	DPF2	-3035.86	-3026.56	18.5913	0.00996	0.07172	1.61958e-05	0.000325249
	DRGX	-2405.16	-2399.21	11.8969	0.05182	0.18714	0.000562267	0.00698756
	DSCR3	-2678.61	-2649.93	57.3426	0.03007	0.2722	3.66374e-14	4.21487e-12
	DUSP26	-1637.38	-1632.79	9.18178	0.02662	0.12841	0.00244436	0.0221174
	DUSP6	-2833.65	-2830	7.28898	0.01098	0.04202	0.00693788	0.0494431
	DYNLRB2	-737.555	-732.951	9.20768	0.01514	0.8607	0.00241002	0.0218804
	DYNLT3	-1231.32	-1226.16	10.3293	0.07329	0.25935	0.00130933	0.0137292
	EED	-2908.88	-2844.86	128.044	0.00328	0.33403	0	0
	EFCAB11	-2032.8	-2026.87	11.8597	0.22938	0.8266	0.000573615	0.00708485
	EI24	-2169.69	-2164.39	10.5963	0.14355	0.35113	0.00113316	0.0121671
	EIF2AK4	-6988.81	-6981.92	13.7867	0.12778	0.26954	0.000204784	0.00296073
	EIF2B4	-3463.27	-3459.35	7.85294	0.21627	0.5128	0.00507382	0.0389138
	EIF4B	-4769.05	-4723.66	90.7757	0.08154	0.53379	0	0
	EIF4G2	-4616.66	-4555.27	122.78	0.02215	0.45342	0	0
	EIF5A	-1050.74	-1032.45	36.5767	0.0001	0.33189	1.46779e-09	7.43401e-08
	ELF5	-2117.88	-2100.23	35.2925	0.05012	0.32082	2.83725e-09	1.34402e-07
	ELK3	-3185.43	-3179.92	11.0054	0.0751	0.1895	0.000908469	0.010232
	ELP3	-5071.97	-5023.43	97.0881	0.03648	0.32003	0	0
	EMC4	-1542.3	-1501.69	81.2287	0.00625	0.50024	0	0
	EMC7	-1947.11	-1932.94	28.3228	0.05089	0.31941	1.02677e-07	3.57949e-06
	ENTPD5	-2308.08	-2303.45	9.27147	0.16081	0.41016	0.00232751	0.0212752
	EOGT	-1946.1	-1938.55	15.0965	0.06397	0.22386	0.000102153	0.00164857
	EPS8L2	-6934.71	-6925.51	18.401	0.08466	0.19242	1.78964e-05	0.000353235
	ERH	-874.828	-861.241	27.1727	0.0001	0.63853	1.86065e-07	6.1409e-06
	ERMP1	-8181.55	-8177.03	9.04018	0.19888	0.35152	0.0026411	0.0235014
	ESD	-3153.21	-3130.04	46.3339	0.08483	0.54253	9.97247e-12	7.50545e-10
	EVL	-1864.18	-1849.21	29.9352	0.05803	0.34022	4.46726e-08	1.68896e-06
	EXOSC10	-6858.95	-6832.53	52.8422	0.08363	0.28506	3.61489e-13	3.78061e-11
	EXOSC9	-2651.91	-2642.6	18.6286	0.05412	0.20752	1.58822e-05	0.000319748
	F2	-7291.11	-7276.79	28.6436	0.12935	0.31847	8.69995e-08	3.10003e-06
	FAM129A	-5525.38	-5519.52	11.7284	0.16056	0.31109	0.000615526	0.00745388
	FAM179A	-11273.4	-11266.3	14.1363	0.23518	0.38296	0.000170029	0.00253564
	FAM20A	-3048.43	-3040.96	14.9339	0.09444	0.27431	0.000111347	0.00175819
	FAM81A	-2154.28	-2140.01	28.5416	0.02647	0.15757	9.17063e-08	3.22494e-06
	FANCI	-8937.59	-8926.35	22.4798	0.22536	0.46313	2.12367e-06	5.46386e-05
	FARSB	-4023.63	-4018.05	11.1492	0.0794	0.1846	0.000840684	0.00961651
	FBF1	-9793.68	-9789	9.36766	0.2311	0.38964	0.00220848	0.0204189
	FBXL7	-1891.06	-1886.47	9.17576	0.0174	0.06592	0.00245242	0.0221653
	FBXO11	-3179.64	-3150.45	58.3961	0.0001	0.14034	2.14273e-14	2.57543e-12
	FBXO16	-2275.74	-2267.66	16.1522	0.2402	0.76858	5.84501e-05	0.00102104
	FBXO21	-4092.85	-4062.01	61.6867	0.03853	0.24673	3.9968e-15	5.36438e-13
	FBXO28	-2183.47	-2140.05	86.8315	0.02646	0.53262	0	0
	FBXO31	-4298.91	-4295.24	7.34061	0.05562	1.14881	0.00674138	0.0485584
	FBXO47	-2220.07	-2213.78	12.5879	0.16221	0.48377	0.000388261	0.00509229
	FCF1	-1360.53	-1356.12	8.82979	0.02268	0.17769	0.00296352	0.0258282
	FCHO2	-3546.88	-3530.23	33.303	0.07931	0.36079	7.88609e-09	3.45145e-07
	FECH	-2663.59	-2653.86	19.4616	0.07487	0.25602	1.02645e-05	0.000221608
	FGF10	-1670.45	-1652.07	36.7515	0.06635	0.54218	1.34189e-09	6.88296e-08
	FGF14	-725.148	-714.463	21.3696	0.04409	0.5986	3.7873e-06	9.24215e-05
	FGF5	-2214.1	-2208.41	11.3805	0.0939	0.37101	0.000742182	0.00867459
	FGF6	-1888.02	-1880.43	15.1854	0.13417	0.42386	9.74521e-05	0.00159509
	FIG4	-5464.39	-5458.79	11.1985	0.04441	0.10085	0.000818627	0.00939089
	FIP1L1	-2612.14	-2605.07	14.1461	0.02552	0.11191	0.000169147	0.00252716
	FKBP3	-1376.23	-1369.32	13.8274	0.08442	0.34275	0.000200397	0.00291299
	FKBP5	-2946.4	-2933.67	25.453	0.09658	0.3677	4.53296e-07	1.38798e-05
	FLRT2	-3770.03	-3739.46	61.1497	0.04858	0.30682	5.32907e-15	6.92177e-13
	FLT3	-5032.5	-5007.86	49.2689	0.06414	0.26197	2.23177e-12	1.91196e-10
	FN3KRP	-2050.53	-2046.06	8.94975	0.12987	0.3605	0.00277508	0.0244773
	FNDC4	-1815.46	-1809.4	12.1089	0.05742	0.26415	0.000501826	0.00634413
	FOXK1	-5170.72	-5138.41	64.6157	0.04447	0.24252	8.88178e-16	1.32454e-13
	FOXP3	-4240.91	-4236.99	7.83747	0.14486	0.32732	0.00511742	0.0391736
	FOXP4	-5087.32	-5081.41	11.8153	0.05765	0.13569	0.000587458	0.00717875
	FRMD5	-3583.67	-3548.59	70.1436	0.04023	0.33039	0	0
	FST	-3161.76	-3157.95	7.62593	0.06873	0.14302	0.00575349	0.0429804
	FSTL3	-3092.32	-3084.36	15.9082	0.0996	0.32375	6.64907e-05	0.00113443
	FUBP1	-4687.83	-4604.89	165.886	0.01673	0.36679	0	0
	G6PC	-4078.19	-4071.89	12.5911	0.14086	0.36793	0.00038758	0.00509165
	GABARAPL2	-586.246	-574.627	23.2377	0.0001	0.27846	1.43165e-06	3.80498e-05
	GABBR1	-6915.91	-6903.7	24.4346	0.03604	0.1091	7.68755e-07	2.21892e-05
	GABBR2	-2937.22	-2928.64	17.1552	0.01193	0.06743	3.4447e-05	0.000631894
	GALNT2	-4288.35	-4282.8	11.1085	0.02707	0.07767	0.00085931	0.00977405
	GAP43	-2012.6	-2008.03	9.12912	0.25529	0.81863	0.00251572	0.0226866
	GAREM	-7457.8	-7449.81	15.9755	0.06913	1.22132	6.41665e-05	0.00109943
	GARNL3	-5446.68	-5442.84	7.67857	0.05217	0.76073	0.00558805	0.0420173
	GAS2	-2142.35	-2135.22	14.2579	0.03811	0.17367	0.000159393	0.00239924
	GCAT	-4039.98	-4034.85	10.2581	0.10113	0.24086	0.00136084	0.014104
	GDA	-3961.75	-3957.09	9.30407	0.15245	0.29749	0.00228646	0.0209714
	GFOD1	-2637.97	-2620.04	35.859	0.00764	0.07534	2.1213e-09	1.04802e-07
	GGT5	-7558.97	-7546.97	23.9985	0.21981	0.51516	9.64103e-07	2.68648e-05
	GHITM	-1597.44	-1583.52	27.8488	0.09248	0.51784	1.31176e-07	4.4572e-06
	GIPC1	-2498.71	-2491.04	15.3307	0.03219	0.11912	9.02391e-05	0.00148913
	GK5	-1808.83	-1803.1	11.4662	0.18693	0.53732	0.000708744	0.00835654
	GLG1	-4132.13	-4097.39	69.4782	0.04286	0.33961	0	0
	GLRB	-4889.09	-4875.51	27.1627	0.04052	0.13564	1.87029e-07	6.14754e-06
	GMFB	-1094.17	-1085.75	16.8317	0.02644	0.21066	4.08457e-05	0.000730956
	GMPPA	-3424.12	-3418.15	11.9337	0.0398	0.14056	0.000551285	0.00686167
	GMPR	-3116.15	-3091.94	48.4245	0.03741	0.2473	3.43259e-12	2.79218e-10
	GMPR2	-2820.32	-2812.26	16.1306	0.09146	0.2842	5.91216e-05	0.00102831
	GMPS	-4590.82	-4584.78	12.0653	0.07109	0.16404	0.000513694	0.00648398
	GNA14	-3367.67	-3354.29	26.7614	0.06569	0.25779	2.30192e-07	7.3854e-06
	GNAL	-1166.1	-1150.51	31.1797	0.0071	0.17522	2.35213e-08	9.28515e-07
	GNAZ	-2666.22	-2637.88	56.6693	0.00365	0.12337	5.15143e-14	5.84289e-12
	GPATCH11	-2666.01	-2657.98	16.0579	0.08506	0.27744	6.14353e-05	0.00106395
	GPATCH2	-6404.53	-6392.14	24.7986	0.14144	0.34849	6.36443e-07	1.87739e-05
	GPD2	-3468.84	-3456.14	25.399	0.07957	0.26372	4.66152e-07	1.41125e-05
	GPM6A	-2258.07	-2252.14	11.862	0.03694	0.14281	0.00057292	0.00708714
	GPM6B	-1660.84	-1630.15	61.3697	0.01309	0.33692	4.66294e-15	6.15584e-13
	GPR137B	-3869.25	-3857.96	22.5783	0.1416	0.37729	2.01748e-06	5.22405e-05
	GPR156	-1279.72	-1274.78	9.87055	0.20099	0.62634	0.00167945	0.0165338
	GPR162	-4387.23	-4364.55	45.3758	0.07523	0.28926	1.62631e-11	1.16935e-09
	GRIN1	-4615.42	-4595.05	40.7463	0.00431	0.05307	1.7333e-10	1.05745e-08
	GSC2	-674.622	-670.898	7.44665	0.02945	0.26124	0.00635546	0.0463592
	GTF2IRD1	-6306.81	-6289.11	35.4112	0.09914	0.28435	2.66943e-09	1.27201e-07
	HADH	-1445.9	-1436.96	17.8707	0.07246	0.40959	2.36429e-05	0.000457683
	HAL	-6242.69	-6224.93	35.5202	0.07221	0.25182	2.52417e-09	1.20995e-07
	HAPLN1	-3788.36	-3780.81	15.1078	0.03629	999	0.000101544	0.00164534
	HDHD2	-2647.38	-2632.44	29.8736	0.09758	0.41131	4.61141e-08	1.71925e-06
	HECTD4	-31088.6	-31061.3	54.6883	0.04571	0.55829	1.4122e-13	1.51633e-11
	HID1	-4385.14	-4374.3	21.6655	0.03838	0.11508	3.24573e-06	8.04241e-05
	HIF3A	-7474.6	-7470.33	8.5401	0.19911	0.33242	0.00347406	0.0292337
	HIGD1A	-980.518	-973.077	14.882	0.07303	0.37679	0.000114451	0.00180366
	HM13	-2583.14	-2577.32	11.6381	0.04022	0.15129	0.000646132	0.0077315
	HMGB1	-1524.05	-1516.62	14.8627	0.02249	0.18891	0.000115627	0.00181865
	HMGB3	-1665.97	-1651.72	28.5104	0.00953	0.129	9.31959e-08	3.26307e-06
	HNF1B	-2579.28	-2541.86	74.831	0.02677	0.34308	0	0
	HNRNPLL	-3985.99	-3967.15	37.6719	0.04006	0.16734	8.37011e-10	4.49363e-08
	HOXA9	-2725.99	-2718.91	14.1603	0.05996	0.24291	0.000167876	0.00251284
	HOXB7	-1595.69	-1590.72	9.94404	0.12026	0.46568	0.00161371	0.0160633
	HOXC5	-1193.81	-1189.82	7.98147	0.04985	0.34298	0.00472587	0.0370569
	HTR1D	-3198.58	-3190.81	15.5349	0.04937	0.13886	8.0994e-05	0.0013532
	IDH3A	-2183.29	-2151.67	63.2439	0.01996	0.32534	1.77636e-15	2.50965e-13
	IDH3B	-3314.54	-3304.09	20.9038	0.06113	0.21421	4.82943e-06	0.000115748
	IFT52	-2610.19	-2585.74	48.8977	0.05161	0.39465	2.69673e-12	2.26216e-10
	IFT80	-5572.55	-5567.64	9.82877	0.06598	0.13443	0.00171804	0.0167905
	IFT81	-3516.67	-3501.49	30.3669	0.07261	0.33801	3.57572e-08	1.38439e-06
	IGSF11	-2723.6	-2673.74	99.7361	0.08765	1.12813	0	0
	IK	-2545.4	-2536.12	18.5673	0.01551	0.09332	1.64013e-05	0.000328556
	IKBKAP	-9402.71	-9397.87	9.6736	0.26424	0.44001	0.00186935	0.0179213
	IKZF4	-3755.54	-3750.54	10.0085	0.05119	0.14405	0.00155816	0.0156652
	IL17RD	-6454.54	-6442.17	24.7519	0.14125	0.34903	6.52055e-07	1.91642e-05
	IL1R1	-8528.62	-8524.73	7.78921	0.33271	1.48164	0.00525592	0.0399678
	IL1RAP	-5740.48	-5720.08	40.809	0.10826	0.34232	1.67858e-10	1.03188e-08
	ILF2	-1821.36	-1810.66	21.4091	0.00422	0.0745	3.71002e-06	9.08109e-05
	ING4	-1900.31	-1863.69	73.2378	0.00361	0.22392	0	0
	INIP	-789.701	-784.614	10.1741	0.04577	0.23503	0.00142427	0.014667
	INO80	-8894.68	-8869.76	49.844	0.05907	0.21297	1.66467e-12	1.50624e-10
	INO80B	-2412.79	-2407.49	10.608	0.0322	0.14637	0.00112602	0.0121066
	INPP5J	-11185.2	-11170.1	30.1649	0.21545	0.42465	3.96818e-08	1.51449e-06
	INTS1	-11661	-11604	114.074	0.02751	0.13502	0	0
	IP6K2	-3169.87	-3131.02	77.7018	0.04267	0.43522	0	0
	IPO11	-6593.33	-6552.84	80.9778	0.05878	0.30789	0	0
	IRF2	-3131.8	-3109	45.594	0.0778	0.39972	1.45486e-11	1.07486e-09
	ISCA2	-1230.71	-1224.11	13.1979	0.1285	0.57228	0.000280263	0.00385146
	ISCU	-1454.08	-1447.71	12.7502	0.10295	0.37903	0.000355977	0.00475403
	ISG20L2	-4373.06	-4368.02	10.0811	0.26607	0.50721	0.001498	0.0152123
	ITPK1	-2239.99	-2236.35	7.29298	0.0463	0.11974	0.00692246	0.0494207
	JAZF1	-1182.27	-1174.48	15.5652	0.00748	8.98218	7.97067e-05	0.00133447
	JMJD8	-3035.74	-3021.61	28.2624	0.13295	0.48418	1.05937e-07	3.67719e-06
	JPH4	-2444.65	-2436.86	15.5718	0.06198	0.19527	7.94324e-05	0.00133543
	KAT7	-3850.27	-3836.37	27.8026	0.02364	0.15011	1.34346e-07	4.54576e-06
	KCNG4	-5324.83	-5320.51	8.6482	0.07349	0.14846	0.00327384	0.0278987
	KCNJ6	-3360.58	-3353.11	14.9539	0.01156	0.06517	0.000110168	0.00174642
	KCNK2	-3133.52	-3107.13	52.771	0.02105	0.18523	3.74811e-13	3.86969e-11
	KCTD18	-4379.7	-4369.39	20.6251	0.15351	0.42189	5.58584e-06	0.000131145
	KCTD7	-3016.55	-3005.68	21.7345	0.0279	0.42117	3.13104e-06	7.8549e-05
	KDF1	-3569.48	-3560.77	17.4244	0.0677	0.18868	2.98962e-05	0.000558594
	KIAA0195	-14702.7	-14693.2	19.1293	0.06291	0.47688	1.22153e-05	0.000256172
	KIAA1024L	-1775.25	-1769.57	11.3457	0.15581	0.44601	0.000756241	0.0087626
	KIAA1468	-8975.75	-8970.56	10.3851	0.13692	0.21873	0.0012704	0.0133907
	KIAA1841	-1948.37	-1941.09	14.5627	0.15512	0.4958	0.000135573	0.00208751
	KIF23	-7779.22	-7774.04	10.3636	0.13064	0.2438	0.00128523	0.0135117
	KIF9	-3979.13	-3954.7	48.8526	0.07223	0.31341	2.75935e-12	2.29083e-10
	KIRREL3	-2540.26	-2524.11	32.3065	0.0264	0.16571	1.31671e-08	5.43765e-07
	KLHDC4	-5839.8	-5832.83	13.9496	0.17344	0.35066	0.000187782	0.00275448
	KLHDC8B	-2709.66	-2700.03	19.2571	0.06964	0.27295	1.14247e-05	0.000241478
	KLHL15	-1628.22	-1612.03	32.3796	0.00311	0.23573	1.26813e-08	5.29132e-07
	KLHL31	-4590.79	-4587.11	7.35215	0.05507	0.12093	0.00669827	0.0483777
	KLHL42	-4328.79	-4316.42	24.7377	0.05777	0.1793	6.56858e-07	1.92352e-05
	KLHL6	-4004.41	-4000.47	7.8934	0.03817	0.09406	0.00496154	0.0383448
	KLHL7	-4840.93	-4741.29	199.289	0.01677	0.47307	0	0
	KNTC1	-9568.14	-9557.01	22.2561	0.21914	0.43886	2.38599e-06	6.0805e-05
	L3MBTL3	-4432.54	-4427.02	11.0551	0.06513	0.19972	0.000884417	0.0100031
	LAPTM4A	-1485.78	-1477.3	16.9542	0.04143	0.23989	3.82921e-05	0.000691405
	LASP1	-2400.77	-2391.85	17.8302	0.06382	0.20734	2.41525e-05	0.000466427
	LAYN	-3720.48	-3710.84	19.2931	0.23813	0.66211	1.1211e-05	0.000238211
	LCLAT1	-3683.24	-3676.35	13.7644	0.11306	0.28498	0.000207221	0.00299059
	LEF1	-3456.78	-3452.98	7.60929	0.05088	0.13618	0.00580685	0.0432186
	LGI1	-3528.94	-3523.26	11.3621	0.01855	0.08279	0.000749579	0.00872307
	LMBR1	-4573.06	-4560.34	25.4349	0.08808	0.25476	4.57576e-07	1.39578e-05
	LPCAT4	-4702.85	-4696.4	12.9078	0.11266	0.27858	0.00032721	0.0043917
	LPXN	-4223.35	-4216.76	13.1716	0.2011	0.42827	0.000284228	0.00389267
	LRCH1	-7824.41	-7820.66	7.50287	0.17194	1.42207	0.00616008	0.0452207
	LRRFIP2	-4595.46	-4590.28	10.3517	0.22677	0.47556	0.00129354	0.0135814
	LSM14B-B	-4200.28	-4193.69	13.1768	0.15463	0.32653	0.000283433	0.00388839
	MADD	-8019.49	-8009.62	19.7381	0.04203	0.72018	8.88141e-06	0.000195951
	MAEL	-3568.51	-3564.52	7.97903	0.153	0.30047	0.00473224	0.0370707
	MAP2	-4324.95	-4317.25	15.4157	0.07218	0.1827	8.62665e-05	0.00143534
	MAPK8IP1	-6296.72	-6292.28	8.87627	0.07565	0.15323	0.00288902	0.0252883
	MAPKAP1	-2150.38	-2139.33	22.0951	0.02246	0.14971	2.59476e-06	6.57093e-05
	MAPKAPK3	-3185.82	-3180.41	10.8255	0.06351	0.15614	0.00100113	0.0110289
	MARCH4	-2239.98	-2234.92	10.1215	0.12234	0.31756	0.00146546	0.0149763
	MARCH6	-6188.01	-6171.39	33.2414	0.03114	0.79674	8.13972e-09	3.5432e-07
	MATK	-4498.76	-4493.37	10.7815	0.03882	0.12227	0.00102518	0.0112477
	MBD6	-6455	-6449.9	10.2013	0.23191	0.48311	0.00140343	0.0144895
	MBLAC2	-2329.53	-2324.96	9.14537	0.02766	0.10893	0.00249348	0.0225112
	MBOAT2	-5026.15	-5020.15	12.0033	0.12993	0.42106	0.000531055	0.00665098
	MCCC2	-5858.19	-5832.03	52.3027	0.07933	0.3129	4.75731e-13	4.78882e-11
	MCM3	-3360.2	-3318.08	84.2443	0.02495	0.36843	0	0
	MCM5	-3544.17	-3521.45	45.444	0.03086	0.18225	1.57065e-11	1.1395e-09
	MED1	-2490.44	-2469.17	42.5401	0.04739	0.43765	6.92479e-11	4.42582e-09
	MED23	-11030.1	-11009	42.1097	0.01923	0.08086	8.62932e-11	5.38697e-09
	MED25	-5646.76	-5620.65	52.2366	0.06348	0.25791	4.92051e-13	4.89196e-11
	MEGF6	-17863.3	-17852.2	22.1687	0.16436	3.05623	2.49706e-06	6.34349e-05
	MEIOB	-3139.01	-3134.62	8.7834	0.18997	0.38855	0.00303985	0.0263792
	MEST	-2824.13	-2777.16	93.9361	0.02625	0.48872	0	0
	METRNL	-1871.05	-1854.79	32.5307	0.124	0.73066	1.17327e-08	4.9728e-07
	METTL11B	-1950.11	-1940.42	19.3671	0.08084	0.3104	1.07848e-05	0.000230985
	MGAT3	-5070.83	-5064.61	12.4311	0.03608	0.09504	0.000422235	0.00550203
	MGEA5	-4590.55	-4550.85	79.3951	0.02353	0.22059	0	0
	MITD1	-1949.27	-1939.13	20.2921	0.16189	0.71559	6.64732e-06	0.000152076
	MKL2	-7713.67	-7704.65	18.0483	0.20063	0.40664	2.15369e-05	0.000418928
	MLLT1	-4034.45	-4029.96	8.97885	0.06224	0.12525	0.00273123	0.0241699
	MLXIP	-7276.26	-7269.45	13.6266	0.15256	0.32265	0.000223	0.00318407
	MMP17	-4681.66	-4675.97	11.3739	0.05922	0.15396	0.000744818	0.0086802
	MMP19	-5902.12	-5892.52	19.218	0.25931	0.5438	1.1661e-05	0.000245827
	MMP28	-5323.67	-5318.88	9.58688	0.16141	0.33027	0.00195972	0.0185231
	MOB3B	-1666.29	-1661.64	9.29478	0.02545	0.11706	0.00229807	0.02103
	MOB4	-1911.87	-1907.12	9.50187	0.07354	0.16659	0.00205262	0.0192655
	MOG	-2743.06	-2736.32	13.4875	0.15673	0.41208	0.000240156	0.00340489
	MPZL3	-2698.5	-2679.51	37.9863	0.123	0.6238	7.12445e-10	3.87656e-08
	MRGBP	-1931.31	-1926.86	8.89565	0.05498	0.23005	0.00285851	0.0250758
	MRPL11	-673.086	-663.119	19.9343	0.12664	2.34422	8.01495e-06	0.000179789
	MRPS18B	-2979.02	-2970.3	17.4281	0.19038	0.52249	2.98375e-05	0.000558794
	MRPS27	-4731.55	-4721.15	20.7962	0.23863	0.59281	5.10854e-06	0.000120642
	MRPS30	-3944.77	-3940.71	8.12632	0.24646	0.48134	0.00436271	0.0348541
	MRPS36	-1121.47	-1117.34	8.24965	0.15782	0.46954	0.00407599	0.0333576
	MRPS9	-4358.3	-4353.38	9.8441	0.19587	0.44034	0.00170378	0.0167527
	MSH2	-4344.66	-4339.08	11.1503	0.0653	0.14329	0.000840194	0.00962459
	MSH4	-6774.53	-6759.72	29.6304	0.08531	0.22097	5.22783e-08	1.93118e-06
	MSTN	-2657.7	-2647.42	20.5581	0.04273	0.19979	5.78486e-06	0.000135423
	MTCP1	-802.441	-793.764	17.3553	0.10581	1.04095	3.10027e-05	0.000576593
	MTL5	-4187.58	-4182.61	9.94433	0.20984	0.44298	0.00161345	0.0160806
	MTMR12	-5258.18	-5247.04	22.2869	0.16189	0.37077	2.34804e-06	6.02191e-05
	MUSK	-7738.91	-7735.01	7.81463	0.06885	0.12281	0.00518249	0.0395589
	MUT	-6424.51	-6410.68	27.6578	0.0571	0.16644	1.44788e-07	4.85822e-06
	MYLK	-13581.8	-13576	11.662	0.19769	0.30065	0.00063791	0.00765587
	MYOZ1	-2148.56	-2128.29	40.5401	0.08508	0.52797	1.92623e-10	1.15761e-08
	N4BP1	-8536	-8531.55	8.89532	0.21922	0.38735	0.00285902	0.025053
	NAA40	-1932.77	-1904.46	56.6151	0.03118	0.48323	5.30687e-14	5.93558e-12
	NAA60	-1189.47	-1174.02	30.8996	0.01226	0.22677	2.71722e-08	1.06222e-06
	NACC1	-4820.86	-4812.82	16.0737	0.04287	0.10558	6.0923e-05	0.00105736
	NADK2	-2779.28	-2762.07	34.4239	0.07373	0.34317	4.43245e-09	2.05141e-07
	NANS	-1957.47	-1940.18	34.5639	0.03951	0.28166	4.1248e-09	1.92006e-07
	NAP1L4	-2792.78	-2789.01	7.53432	0.05153	0.13736	0.00605346	0.0446415
	NARFL	-4976.04	-4963.72	24.6539	0.14533	0.38361	6.86074e-07	2.0018e-05
	NBR1	-2701.97	-2697.24	9.44829	0.21181	0.50844	0.00211346	0.0197215
	NCOA1	-11008.8	-11005.1	7.53623	0.12284	0.19609	0.00604704	0.0446351
	NDRG1	-2265.92	-2260.72	10.3991	0.03961	0.12403	0.00126077	0.0133067
	NDRG4	-3126.98	-3112.1	29.7648	0.03613	0.16648	4.87776e-08	1.81017e-06
	NDUFA4	-752.867	-747.398	10.9388	0.09605	0.49252	0.000941725	0.0105476
	NDUFS1	-3387.84	-3372.66	30.3533	0.09619	0.34381	3.60092e-08	1.38747e-06
	NEDD8	-565.395	-559.484	11.8227	0.00735	0.29729	0.000585114	0.00716098
	NFAT5	-4086.36	-4077.08	18.5606	0.01797	0.35265	1.64584e-05	0.000328882
	NHP2L1	-766.927	-753.854	26.1442	0.00804	0.25738	3.16854e-07	9.92849e-06
	NLK	-3295.12	-3275.37	39.4893	0.0001	0.41872	3.29861e-10	1.89741e-08
	NMNAT2	-2324.38	-2304.23	40.3016	0.02127	0.19062	2.17625e-10	1.27922e-08
	NOL12	-599.973	-595.581	8.78308	0.09277	0.56034	0.00304037	0.0263554
	NOMO1	-4748.14	-4735.5	25.2818	0.07529	0.22986	4.95357e-07	1.48847e-05
	NOP58	-3953.7	-3924.52	58.3497	0.056	0.32731	2.19824e-14	2.6033e-12
	NOXRED1	-3007.34	-3003.63	7.43252	0.09433	0.20259	0.00640555	0.0465979
	NPC2	-1876.17	-1871.54	9.25991	0.25728	0.88725	0.00234225	0.0213372
	NPLOC4	-3508.66	-3484.24	48.8406	0.01333	0.39094	2.77633e-12	2.28141e-10
	NR1D1	-3976.44	-3969.03	14.8149	0.06528	0.20205	0.000118592	0.00186164
	NRAS	-1373.03	-1362.67	20.7206	0.01294	0.23544	5.31407e-06	0.000125129
	NRBP1	-1676.59	-1663.64	25.8947	0.0173	0.22673	3.60553e-07	1.12105e-05
	NSA2	-1648.96	-1608.4	81.106	0.00893	0.51806	0	0
	NT5C3B	-2882.15	-2876.33	11.6303	0.09452	0.27877	0.000648859	0.00775261
	NTM	-1877.18	-1859.07	36.2315	0.04131	0.35789	1.75218e-09	8.81895e-08
	NTSR1	-3821.75	-3814.39	14.7121	0.06744	0.17535	0.000125242	0.00194706
	NUDCD2	-1144.94	-1127.4	35.0788	0.00785	0.22723	3.1663e-09	1.49112e-07
	NUDCD3	-1782.73	-1776.51	12.4471	0.12749	0.40923	0.00041864	0.00546404
	NUP37	-3288.28	-3278.5	19.5592	0.07326	0.24427	9.75302e-06	0.000212848
	OAZ2	-1398.29	-1392.01	12.5618	0.18049	0.74567	0.000393707	0.00515532
	OGG1	-3165.24	-3160.91	8.65693	0.148	0.31405	0.00325819	0.0277947
	OGT	-4918.72	-4903.07	31.297	0.04235	0.19132	2.21426e-08	8.82746e-07
	OLA1	-3274.49	-3269.86	9.26405	0.01457	0.23544	0.00233696	0.0213373
	OPA1	-5505.95	-5486.15	39.6002	0.07662	0.27173	3.11647e-10	1.81862e-08
	OPLAH	-8970.83	-8949.56	42.5405	0.07498	0.21596	6.92335e-11	4.4603e-09
	OTOL1	-4504.61	-4499.75	9.73137	0.21636	1.34026	0.0018115	0.0174706
	PACRG	-1330.65	-1308.69	43.9208	0.03392	0.5148	3.41943e-11	2.31401e-09
	PAGR1A	-2773.52	-2767.37	12.294	0.14199	0.35854	0.000454427	0.00586458
	PAN2	-2738.5	-2732.41	12.1828	0.03174	0.1519	0.000482329	0.00612649
	PCBP4	-2870.5	-2803.49	134.018	0.02004	0.72866	0	0
	PCGF3	-2048.14	-2036.39	23.4946	0.03314	0.17609	1.25267e-06	3.38514e-05
	PCYT1B	-2533.56	-2517.54	32.044	0.00903	0.1244	1.50719e-08	6.13002e-07
	PDAP1	-1773.35	-1747.89	50.9165	0.02165	0.44503	9.63785e-13	8.9211e-11
	PDCD10	-1143.19	-1126.45	33.4865	0.01264	0.35874	7.17612e-09	3.17523e-07
	PDCD6	-1752.94	-1748.68	8.50706	0.0712	0.18325	0.00353772	0.0296146
	PDDC1	-1927.28	-1920.76	13.0493	0.0617	0.39859	0.000303401	0.00412718
	PDE7B	-3708.2	-3700.35	15.7164	0.08105	0.22925	7.3582e-05	0.00124487
	PDIA3	-3526.57	-3493.86	65.4101	0.08113	0.50493	6.66134e-16	1.01215e-13
	PDLIM3	-2938.02	-2933.26	9.52224	0.04485	0.1511	0.00202997	0.0190751
	PDPK1	-3935.7	-3891.54	88.3239	0.04919	0.42363	0	0
	PDXDC1	-7130.37	-7095.35	70.047	0.13795	0.50177	0	0
	PFN4	-1553.45	-1548.45	9.99368	0.21746	0.65905	0.00157078	0.0157724
	PGAP2	-1831	-1824.09	13.8198	0.04698	0.17107	0.000201206	0.00291948
	PHACTR1	-4460.91	-4439.62	42.5857	0.0336	0.18953	6.76524e-11	4.39359e-09
	PHC3	-2938.97	-2915.63	46.6928	0.0484	0.28759	8.30314e-12	6.36811e-10
	PHF21A	-4952.23	-4935.46	33.5499	0.09661	0.39198	6.94602e-09	3.0904e-07
	PHGDH	-3414.58	-3405.74	17.6878	0.05699	0.18697	2.60288e-05	0.000496706
	PI4K2A	-2096.89	-2091.02	11.728	0.03447	0.16347	0.000615653	0.00744423
	PIGK	-4026.95	-4014.74	24.4248	0.09532	0.28087	7.72684e-07	2.22229e-05
	PIK3AP1	-4841.33	-4836.38	9.89958	0.13796	0.27577	0.00165317	0.016355
	PIK3CG	-9920.66	-9900.51	40.3019	0.04199	0.13432	2.17595e-10	1.28845e-08
	PIR	-2248.95	-2245.21	7.48459	0.09586	0.22616	0.00622294	0.0455162
	PKD2L2	-5448.1	-5444.29	7.62296	0.20147	0.41307	0.00576298	0.0430113
	PKMYT1	-3187.15	-3162.48	49.3295	0.0755	0.44268	2.16382e-12	1.87369e-10
	PKNOX2	-3548.41	-3504.51	87.8032	0.02043	0.30754	0	0
	PLEK2	-3426.14	-3407.04	38.2091	0.08726	0.35324	6.35564e-10	3.50562e-08
	PLEKHA3	-2228.24	-2221.58	13.3094	0.13016	0.36891	0.000264072	0.00369839
	PLEKHA6	-10399.3	-10395.5	7.6151	0.0836	0.13222	0.00578815	0.0431592
	PLEKHB1	-1820.29	-1806.98	26.6108	0.03546	0.25293	2.48848e-07	7.95228e-06
	PLGRKT	-1533.85	-1529.6	8.49853	0.17849	0.47464	0.00355433	0.0297227
	PNPLA2	-4726.08	-4720.52	11.1014	0.06457	0.16483	0.000862627	0.00979793
	PNPLA8	-6956.74	-6952.26	8.95252	0.20768	0.34313	0.00277088	0.024467
	POGLUT1	-2120.44	-2108.25	24.3897	0.07096	0.3279	7.86878e-07	2.24707e-05
	POLR2G	-1347.11	-1327.31	39.593	0.0001	0.29532	3.12799e-10	1.81221e-08
	POLR2H	-1278.11	-1250.46	55.3143	0.00306	0.29231	1.02696e-13	1.11758e-11
	POLR2K	-452.173	-447.64	9.06564	0.01719	0.20374	0.00260458	0.0232277
	POLR3C	-3073.39	-3065.74	15.2931	0.05006	0.15693	9.20546e-05	0.00150981
	POLR3F	-969.866	-964.858	10.0159	0.01218	0.2483	0.00155191	0.0156219
	POLR3H	-1514.98	-1484.45	61.0465	0.02736	0.55491	5.55112e-15	7.09573e-13
	POMT1	-4838.5	-4828.73	19.5447	0.09456	0.24035	9.82714e-06	0.00021331
	POP5	-1888.45	-1883.18	10.5324	0.10734	0.29244	0.00117299	0.0124783
	PPM1M	-3138.45	-3132.53	11.8486	0.14199	0.33962	0.000577043	0.0071054
	PPP1CB	-2324.39	-2318.72	11.338	0.03606	0.13412	0.000759381	0.00878635
	PPP1R11	-1321.48	-1316.19	10.5946	0.15196	0.53194	0.00113416	0.0121616
	PPT2	-3701.66	-3693.65	16.006	0.05611	0.18621	6.3142e-05	0.0010865
	PPTC7	-1606.3	-1574.38	63.845	0.00755	0.34323	1.33227e-15	1.91585e-13
	PRDX3	-2738.51	-2719.83	37.3669	0.13547	0.65378	9.78685e-10	5.1851e-08
	PRKAB2	-2280.43	-2270.8	19.2723	0.04392	0.17477	1.13337e-05	0.000240185
	PRNP	-2143.33	-2139.58	7.49985	0.07704	0.2207	0.00617041	0.0452553
	PROX1	-5306.29	-5300.3	11.9722	0.02276	0.071	0.000540014	0.00675269
	PRPF38A	-2485.31	-2473.75	23.1239	0.00532	0.05548	1.51888e-06	4.02353e-05
	PRPF4	-3255.16	-3209.14	92.0503	0.01769	0.31981	0	0
	PRPF6	-2742.87	-2696.6	92.5466	0.00508	0.21886	0	0
	PRSS33	-3587.08	-3582.71	8.72066	0.28432	0.55464	0.00314624	0.0270114
	PSMA1	-1925.5	-1917.51	15.9881	0.01114	0.0813	6.37413e-05	0.00109447
	PSMA3	-1358.15	-1348.81	18.6856	0.01644	0.32372	1.54143e-05	0.000311887
	PSMB3	-908.4	-884.891	47.017	0.01108	0.38549	7.03748e-12	5.44931e-10
	PSMB7	-1754.53	-1747.74	13.5703	0.06282	0.25266	0.000229798	0.00326954
	PSTPIP2	-1158.41	-1149.01	18.7925	0.08421	0.55998	1.45739e-05	0.000297122
	PTPN22	-2721.18	-2716.69	8.98588	0.20362	0.44392	0.00272074	0.0241035
	PUS10	-2583.74	-2571.56	24.3589	0.12479	0.52925	7.99565e-07	2.27523e-05
	PVRL3	-4740.03	-4725.65	28.7619	0.13095	0.35596	8.18472e-08	2.94248e-06
	PXDN	-16591.3	-16584.7	13.2381	0.04231	0.19851	0.000274318	0.00379568
	RAB18	-1773.53	-1734.05	78.9533	0.01818	0.59659	0	0
	RAB27A	-1610.27	-1604.99	10.551	0.02089	0.19007	0.00116126	0.0123863
	RAB34	-1573.49	-1556.6	33.7863	0.08034	0.5953	6.15091e-09	2.78277e-07
	RAD51B	-3645.88	-3638.33	15.0822	0.23647	0.54214	0.000102928	0.00165776
	RAG1	-9730.41	-9724.64	11.536	0.09197	0.1707	0.000682627	0.00808412
	RAPGEF1	-785.667	-773.877	23.5789	0.00291	0.13652	1.19897e-06	3.25096e-05
	RBM14	-641.083	-636.578	9.00861	0.01863	0.19195	0.00268711	0.0238318
	RBM25	-4414.34	-4365.45	97.7884	0.00463	0.165	0	0
	RBMS1	-2989.87	-2983.9	11.9519	0.08622	0.26654	0.000545903	0.00681575
	RCAN1	-1877.84	-1872.68	10.323	0.07744	0.22428	0.00131379	0.0137402
	RCAN2	-1833.78	-1820.55	26.4728	0.04201	0.28613	2.6727e-07	8.47373e-06
	RDH8	-3731.82	-3720.34	22.9617	0.15132	0.44138	1.6526e-06	4.33499e-05
	RECK	-3554.98	-3475.38	159.195	0.02338	0.57285	0	0
	REEP1	-1260.91	-1252.29	17.2388	0.05864	0.30775	3.29639e-05	0.00060885
	REPS1	-6436.71	-6414.5	44.4139	0.07723	0.26105	2.65792e-11	1.82942e-09
	RERG	-1982.11	-1971.67	20.8806	0.01587	0.75764	4.8882e-06	0.000116809
	RFX4	-6603.09	-6588.99	28.1905	0.05213	0.17349	1.0994e-07	3.79978e-06
	RFX8	-414.413	-410.122	8.58109	0.0759	1.09751	0.00339672	0.0287028
	RGS8	-1693.24	-1686.76	12.9619	0.05981	0.21176	0.00031789	0.00428806
	RHOBTB3	-3831.42	-3827.12	8.59575	0.10394	0.2073	0.00336948	0.0285326
	RING1	-3683.73	-3669	29.4587	0.04211	0.18093	5.71214e-08	2.10045e-06
	RNF123	-10836.7	-10829.4	14.4638	0.06488	0.12783	0.000142878	0.00217915
	RNF185	-1731.09	-1709.78	42.61	0.03782	0.39703	6.68157e-11	4.37452e-09
	RNF216	-7341	-7327.56	26.8866	0.1884	0.43398	2.15747e-07	7.00569e-06
	RNF24	-978.024	-969.281	17.4873	0.02836	0.25026	2.89238e-05	0.000544213
	RNF38	-2716.63	-2700.83	31.5836	0.10411	0.5563	1.91038e-08	7.65389e-07
	RNFT2	-3005.45	-2999.34	12.2316	0.02525	0.47236	0.000469866	0.00601563
	ROMO1	-635.803	-610.597	50.4123	0.0001	0.75224	1.24611e-12	1.14034e-10
	RP2	-3174.04	-3169.35	9.37584	0.16697	0.41643	0.00219864	0.0203513
	RPL23	-1107.11	-1101.18	11.8483	0.0001	0.06566	0.00057715	0.00709586
	RPL27A	-1143.25	-1131.17	24.1717	0.00948	0.22318	8.81193e-07	2.48121e-05
	RPL32	-1182.07	-1175.43	13.2811	0.02743	0.18382	0.00026809	0.00373517
	RPL7	-2771.88	-2762.39	18.9812	0.09356	0.29496	1.32012e-05	0.000275412
	RPN2	-3997.3	-3987.85	18.8852	0.09277	0.26325	1.38825e-05	0.000285194
	RPS10	-1472.14	-1453.36	37.5734	0.00736	0.26355	8.80367e-10	4.6951e-08
	RPS13	-1355.58	-1343.56	24.0404	0.02071	0.19259	9.43343e-07	2.63776e-05
	RPS2	-2591.91	-2557.77	68.2839	0.00601	0.17797	2.22045e-16	3.4387e-14
	RPS3A	-1645.7	-1632.47	26.4659	0.01335	0.1292	2.68236e-07	8.471e-06
	RRP7A	-2919.64	-2913.8	11.6868	0.11966	0.38763	0.000629444	0.00756554
	RS1	-1883.12	-1878.39	9.45574	0.07651	0.24303	0.00210489	0.0196644
	RSPH9	-2469.59	-2461.8	15.5856	0.0902	0.32151	7.88512e-05	0.00132843
	RTP1	-2315.41	-2308.71	13.4018	0.04466	0.14329	0.000251389	0.00353922
	RUNDC3A	-4041.47	-4025.18	32.5908	0.04472	0.2024	1.13754e-08	4.87266e-07
	RUVBL2	-3687.3	-3682.54	9.52228	0.00195	0.01578	0.00202992	0.0190969
	S100A13	-803.749	-799.38	8.73838	0.18206	0.94779	0.00311581	0.0268646
	SAE1	-1778.61	-1769.19	18.8377	0.08882	0.376	1.42323e-05	0.000290895
	SAR1A	-1401.85	-1381.5	40.6972	0.00739	0.40881	1.77741e-10	1.0762e-08
	SARNP	-570.02	-564.89	10.261	0.02308	0.22515	0.00135872	0.0141002
	SART3	-734.307	-729.117	10.3818	0.07283	0.44675	0.00127264	0.0133968
	SAT1	-1323.17	-1312.52	21.2908	0.04252	0.3073	3.94612e-06	9.57172e-05
	SBDS	-2183.01	-2166.96	32.0994	0.03903	0.24267	1.46479e-08	5.9878e-07
	SCAMP5	-1556.78	-1551.22	11.1312	0.07505	0.23391	0.000848888	0.00966916
	SCLY	-4560.58	-4556.03	9.09667	0.13104	0.29331	0.00256076	0.0229641
	SDC3	-3551.44	-3545.44	12.0036	0.14811	0.35677	0.000530982	0.00666043
	SDCCAG3	-3960.02	-3952.99	14.0498	0.19354	0.46291	0.000178037	0.00263554
	SDHA	-3466.91	-3450.14	33.5518	0.07884	0.29997	6.93913e-09	3.10449e-07
	SENP2	-5410.02	-5393.95	32.1491	0.11681	0.33745	1.42783e-08	5.86649e-07
	SEPHS1	-2411.75	-2366.62	90.2731	0.00164	0.25598	0	0
	SERTAD3	-2186.67	-2182.4	8.53592	0.16215	0.3686	0.00348206	0.0292704
	SETD1A	-13808	-13803.9	8.22071	0.10878	0.16959	0.0041415	0.0336884
	SFPQ	-2948.93	-2919.73	58.3972	0.00229	0.11468	2.14273e-14	2.57543e-12
	SGIP1	-7144.72	-7138.06	13.3191	0.05309	1.10313	0.000262713	0.00368577
	SGPL1	-2859.76	-2853.65	12.2256	0.13595	0.35016	0.000471381	0.00602544
	SGSH	-5165.02	-5155.55	18.9304	0.07241	0.2201	1.35576e-05	0.000279948
	SH2B1	-5794.74	-5785.37	18.7381	0.09113	0.24168	1.49957e-05	0.00030495
	SH2D4B	-3301.96	-3276.21	51.5048	0.07122	0.44077	7.14206e-13	6.76648e-11
	SH3BP5	-4366.78	-4354.8	23.959	0.08473	0.24164	9.84095e-07	2.72334e-05
	SHC2	-4412.85	-4403.37	18.9471	0.05422	0.15547	1.34393e-05	0.000278217
	SKIDA1	-5415.54	-5410.16	10.7663	0.21207	0.3826	0.00103365	0.0113251
	SKIV2L2	-4632.68	-4614.87	35.6233	0.01337	0.09365	2.39404e-09	1.1614e-07
	SKOR1	-1791.11	-1774.92	32.3894	0.02535	0.1982	1.2617e-08	5.29192e-07
	SLAIN1	-3919.58	-3906.99	25.1817	0.11107	0.31884	5.21736e-07	1.55038e-05
	SLAIN2	-3057.66	-3035.27	44.7871	0.07863	0.41052	2.19664e-11	1.55172e-09
	SLC22A17	-1349.27	-1343.78	10.9701	0.07042	0.26226	0.000925947	0.0103998
	SLC25A19	-3691.61	-3683.67	15.8726	0.17062	0.41575	6.77508e-05	0.00115348
	SLC25A51	-3307.63	-3286.48	42.3029	0.08088	0.43276	7.81768e-11	4.95715e-09
	SLC26A5	-3295.4	-3289.79	11.2373	0.03345	0.11172	0.000801686	0.00923602
	SLC27A3	-7817.82	-7810.94	13.7468	0.15544	0.29709	0.000209179	0.00300807
	SLC2A4	-4640.23	-4616.26	47.9373	0.06078	0.27631	4.4007e-12	3.4744e-10
	SLC35E4	-1741.85	-1736.69	10.3186	0.10844	0.36185	0.00131699	0.0137558
	SLC35F6	-3721.86	-3713.32	17.0783	0.10841	0.29029	3.58701e-05	0.000653533
	SLC36A4	-3410.75	-3403.15	15.1846	0.1053	0.39231	9.74976e-05	0.00158937
	SLC38A6	-3914.59	-3910.48	8.20361	0.21963	0.40731	0.0041807	0.0338364
	SLC39A1	-3355.44	-3349.59	11.7001	0.12546	0.28994	0.000624969	0.00754554
	SLC39A12	-8271.14	-8265.78	10.7133	0.28427	0.47262	0.00106371	0.0115758
	SLC5A3	-5943.71	-5933.14	21.1359	0.08288	0.2184	4.27829e-06	0.000103153
	SLC6A1	-5211.01	-5193.16	35.7068	0.02336	0.09842	2.29357e-09	1.1194e-07
	SLC6A5	-5199.97	-5192.81	14.3217	0.03375	0.86775	0.000154079	0.00232796
	SLC7A14	-5505.94	-5501.93	8.03175	0.03318	0.07167	0.00459644	0.0362894
	SLC9B2	-4531.26	-4522.79	16.9494	0.23069	0.5529	3.83903e-05	0.000691627
	SLCO2A1	-6350.91	-6345.53	10.7663	0.15854	0.28422	0.00103365	0.0113098
	SMARCB1	-2599.95	-2586.45	26.9966	0.0001	0.03899	2.03812e-07	6.67194e-06
	SMC6	-8808.81	-8804.25	9.10971	0.08814	0.1504	0.00254256	0.0228264
	SMG7	-7664.43	-7660.48	7.90261	0.11413	0.21231	0.00493635	0.0381868
	SMIM11	-498.622	-494.427	8.39079	0.20245	2.17577	0.00377127	0.0311807
	SMIM14	-1032.64	-1028.64	7.99506	0.1062	0.34721	0.0046905	0.0368154
	SMIM17	-889.748	-885.549	8.39647	0.11618	0.50073	0.0037595	0.0311473
	SMIM18	-1064.02	-1058.39	11.2585	0.09781	0.59656	0.000792591	0.00914432
	SMYD5	-1114.65	-1110.89	7.51074	0.07691	0.24438	0.00613322	0.0451057
	SNAI2	-2050.36	-2034.17	32.3784	0.04803	0.38252	1.26889e-08	5.26719e-07
	SNAP91	-6344.96	-6340.15	9.60868	0.07931	4.20518	0.00193659	0.0183691
	SNX8	-4499.02	-4494.66	8.70635	0.06544	0.13018	0.00317104	0.0271375
	SOAT1	-3361.18	-3353.59	15.1854	0.11667	0.3784	9.74542e-05	0.00159188
	SORBS2	-5179.93	-5163.97	31.9267	0.08323	0.26715	1.60102e-08	6.47889e-07
	SOX10	-3768.11	-3727.43	81.3471	0.01839	0.20765	0	0
	SPAG16	-3880.44	-3873.47	13.9422	0.33023	0.82078	0.000188522	0.00276031
	SPCS2	-1382.69	-1372.14	21.1125	0.01516	0.18438	4.33086e-06	0.000104109
	SPG21	-629.794	-623.888	11.8115	0.01771	0.20307	0.000588673	0.0071827
	SPPL3	-2800.4	-2750.58	99.648	0.00802	0.31803	0	0
	SPRED2	-3599.95	-3586.29	27.3224	0.0388	0.13872	1.72201e-07	5.70673e-06
	SPRED3	-3764.2	-3744.85	38.6837	0.09134	0.38182	4.98347e-10	2.78694e-08
	SPRYD3	-3098.77	-3086.63	24.286	0.06004	0.26513	8.30401e-07	2.34639e-05
	SPTLC1	-1426.67	-1421.33	10.6795	0.05798	0.2555	0.00108331	0.0116943
	SRP68	-1717.75	-1701.47	32.5569	0.0331	0.24599	1.15756e-08	4.9322e-07
	SRRM1	-768.669	-760.248	16.8417	0.01404	0.37258	4.06303e-05	0.000728721
	SSBP2	-2101.08	-2074.58	53.0107	0.01522	1.12285	3.31735e-13	3.51508e-11
	SSBP4	-3958.69	-3947.16	23.0542	0.1716	0.58551	1.57499e-06	4.14491e-05
	STARD3	-3507.49	-3499.62	15.7482	0.07939	0.22603	7.23558e-05	0.0012267
	STEAP1	-3846.18	-3842.21	7.94475	0.23099	0.42404	0.00482271	0.0376331
	STEAP2	-4798.3	-4773.43	49.7244	0.07924	0.32388	1.76936e-12	1.54877e-10
	STK25	-2639.69	-2634.64	10.1026	0.02599	0.09292	0.00148061	0.0150929
	STK32A	-1277	-1266.58	20.8349	0.02544	0.3525	5.00613e-06	0.000119273
	STK32B	-3069.22	-3065.17	8.08482	0.0498	0.11556	0.00446375	0.0354853
	STX6	-1237.08	-1229.51	15.1266	0.08043	0.39017	0.000100537	0.00163231
	STX7	-2811.22	-2794.11	34.2257	0.09255	0.41325	4.90756e-09	2.25832e-07
	SUB1	-1027.33	-1022.42	9.82831	0.03642	0.19245	0.00171846	0.0167743
	SUPT3H	-3109.28	-3102.57	13.4359	0.10928	0.27207	0.000246855	0.00348148
	SVOP	-3199.3	-3186.41	25.7876	0.03062	0.15477	3.81127e-07	1.17595e-05
	SVOPL	-3337.87	-3312.99	49.7589	0.11848	0.63361	1.7385e-12	1.55557e-10
	SWAP70	-2146.49	-2133.09	26.7973	0.04848	0.25106	2.25955e-07	7.30771e-06
	SYAP1	-3487.69	-3481.32	12.745	0.1581	0.38696	0.000356953	0.00475918
	SYBU	-3430.41	-3421.73	17.3624	0.12116	0.3312	3.08874e-05	0.000575778
	SYN2	-2503.27	-2493.1	20.3308	0.04067	0.18554	6.51423e-06	0.000149456
	SYT11	-3628.14	-3586.15	83.9665	0.04387	0.36937	0	0
	TACR2	-2921.35	-2915.05	12.6	0.07166	0.18271	0.00038574	0.00507576
	TAF3	-8839.51	-8825.14	28.7357	0.11733	0.27471	8.29587e-08	2.96918e-06
	TAF8	-1982.12	-1975.91	12.4242	0.02565	0.43797	0.000423815	0.0055137
	TAPT1	-3737.74	-3733.85	7.77873	0.03546	0.09829	0.00528649	0.0401245
	TBC1D20	-3511.64	-3507.64	7.99872	0.10373	0.23391	0.00468104	0.0368129
	TBC1D7	-3088.47	-3077.67	21.5988	0.1032	0.3285	3.36068e-06	8.25108e-05
	TBPL1	-1229.57	-1223.1	12.9353	0.02675	0.15659	0.000322436	0.00433486
	TCF7L2	-2609.85	-2600.11	19.4785	0.05276	0.22698	1.01737e-05	0.000220239
	TCP11L2	-4259.86	-4248.52	22.6749	0.17476	1.03835	1.91853e-06	5.01622e-05
	TET3	-16527.8	-16505.9	43.8255	0.11607	0.25475	3.58993e-11	2.40914e-09
	TEX261	-1153.67	-1146.42	14.4857	0.03009	0.1827	0.000141226	0.00216215
	TFB1M	-2617.07	-2602.48	29.1846	0.13965	0.57144	6.57988e-08	2.38684e-06
	TFDP1	-2684.07	-2661.75	44.6459	0.0257	0.21755	2.36093e-11	1.63902e-09
	TFPI2	-3225.65	-3220.92	9.44703	0.37783	1.13816	0.00211492	0.0197123
	TGFB3	-3873.16	-3802.08	142.149	0.02129	0.48416	0	0
	TGFBR2	-5282.39	-5276.86	11.0599	0.03957	0.08623	0.000882131	0.00999128
	THEMIS	-6548.94	-6544.04	9.79991	0.22	0.41767	0.0017452	0.0169736
	THOC6	-3124.8	-3117.13	15.3244	0.0598	0.17661	9.05388e-05	0.00149102
	TMCC1	-2481.65	-2474.99	13.3244	0.02074	0.10287	0.000261979	0.00368188
	TMCO3	-6506.36	-6492.89	26.9511	0.13887	0.38215	2.08671e-07	6.80336e-06
	TMED1	-2293.71	-2288.35	10.7231	0.05177	0.15869	0.00105805	0.0115298
	TMED5	-1739.74	-1733.4	12.6653	0.15924	0.48626	0.000372502	0.00493381
	TMEFF1	-7089.37	-7012.15	154.439	0.08862	0.6208	0	0
	TMEM138	-1609.44	-1602.41	14.0704	0.09082	0.44776	0.000176097	0.00261161
	TMEM150C	-1665.58	-1654.99	21.1843	0.02462	0.21029	4.17166e-06	0.000100884
	TMEM185A	-2228.52	-2222.01	13.0123	0.02015	0.11894	0.000309447	0.0041882
	TMEM19	-3591.89	-3586.93	9.91869	0.1628	0.35963	0.00163609	0.0162259
	TMEM196	-1137.33	-1121	32.6553	0.02375	0.36613	1.10037e-08	4.73867e-07
	TMEM206	-3294.84	-3287.63	14.4153	0.07104	0.22885	0.000146607	0.0022234
	TMEM30B	-497.331	-488.496	17.6697	0.0001	0.22424	2.62779e-05	0.000500274
	TMEM33	-1782.9	-1778.1	9.5949	0.01822	0.11222	0.00195118	0.018464
	TMEM50A	-1763.61	-1745.65	35.9182	0.05637	0.54215	2.05778e-09	1.02292e-07
	TMPRSS7	-6270.06	-6251.17	37.7764	0.11313	0.32013	7.93367e-10	4.28791e-08
	TMTC2	-2078.93	-2069.02	19.8293	0.01832	1.69766	8.46743e-06	0.000188365
	TNFAIP1	-2965.83	-2899.15	133.375	0.01545	0.4127	0	0
	TNNC1	-1262.15	-1241	42.294	0.00199	0.1995	7.85345e-11	4.94093e-09
	TNNI1	-1612.29	-1597.03	30.5248	0.01169	0.13603	3.29629e-08	1.28237e-06
	TNNT3	-2636.62	-2630.94	11.346	0.05738	0.15821	0.000756088	0.00877345
	TPP2	-9181.99	-9162.27	39.4285	0.03087	0.10829	3.40298e-10	1.94356e-08
	TRABD	-3409.44	-3405.37	8.14676	0.05451	0.14917	0.00431382	0.0345664
	TRAP1	-6177.16	-6173.2	7.90859	0.10251	0.17828	0.00492006	0.0380974
	TRAPPC12	-8569.51	-8565.79	7.44581	0.13097	0.22769	0.00635843	0.0463389
	TRAPPC3	-1517.45	-1512.78	9.34195	0.06442	0.22812	0.00223968	0.0206599
	TRIM42	-7480.54	-7471.71	17.6487	0.09596	0.20414	2.65699e-05	0.000503452
	TRIM44	-1989.67	-1982.37	14.592	0.066	0.2519	0.000133482	0.00205925
	TRIM47	-4105.86	-4090.91	29.9024	0.07078	0.23743	4.54343e-08	1.70178e-06
	TRIP10	-5421.95	-5402.31	39.2854	0.04192	0.16432	3.66168e-10	2.07658e-08
	TRIP11	-19017.4	-19011.9	10.9328	0.21249	0.31171	0.000944754	0.0105522
	TRIP6	-3227.29	-3212.59	29.3984	0.10019	0.44644	5.89268e-08	2.15699e-06
	TRMT61A	-3143.3	-3118.43	49.7512	0.0566	0.34933	1.74527e-12	1.54447e-10
	TSC1	-10092.1	-10082.8	18.4933	0.13518	0.27044	1.70499e-05	0.00033902
	TSEN34	-2096.09	-2087.69	16.7865	0.08413	0.66276	4.18296e-05	0.000746904
	TSFM	-2707.36	-2701.9	10.9148	0.18617	0.45557	0.00095401	0.0106261
	TSG101	-3064.11	-3053.93	20.3549	0.05652	0.20729	6.43271e-06	0.000148431
	TSN	-1870.38	-1846.38	47.9948	0.00988	0.25622	4.27347e-12	3.40735e-10
	TSPAN12	-1445.52	-1439.15	12.7438	0.01981	0.16014	0.000357194	0.00475452
	TSPAN17	-2151.23	-2135.66	31.1505	0.02914	0.21487	2.38779e-08	9.37992e-07
	TSPAN9	-2077.53	-2073.62	7.8348	0.04015	0.1188	0.00512498	0.039157
	TTC17	-6972.75	-6958.45	28.5995	0.07812	0.23911	8.90072e-08	3.1576e-06
	TTC33	-2627.7	-2622.44	10.5325	0.1395	0.32815	0.00117295	0.0124944
	TTC39B	-7071.88	-7065.24	13.2736	0.25302	0.48307	0.000269165	0.00373722
	TTC8	-3403.72	-3384.69	38.0701	0.06302	0.29571	6.82494e-10	3.73886e-08
	TTLL3	-6848.8	-6844.97	7.64797	0.20317	0.35742	0.00568363	0.0425374
	TUBGCP4	-4444.13	-4437.51	13.2475	0.03561	0.124	0.00027295	0.00378325
	TWSG1	-1290.77	-1279.21	23.1179	0.00643	0.28937	1.52368e-06	4.02301e-05
	TXLNB	-6757.8	-6753.95	7.71578	0.30338	1.17616	0.00547401	0.0414307
	U2AF2	-2489.84	-2486.09	7.49493	0.04307	0.11854	0.00618729	0.0453378
	UBA3	-2518.81	-2510.32	16.9815	0.10325	0.34206	3.77468e-05	0.00068309
	UBA52	-1059.18	-1053.07	12.2201	0.0001	0.1049	0.000472779	0.00602419
	UBAC1	-876.902	-872.615	8.57348	0.02925	0.41951	0.00341095	0.0287928
	UBASH3A	-4113.96	-4109.13	9.65869	0.10041	0.20677	0.00188458	0.0180243
	UBE2C	-1481.05	-1472.13	17.8272	0.02704	0.27687	2.41899e-05	0.000466032
	UBE2H	-1096.63	-1085.82	21.6177	0.08025	0.52386	3.3276e-06	8.19485e-05
	UBE2J2	-1432.12	-1422.35	19.5562	0.04799	0.3089	9.76831e-06	0.000212606
	UBE2Q1	-1558.37	-1548.46	19.8267	0.0001	0.07126	8.47905e-06	0.000188104
	UGP2	-3628.63	-3622.07	13.1078	0.02072	0.08313	0.000294068	0.00402059
	UPF1	-8402.61	-8390.93	23.3554	0.00969	0.03874	1.34662e-06	3.60277e-05
	UPK1B	-2713.14	-2696.69	32.9052	0.08738	0.36401	9.67635e-09	4.18944e-07
	UQCC2	-1355.43	-1351.22	8.42512	0.10435	0.297	0.00370073	0.0307554
	USH1G	-3329.83	-3323.22	13.2108	0.02023	0.06654	0.000278346	0.00383167
	USP48	-2630.46	-2618.24	24.4396	0.05978	0.24348	7.66765e-07	2.22114e-05
	VASH1	-3004.32	-3000.21	8.22512	0.0649	0.16481	0.00413144	0.0336405
	VMP1	-1764.95	-1753.05	23.7883	0.08841	0.42567	1.07535e-06	2.94551e-05
	VPS16	-6697.48	-6688.89	17.1695	0.05511	0.14431	3.41886e-05	0.000628587
	VPS25	-1551.86	-1523.81	56.1169	0.01616	0.3632	6.82787e-14	7.53217e-12
	VPS33A	-2892.11	-2846.74	90.7399	0.01657	0.26906	0	0
	VPS41	-7546.11	-7527.66	36.904	0.04413	0.14807	1.24092e-09	6.40586e-08
	VSTM2B	-1848.8	-1843.39	10.8335	0.10226	0.33748	0.000996817	0.0110115
	VTCN1	-2161.47	-2150.46	22.0066	0.22256	0.84878	2.71709e-06	6.85917e-05
	VWC2	-2199.28	-2180.61	37.3468	0.04147	0.29701	9.88814e-10	5.20452e-08
	WASF3	-4777.8	-4756.39	42.8088	0.07479	0.29981	6.03588e-11	3.98418e-09
	WDR19	-6369.18	-6339.54	59.2768	0.09934	0.35715	1.37668e-14	1.7056e-12
	WDR41	-2070.23	-2066.35	7.75902	0.15874	0.3566	0.0053445	0.0405266
	WDR43	-3830.31	-3823.51	13.5976	0.13546	0.34637	0.00022648	0.00322804
	WDR54	-2253.95	-2245.88	16.1505	0.19275	0.59948	5.85035e-05	0.00101976
	WDR55	-4023.7	-3999.51	48.3757	0.08147	0.37038	3.51907e-12	2.83391e-10
	WDR93	-4530.43	-4525.51	9.84063	0.37824	0.77783	0.00170699	0.0167435
	WIPI2	-3089.24	-3082.69	13.094	0.01598	0.08228	0.000296245	0.00404349
	WNK4	-12540.8	-12531.5	18.4491	0.16098	0.30244	1.745e-05	0.000346121
	WNT10B	-3984.48	-3951.02	66.9086	0.04824	0.3564	2.22045e-16	3.4387e-14
	WNT2B	-2428.35	-2419.71	17.2691	0.00535	0.08374	3.24421e-05	0.000601973
	WSCD2	-4874.52	-4865.94	17.1447	0.02976	0.09053	3.46377e-05	0.000633949
	XPNPEP3	-4737.74	-4713.96	47.5608	0.15881	0.62838	5.33251e-12	4.1692e-10
	XRCC4	-3134.29	-3129.31	9.96191	0.3054	0.72786	0.00159812	0.0160071
	XRCC5	-5569.4	-5560.18	18.4339	0.24313	0.54302	1.75898e-05	0.000348035
	YY1	-938.122	-926.384	23.4763	0.0001	0.22189	1.26462e-06	3.40602e-05
	ZBTB16	-519.117	-509.141	19.9516	0.0001	0.25805	7.94275e-06	0.000178668
	ZCCHC17	-2002.17	-1987.21	29.9193	0.06057	0.36852	4.50412e-08	1.69494e-06
	ZDHHC17	-2601.57	-2572.56	58.0172	0.01628	0.25088	2.59792e-14	3.03204e-12
	ZFP90	-6437.56	-6433.72	7.67536	0.19564	0.38076	0.005598	0.0420529
	ZFPM2	-8428.88	-8403.11	51.5425	0.06881	0.23668	7.00551e-13	6.71611e-11
	ZMAT2	-1512.66	-1476.35	72.6163	0.00674	0.40371	0	0
	ZNF106	-18785.9	-18781.2	9.32062	0.27884	0.39673	0.00226589	0.0208064
	ZNF362	-2838.98	-2835.17	7.60547	0.008	0.0355	0.00581914	0.0432701
	ZNF706	-663.161	-646.137	34.0486	0.01592	0.6364	5.37518e-09	2.45945e-07
	ZNF850	-3679.44	-3653.32	52.2304	0.01895	0.19602	4.93605e-13	4.84756e-11
	ZNRF1	-1409.55	-1405.8	7.50725	0.17777	0.48515	0.00614511	0.045152
	ZPLD1	-2508.1	-2501.2	13.7941	0.07695	0.24614	0.000203974	0.00295432
	ZPR1	-2313.46	-2308.93	9.05862	0.1255	0.36245	0.0026146	0.0232913
	ZSWIM8	-15864.3	-15846.5	35.5711	0.1154	0.24482	2.45914e-09	1.18584e-07
	ZW10	-5029.32	-5022.8	13.0445	0.13779	0.30297	0.000304176	0.00413074
	ZWILCH	-3822.75	-3814.65	16.1871	0.18885	0.44115	5.73824e-05	0.00100457
