# Supplementary material for: Similar adaptative mechanism but divergent demographic history of four sympatric desert rodents in Eurasian inland
Source: Commun Biol. 2023 Jan 12;6:33. doi: 10.1038/s42003-023-04415-y (PMC9837166; doi:10.1038/s42003-023-04415-y)
Supplement: Supplementary file 11 — Supplementary Data 9 [file 42003_2023_4415_MOESM11_ESM.xlsx]

## Sheet: Supplementary Data 9
Supplementary Data 9. Rapidly evolving genes (n=664 ) in Meriones meridianus (P-value < 0.01, FDR < 0.05).
		Gene	-ln∙L(one∙ratio)	-ln∙L(two∙ratio)	LRT	ω (background)	ω (foreground)	p value	q value
		ABHD17B	-2097.62	-2092.18	10.8868	0.01694	0.15169	0.000968507	0.0134413
		ABHD2	-3253.06	-3245.21	15.6974	0.01515	0.08146	7.43252e-05	0.0017011
		ACO2	-6845.49	-6775.1	140.786	0.03544	0.34211	0	0
		ACOT13	-1441.85	-1437.02	9.64589	0.14106	0.62372	0.00189776	0.0224777
		ACR	-4270.05	-4261.11	17.8821	0.34672	1.22308	2.35027e-05	0.000629403
		ACSF3	-4804.32	-4797.15	14.3369	0.13489	0.28366	0.000152843	0.00304752
		ACSS3	-3946.94	-3940.13	13.6166	0.07855	0.23926	0.000224195	0.00417825
		ADRA1A	-2713.21	-2702.91	20.5893	0.03251	0.15515	5.69148e-06	0.000182367
		AGBL4	-3072.74	-3059.49	26.5069	0.14841	0.49124	2.626e-07	1.1474e-05
		AGR2	-1640.16	-1633.94	12.4346	0.06171	0.23934	0.000421448	0.00687261
		ALDH4A1	-4456.98	-4448.64	16.6719	0.07363	0.1958	4.44341e-05	0.00109372
		ALKBH3	-4096.39	-4091.91	8.96024	0.31582	0.61066	0.00275918	0.0291293
		ALKBH7	-2028.85	-2024.76	8.17367	0.14776	0.3399	0.00425028	0.0401797
		AMZ2	-3918.01	-3913.96	8.10494	0.25036	0.60594	0.00441448	0.0412199
		ANGEL2	-5274.78	-5267.87	13.8156	0.13351	0.36782	0.000201651	0.00385246
		ANKRD33B	-911.817	-904.409	14.8159	0.10818	0.92383	0.000118533	0.00247699
		ANKZF1	-7490.54	-7486.57	7.95025	0.41696	0.79854	0.00480807	0.0439512
		ANO9	-8524.13	-8513.64	20.977	0.22128	0.54548	4.64821e-06	0.000151598
		API5	-3859.83	-3853.84	11.9802	0.02087	0.09344	0.00053769	0.00830827
		APLP2	-3861.12	-3853.77	14.6837	0.07457	0.2446	0.000127139	0.00261494
		APP	-5688.25	-5660.61	55.2791	0.02363	0.16445	1.04583e-13	1.54041e-11
		ARHGAP11A	-10844.7	-10840.6	8.01365	0.28864	0.48462	0.00464262	0.0428679
		ARHGAP22	-6220.55	-6215.64	9.82207	0.14157	0.28576	0.00172431	0.0208838
		ARHGEF11	-10431.1	-10422.2	17.8153	0.14432	0.30173	2.4342e-05	0.000642459
		ARHGEF3	-4703.53	-4676.85	53.3689	0.05743	0.33535	2.76446e-13	3.60643e-11
		ARL1	-1407.24	-1397.79	18.8999	0.00533	0.14658	1.37758e-05	0.000395599
		ARRDC3	-4213.68	-4146.6	134.16	0.03626	0.42166	0	0
		ARSA	-5164.01	-5148.81	30.4066	0.20364	0.79871	3.50343e-08	1.79738e-06
		ASB8	-2530.73	-2523.97	13.5327	0.04889	0.16477	0.000234446	0.00433392
		ASIC2	-1710.08	-1698.71	22.7461	0.04466	0.24628	1.8488e-06	7.00548e-05
		ASIC4	-4454.83	-4401.41	106.841	0.03431	0.38024	0	0
		ASPA	-3291.81	-3287.23	9.16962	0.19839	0.3962	0.00246066	0.0266873
		ASXL2	-1945.46	-1934.02	22.88	0.10674	0.59737	1.72435e-06	6.56114e-05
		ATAT1	-3933.93	-3924.58	18.7162	0.12939	0.33502	1.51687e-05	0.000428856
		ATG12	-701.497	-695.196	12.6019	0.06464	0.48171	0.000385346	0.00644502
		ATG4D	-5034.2	-5010.43	47.5422	0.09966	0.38956	5.38325e-12	5.40218e-10
		ATG7	-3491.76	-3487.68	8.15123	0.05521	0.15049	0.0043032	0.0405959
		ATIC	-5659.9	-5648.83	22.1566	0.11476	0.30851	2.51289e-06	9.17908e-05
		ATP6V0B	-1651.05	-1644.7	12.7079	0.05045	0.25338	0.000364122	0.00621525
		ATXN2	-7621.31	-7616.47	9.67232	0.1144	0.24956	0.00187065	0.0222721
		ATXN7L3B	-775.304	-770.276	10.055	0.08406	999	0.00151931	0.0188767
		B3GALNT2	-4636.45	-4628.9	15.1098	0.16295	0.38321	0.000101435	0.00220548
		B3GNT5	-3548.81	-3542.64	12.3464	0.18636	0.46145	0.000441834	0.00712868
		B4GALT7	-3033.83	-3024.47	18.7247	0.11879	0.33069	1.51015e-05	0.000428283
		BATF	-760.492	-742.252	36.481	0.00623	0.45527	1.54162e-09	1.02015e-07
		BCAS3	-8418.44	-8411.85	13.1875	0.09178	0.18424	0.000281827	0.00503649
		BCCIP	-3089.31	-3085.05	8.53065	0.21426	0.48076	0.00349215	0.0346633
		BDNF	-2146.5	-2129.29	34.4205	0.04677	0.29004	4.44025e-09	2.75839e-07
		BIRC5	-1175.84	-1166.05	19.5822	0.12181	999	9.63604e-06	0.00028757
		BNIP2	-3182.91	-3176.51	12.7919	0.0954	0.27686	0.00034813	0.00595342
		BPGM	-2019.17	-2011.84	14.6613	0.0978	0.34123	0.000128661	0.0026403
		BRK1	-814.804	-808.728	12.1524	0.03719	0.71204	0.000490261	0.0077592
		BTAF1	-13675.1	-13669.8	10.5554	0.05234	0.10584	0.00115851	0.0152883
		C1QTNF5	-1902.59	-1895.71	13.7749	0.05742	0.23188	0.000206075	0.00390431
		C1QTNF9	-1727.85	-1720.31	15.0929	0.10024	0.37399	0.000102345	0.00222
		C4ORF50	-14147.6	-14143	9.12565	0.57541	0.95605	0.00252051	0.0269839
		C6ORF118	-4547.56	-4540.91	13.3074	0.3326	0.87577	0.000264367	0.00478059
		C6ORF136	-1929.43	-1922.59	13.6842	0.13045	0.39174	0.000216262	0.00405524
		CABP2	-2115.12	-2108.05	14.1417	0.10661	0.32486	0.00016954	0.0033224
		CACFD1	-2116.17	-2111.32	9.69803	0.14173	0.40875	0.00184466	0.0220779
		CACNG2	-1514.32	-1503.3	22.0398	0.03131	0.1975	2.67049e-06	9.60113e-05
		CACNG3	-1953.31	-1942.74	21.1318	0.0082	0.08905	4.28759e-06	0.000142899
		CALCR	-5436.08	-5429.19	13.7841	0.18313	0.39929	0.000205069	0.00390143
		CALY	-1267.11	-1261.15	11.9189	0.14266	0.68056	0.000555678	0.00855725
		CANT1	-3786.53	-3779.87	13.3081	0.07332	0.24744	0.000264264	0.00478822
		CAP2	-4784.9	-4775.9	17.9949	0.13074	0.33612	2.21497e-05	0.000600212
		CAPG	-2933.72	-2921.53	24.3792	0.05014	0.22144	7.91176e-07	3.22546e-05
		CAPN7	-6027.22	-6017.25	19.9502	0.06265	0.2123	7.9484e-06	0.000244393
		CASK	-5805.91	-5777.96	55.8995	0.00168	0.6689	7.62723e-14	1.20089e-11
		CASQ1	-3181.2	-3156.88	48.6567	0.04929	0.34052	3.04923e-12	3.16427e-10
		CAT	-4600.38	-4595.36	10.0411	0.09748	0.20445	0.00153084	0.0189683
		CATIP	-3577.9	-3573.5	8.80545	0.17914	0.35792	0.00300332	0.0309902
		CBLN4	-1747.38	-1726.17	42.4153	0.03162	0.41934	7.38092e-11	6.1275e-09
		CCDC109B	-3132.76	-3124.09	17.3351	0.24247	0.67973	3.13351e-05	0.000792664
		CCDC180	-19438.6	-19429.2	18.8595	0.32171	0.55608	1.40709e-05	0.000402807
		CCDC27	-6663.09	-6656.78	12.6216	0.33806	0.7711	0.000381309	0.00640094
		CCDC67	-5962.49	-5957.52	9.92521	0.21105	0.46556	0.0016303	0.0199838
		CCDC84	-2529.63	-2525.47	8.32701	0.16356	0.36845	0.003906	0.0376659
		CCDC87	-11155.6	-11149.2	12.66	0.42758	0.77047	0.000373566	0.00632914
		CCDC90B	-3493.07	-3484.68	16.7672	0.32271	1.07139	4.22573e-05	0.00104862
		CCDC92	-2966.91	-2957.72	18.395	0.06059	0.20884	1.79531e-05	0.000499841
		CCDC93	-5535.64	-5526.34	18.6129	0.08393	0.27243	1.60133e-05	0.000448568
		CCNE2	-2569.73	-2562.53	14.3925	0.12836	0.38756	0.000148389	0.00297169
		CCR9	-4034.78	-4018.74	32.0827	0.13919	0.50599	1.47749e-08	8.17725e-07
		CD19	-6367.9	-6363.68	8.43976	0.35248	0.63508	0.00367105	0.0360861
		CD79B	-3049.1	-3044.88	8.43613	0.32357	0.71286	0.00367838	0.0361193
		CD97	-10843.3	-10836.4	13.7645	0.26343	0.48365	0.000207216	0.0039178
		CDC37	-3089.82	-3072.86	33.9281	0.02281	0.13531	5.71865e-09	3.39109e-07
		CDC42SE1	-631.762	-623.762	16.0003	0.02599	0.28278	6.33321e-05	0.00149059
		CDC42SE2	-928.519	-917.749	21.5392	0.07487	0.65574	3.46669e-06	0.000119464
		CDCA5	-3019.99	-3009.77	20.4354	0.33106	1.28553	6.16774e-06	0.000195569
		CDR2	-3585.93	-3582.09	7.68209	0.15802	0.34898	0.00557716	0.0493992
		CDRT4	-2130.9	-2127	7.78987	0.42479	1.08184	0.00525399	0.0471774
		CELF5	-3225.59	-3209.52	32.1354	0.05928	0.22405	1.43795e-08	8.00694e-07
		CEP135	-10800.1	-10793.9	12.5221	0.17541	0.33492	0.000402174	0.00664133
		CEP250	-20664.2	-20656.6	15.2548	0.2611	0.41987	9.39356e-05	0.00207203
		CETN3	-1207.3	-1202.55	9.4887	0.02508	0.13129	0.00206741	0.0238982
		CFAP46	-30737.3	-30714.5	45.7133	0.30206	0.58846	1.36888e-11	1.31586e-09
		CFAP54	-31191.3	-31176.6	29.3846	0.29575	0.5119	5.9348e-08	2.85245e-06
		CFTR	-14697.3	-14688.3	18.1556	0.23636	0.44801	2.0357e-05	0.000556588
		CGN	-11698.6	-11693.9	9.40406	0.12739	0.23135	0.00216505	0.0247141
		CHCHD6	-2424.69	-2420.32	8.7326	0.25842	1.36433	0.0031257	0.0318927
		CHERP	-8667.09	-8615.73	102.73	0.04782	0.3239	0	0
		CHKB	-3538.21	-3532.72	10.9795	0.19037	0.39686	0.000921245	0.0129031
		CLCN6	-5386.61	-5360.91	51.4016	0.04135	0.2336	7.52731e-13	8.81275e-11
		CLEC2L	-1538.88	-1522.25	33.2752	0.02888	0.24739	7.99944e-09	4.65292e-07
		CLYBL	-3766.02	-3761.42	9.18921	0.18983	0.37129	0.00243445	0.0264975
		CNPY4	-2049.81	-2043.03	13.5691	0.1254	0.42048	0.000229944	0.00425932
		CNRIP1	-1105.91	-1088.64	34.5445	0.03349	0.41578	4.16628e-09	2.60592e-07
		CNTD1	-4336.84	-4328.08	17.5226	0.28478	0.74234	2.83914e-05	0.000732403
		COA5	-731.117	-724.273	13.688	0.09892	0.60363	0.000215831	0.00405548
		COASY	-5807.65	-5803.3	8.69426	0.12877	0.23272	0.00319214	0.0323178
		COCH	-4440.83	-4421.61	38.4363	0.06664	0.26847	5.65714e-10	3.8553e-08
		COPA	-8947.93	-8933.64	28.5897	0.01653	0.09074	8.94586e-08	4.18942e-06
		COPB1	-6880.49	-6866.42	28.1382	0.01135	0.07847	1.12954e-07	5.20956e-06
		CPQ	-3046.69	-3036.78	19.8187	0.19322	0.59862	8.51476e-06	0.000260056
		CPSF2	-3284.56	-3235.01	99.1034	0.00423	0.22458	0	0
		CREB3L3	-5091.13	-5080.56	21.1264	0.14729	0.34366	4.29955e-06	0.000142776
		CRTC3	-3555.03	-3538.25	33.5524	0.17727	0.72306	6.93696e-09	4.06079e-07
		CRYAB	-1525.7	-1511.29	28.8275	0.04769	0.35048	7.9121e-08	3.7244e-06
		CXCL12	-710.092	-705.676	8.83221	0.0329	0.21737	0.00295959	0.0306776
		CYP2E1	-4086.12	-4079.24	13.7602	0.16742	0.47248	0.000207686	0.00391858
		CYP7A1	-5446.76	-5438.67	16.1808	0.14598	0.35667	5.75759e-05	0.00136923
		DAK	-5424.27	-5399.44	49.6625	0.1478	0.76184	1.82598e-12	2.00902e-10
		DAPP1	-2993.2	-2973.72	38.9528	0.10117	0.50235	4.34179e-10	3.00373e-08
		DAW1	-3339.55	-3333.15	12.8107	0.12383	0.29939	0.000344634	0.00597192
		DCTN1	-8703.12	-8692.22	21.789	0.03834	0.11155	3.04335e-06	0.000107304
		DCX	-2923.37	-2897.74	51.262	0.00925	0.16286	8.08242e-13	9.34287e-11
		DDB2	-4240.28	-4228.31	23.9391	0.25948	1.14667	9.94298e-07	3.99997e-05
		DDX27	-6678.91	-6669.82	18.1866	0.08157	0.20454	2.00282e-05	0.000550896
		DDX54	-9173.17	-9134.82	76.6865	0.08787	0.38114	0	0
		DES	-3775.34	-3745.46	59.7613	0.01963	0.17483	1.06581e-14	1.87173e-12
		DGKE	-2051.57	-2047.23	8.682	0.10564	0.38397	0.00321368	0.0323922
		DHRS11	-1857.22	-1836.13	42.1884	0.09518	0.7059	8.28899e-11	6.81938e-09
		DHRS3	-2311.71	-2302.32	18.7834	0.07691	0.31209	1.46438e-05	0.000417897
		DHX57	-12965.1	-12959.5	11.2558	0.13981	0.24363	0.000793762	0.0113793
		DIRC2	-2952.79	-2912.4	80.7726	0.03742	0.45987	0	0
		DKK4	-2137.69	-2131.37	12.6425	0.23364	0.69199	0.000377069	0.00635312
		DLD	-4079.68	-4073.35	12.6711	0.05134	0.19236	0.000371357	0.00630341
		DMTN	-3166.73	-3153.29	26.8755	0.07624	0.30516	2.16997e-07	9.66641e-06
		DNASE1L3	-3065.35	-3060.02	10.6607	0.18391	0.50423	0.00109434	0.0148492
		DNASE2B	-4634.62	-4629.5	10.2314	0.45349	1.0141	0.0013807	0.0176098
		DNPH1	-1946.07	-1941.16	9.81334	0.25266	0.65048	0.0017325	0.0209553
		DOC2B	-2297.38	-2293.07	8.61085	0.01831	0.071	0.00334166	0.0334973
		DOLPP1	-1941.64	-1935.33	12.6205	0.05559	0.24908	0.000381535	0.00639299
		DPH2	-5284.68	-5277.6	14.1553	0.22046	0.46885	0.000168318	0.00331267
		DSCR3	-2587.17	-2566.4	41.5426	0.03024	0.20282	1.15329e-10	9.1581e-09
		DUSP2	-1674.95	-1668.27	13.3522	0.09266	0.32283	0.000258123	0.00468625
		DYNLRB1	-703.237	-691.698	23.079	0.0151	0.42746	1.55482e-06	6.04195e-05
		EDA	-2003.68	-1988.04	31.287	0.07924	0.52973	2.22569e-08	1.1886e-06
		EDIL3	-2884.82	-2877.69	14.2672	0.02714	1.14846	0.000158602	0.00314859
		EEF1E1	-1546.24	-1539.98	12.5238	0.17416	0.614	0.0004018	0.00664716
		EFCAB12	-7704.69	-7694.49	20.4009	0.3309	0.83312	6.27991e-06	0.000197752
		EFEMP1	-2972	-2945.15	53.6894	0.07101	0.42678	2.34812e-13	3.20045e-11
		EFHB	-6639.32	-6628.29	22.0489	0.28021	0.78098	2.65793e-06	9.59377e-05
		EFHC1	-6320.09	-6313.75	12.6719	0.18938	0.40312	0.000371188	0.00631227
		EGFLAM	-6199.09	-6190.97	16.24	0.08792	0.20459	5.58034e-05	0.00133402
		EIF4G2	-6150.53	-6140.02	21.0214	0.02193	0.64236	4.54193e-06	0.000149198
		ELOF1	-771.875	-764.57	14.6103	0.04244	0.28107	0.000132189	0.00269453
		ELP3	-4515.51	-4509.63	11.7603	0.03859	0.14132	0.000605069	0.00917855
		ELTD1	-7394.13	-7385.77	16.7185	0.18284	0.38187	4.33567e-05	0.00107299
		EMC3	-2228.86	-2178.65	100.415	0.01479	0.52404	0	0
		EMC4	-1192	-1184.28	15.4421	0.0066	0.20939	8.50698e-05	0.00189941
		EMC9	-2106.87	-2098.93	15.8898	0.13006	0.39515	6.71389e-05	0.00156406
		ERCC2	-5620.74	-5613.6	14.2944	0.02556	0.07656	0.000156327	0.00311018
		ERP29	-2396.98	-2392.3	9.36838	0.11097	0.43459	0.0022076	0.0249194
		EXOC1	-7905.71	-7897.48	16.4681	0.04187	1.22209	4.94769e-05	0.00119847
		EXOSC1	-1554.24	-1539.95	28.5828	0.0339	0.34853	8.9775e-08	4.18278e-06
		F2	-6826.23	-6820.98	10.4862	0.12662	0.24563	0.00120268	0.0157123
		FAAP24	-2312.41	-2307.54	9.74713	0.2387	0.5948	0.00179603	0.0215523
		FAM102A	-3223.11	-3215.11	15.9986	0.03665	0.15381	6.33903e-05	0.00148812
		FAM107B	-1120.39	-1115.71	9.34398	0.09595	0.63659	0.0022372	0.0251912
		FAM155B	-2204.23	-2197.8	12.8633	0.10955	0.37052	0.000335088	0.0058509
		FAM161B	-6777.03	-6769	16.0572	0.2853	0.65177	6.14572e-05	0.00145396
		FAM175B	-3588.29	-3583.33	9.912	0.12741	0.31236	0.00164205	0.0200738
		FAM183B	-1450.09	-1444.77	10.643	0.18683	0.79551	0.00110487	0.0149255
		FAM46A	-3591.08	-3555.49	71.1889	0.03537	0.29925	0	0
		FAM50A	-2204.2	-2198.1	12.209	0.00906	0.06294	0.000475607	0.00756662
		FAM64A	-2459.88	-2450.69	18.3808	0.22083	0.77681	1.80867e-05	0.00050203
		FANK1	-2805.94	-2797.14	17.5932	0.11745	0.39936	2.73571e-05	0.000713786
		FBXL7	-3406.57	-3401.1	10.9578	0.01317	0.07387	0.000932086	0.0129753
		FBXO11	-8160.91	-8106.45	108.913	0.00231	1.13915	0	0
		FBXW4	-3308	-3303.34	9.32158	0.11101	0.23989	0.0022647	0.0253447
		FCHO2	-6147.13	-6129.04	36.1964	0.06761	0.25464	1.78399e-09	1.16367e-07
		FIP1L1	-4814.11	-4712.48	203.268	0.0204	0.56504	0	0
		FKBP8	-3594.55	-3572.2	44.6959	0.05956	0.32142	2.30136e-11	2.06039e-09
		FLT3LG	-2171.78	-2167.12	9.30383	0.27871	0.72481	0.00228676	0.0254667
		FMN1	-12606.7	-12589.6	34.2673	0.308	0.60911	4.80377e-09	2.92453e-07
		FMR1	-2955.4	-2944.52	21.762	0.0384	0.20561	3.08648e-06	0.000108407
		FNBP4	-9850.39	-9801.97	96.8232	0.12564	0.51978	0	0
		FNDC4	-2081.88	-2070.81	22.1409	0.07336	0.3423	2.53356e-06	9.21771e-05
		FNDC5	-1078.04	-1073.72	8.65496	0.01234	0.08017	0.00326172	0.0328402
		FNTB	-2999.49	-2974.62	49.747	0.05618	0.34698	1.74905e-12	1.94784e-10
		FOXP2	-3890.07	-3857.48	65.1746	0.00441	0.18909	6.66134e-16	1.35181e-13
		FRMD5	-2522.25	-2495.3	53.9045	0.00837	0.18859	2.10498e-13	2.91253e-11
		FRMD7	-6303.89	-6296.08	15.6239	0.15503	0.34345	7.72709e-05	0.00176409
		FZR1	-4521.57	-4493.9	55.3392	0.01925	0.12071	1.01474e-13	1.51912e-11
		GABBR1	-6794	-6773.69	40.6118	0.03556	0.15343	1.8568e-10	1.36745e-08
		GALNS	-2545.51	-2537.22	16.5801	0.08459	0.3456	4.66386e-05	0.00114183
		GALNT14	-3435.88	-3431.88	7.99587	0.08169	0.19063	0.00468842	0.0430731
		GDAP2	-4184.26	-4176.16	16.1843	0.07216	0.22997	5.74693e-05	0.00137026
		GHRHR	-5255.4	-5247.15	16.4961	0.25179	0.52956	4.87491e-05	0.00118714
		GID8	-1864.04	-1811.18	105.716	0.00394	0.48477	0	0
		GINS3	-2271.21	-2257.14	28.1382	0.10649	0.48173	1.12955e-07	5.18342e-06
		GMEB1	-4404.29	-4396.08	16.4077	0.0449	0.15314	5.1076e-05	0.00123393
		GNAT1	-2386.25	-2339.74	93.0243	0.01059	0.25616	0	0
		GNRHR	-2786.09	-2777.06	18.055	0.14709	0.49698	2.14617e-05	0.000583297
		GOLGA1	-7768.41	-7762.27	12.2943	0.26898	0.61693	0.000454333	0.00727889
		GOLGA3	-13675.3	-13671.3	7.93726	0.14186	0.2513	0.00484271	0.0441794
		GPAA1	-3605.21	-3601.19	8.04519	0.05586	0.13994	0.00456245	0.0424713
		GPC3	-4172.13	-4168.02	8.21766	0.08953	0.23978	0.00414847	0.0393802
		GPCPD1	-1483.74	-1479.11	9.26803	0.05787	0.28803	0.00233188	0.0256873
		GPM6A	-2208.52	-2202.62	11.8082	0.03671	0.16385	0.000589716	0.00900549
		GPM6B	-2207.25	-2180.56	53.375	0.01812	0.35175	2.75557e-13	3.64694e-11
		GPR107	-5683.79	-5675.19	17.208	0.14443	0.34388	3.3502e-05	0.00084281
		GPR180	-4181.76	-4163.65	36.2052	0.11613	0.43811	1.776e-09	1.16679e-07
		GPR64	-9345.81	-9322.63	46.3466	0.2718	0.82575	9.90785e-12	9.72887e-10
		GRAMD3	-4147.67	-4136.31	22.7169	0.21847	0.76982	1.87709e-06	7.08331e-05
		GRIN1	-7707.45	-7691.49	31.9148	0.02843	0.11141	1.61084e-08	8.80852e-07
		GSDMDC1	-6419.97	-6415.89	8.16491	0.50911	0.97029	0.00427087	0.0403325
		GSTM5	-2013.35	-2007.67	11.3517	0.10797	0.46472	0.000753809	0.0109093
		GSTZ1	-2000.65	-1990.96	19.3775	0.2035	0.72545	1.07261e-05	0.000318023
		GTF2F2	-1523.39	-1513.24	20.2998	0.00839	1.61077	6.62083e-06	0.00020706
		GTF2IRD2	-4964.45	-4953.84	21.2197	0.22971	0.5771	4.09526e-06	0.000138511
		GTF3C4	-6960.61	-6952.04	17.1447	0.05231	0.14894	3.46374e-05	0.000868981
		GTPBP2	-3409.78	-3389.63	40.2961	0.02168	0.22027	2.18242e-10	1.59439e-08
		HAAO	-3077.06	-3068.34	17.4483	0.12769	0.35008	2.9523e-05	0.000755194
		HAPLN1	-3355.77	-3347.02	17.5042	0.05257	0.16834	2.86669e-05	0.000737427
		HDAC6	-11078	-11073.2	9.66993	0.2642	0.45264	0.00187309	0.0222722
		HELZ2	-32981.2	-32974.1	14.1713	0.22324	0.3404	0.000166896	0.00329891
		HES1	-937.707	-913.916	47.5811	0.00567	0.44891	5.27745e-12	5.35485e-10
		HHIP	-3691.48	-3683.16	16.6431	0.06907	0.19989	4.51137e-05	0.00110747
		HID1	-6565.61	-6558.1	15.0094	0.03821	0.10462	0.000106976	0.0022986
		HLX	-4652.38	-4637.26	30.243	0.10963	0.31042	3.81164e-08	1.92309e-06
		HMBOX1	-2545.7	-2538.61	14.1679	0.03604	0.1397	0.000167199	0.00329775
		HMGB2	-1072.46	-1066.69	11.5384	0.01203	0.17629	0.000681745	0.0101066
		HMGB3	-1554.93	-1536.05	37.7544	0.01021	0.44281	8.02368e-10	5.38766e-08
		HNRNPA2B1	-2941.46	-2888.96	105.008	0.00668	0.59447	0	0
		HNRNPH3	-2132.98	-2093.75	78.4594	0.02721	0.81022	0	0
		HNRNPM	-5252.95	-5194.25	117.411	0.04744	0.5326	0	0
		HOXB5	-1208.21	-1203.24	9.9353	0.04337	0.28901	0.00162139	0.0199012
		HPGDS	-1837.97	-1833.39	9.15233	0.22373	0.57646	0.00248401	0.02675
		HPS3	-8152.48	-8147.76	9.45649	0.22513	0.41576	0.00210404	0.0241991
		HS3ST4	-2178.67	-2172.76	11.808	0.00886	0.65557	0.000589776	0.00899137
		HS6ST2	-2564.16	-2558.89	10.5286	0.11735	0.41507	0.0011754	0.0154442
		HSF2BP	-3218.2	-3214.01	8.39164	0.16172	0.43197	0.0037695	0.0368556
		HTR1D	-2654.25	-2649.58	9.34276	0.04805	0.13601	0.00223868	0.0251459
		IDH2	-3290.2	-3275.55	29.2981	0.02841	0.11825	6.20555e-08	2.96697e-06
		IDS	-4103.46	-4095.96	14.9928	0.15744	0.59044	0.000107921	0.00231346
		IFI30	-3104.19	-3098.36	11.6734	0.11897	0.30501	0.000634011	0.00952268
		IFI35	-4083.87	-4077.64	12.4723	0.25407	0.56568	0.00041304	0.00675964
		IFT46	-2905.4	-2871.7	67.4062	0.05494	0.48445	2.22045e-16	4.71561e-14
		IGSF1	-7526.34	-7522.34	8.01015	0.20105	0.36738	0.00465158	0.0429073
		IL12RB2	-11279.6	-11270.2	18.9758	0.37826	0.74785	1.32385e-05	0.000382577
		IL13RA1	-4186.25	-4181.78	8.9562	0.34732	0.78247	0.0027653	0.0291602
		IL1F10	-1696.56	-1690.16	12.7951	0.18333	0.59359	0.000347525	0.00596541
		IL1RAP	-8201.35	-8196.92	8.86552	0.12587	1.17748	0.00290607	0.0303641
		IL21R	-6509.07	-6505.22	7.70184	0.32171	0.66185	0.00551646	0.0490997
		IL7R	-5522.09	-5516.21	11.7574	0.467	0.96375	0.000606012	0.00916242
		ILF2	-2040.69	-2026.14	29.1065	0.00221	0.16436	6.85072e-08	3.24149e-06
		IMMT	-6530.45	-6525.97	8.95085	0.17162	0.33618	0.0027734	0.0292119
		IMPACT	-3450.27	-3444.19	12.1671	0.20186	0.56244	0.000486393	0.00771136
		INSIG2	-1828.51	-1819.87	17.2819	0.04664	0.24946	3.22236e-05	0.00081289
		INTS10	-6558.26	-6533.99	48.5242	0.0527	0.21475	3.26239e-12	3.34743e-10
		INVS	-10767.9	-10755	25.8926	0.2489	0.49048	3.60943e-07	1.54025e-05
		IPO11	-6616.26	-6612.09	8.34418	0.05134	0.11638	0.00386926	0.0374698
		ISG20L2	-4289.6	-4283.49	12.218	0.25839	0.50596	0.000473312	0.00754326
		ITGBL1	-4464.59	-4459.95	9.29	0.0956	0.22711	0.00230409	0.0255351
		KBTBD8	-2594.59	-2575.19	38.7972	0.05043	0.33637	4.70213e-10	3.22856e-08
		KCNJ6	-3357.04	-3351.39	11.2976	0.01125	0.04544	0.000776068	0.011196
		KEL	-8019.71	-8014.55	10.3199	0.27435	0.54013	0.00131602	0.0169266
		KIAA0895	-6343.42	-6323.03	40.7721	0.15673	0.42906	1.71059e-10	1.27001e-08
		KIRREL3	-5734.54	-5723.61	21.861	0.02327	0.10151	2.93134e-06	0.000104159
		KLHDC4	-6018.87	-6013.16	11.4198	0.17427	0.35028	0.000726647	0.0105833
		KLHL29	-4955.15	-4940.29	29.733	0.03355	0.18926	4.95825e-08	2.40844e-06
		KLK11	-2857.36	-2847.37	19.9893	0.15591	0.47585	7.78753e-06	0.000240256
		KREMEN2	-4714.53	-4708.79	11.4835	0.13036	0.2497	0.000702168	0.0103256
		LAMTOR1	-1138.44	-1127.3	22.2809	0.01671	0.27039	2.35532e-06	8.70802e-05
		LAMTOR3	-1121.61	-1108.19	26.8264	0.03174	0.35515	2.22579e-07	9.86696e-06
		LARS2	-9568.33	-9560.79	15.0737	0.14888	0.31324	0.000103392	0.00223737
		LAS1L	-7260.68	-7251.1	19.1629	0.38538	0.83387	1.20024e-05	0.00035243
		LHFPL4	-1900.55	-1875.44	50.2093	0.01637	0.22505	1.38189e-12	1.57743e-10
		LIMA1	-7901.77	-7896.65	10.247	0.25421	1.65858	0.00136904	0.0174854
		LIMS1	-3791.6	-3751.37	80.4582	0.0556	0.42064	0	0
		LIX1L	-1994.95	-1984.45	20.99	0.01734	0.13049	4.61681e-06	0.000151114
		LMO2	-998.033	-981.607	32.8516	0.02964	0.40381	9.94681e-09	5.71285e-07
		LMX1A	-2772.79	-2752.1	41.3838	0.0728	0.36849	1.25089e-10	9.76339e-09
		LONP1	-7898.53	-7893.1	10.8651	0.0461	0.09535	0.000979921	0.013538
		LPAR3	-2665.83	-2651.98	27.7013	0.04317	0.20048	1.41565e-07	6.46388e-06
		LRRC14	-4557.43	-4545.54	23.7744	0.08226	0.26231	1.08316e-06	4.31939e-05
		LRRC15	-6179.03	-6165.45	27.1468	0.10237	0.31838	1.88582e-07	8.48339e-06
		LRRC34	-4860.35	-4849.97	20.7628	0.23136	0.74862	5.19817e-06	0.000167737
		LRRC47	-3280.56	-3272.82	15.4901	0.09509	0.24397	8.29389e-05	0.00185637
		LTB4R2	-3076.65	-3071.18	10.9398	0.08462	0.19359	0.000941221	0.0130825
		LYAR	-3260.18	-3255.54	9.29237	0.16621	0.3895	0.0023011	0.025533
		LYL1	-1043.54	-1032.36	22.3538	0.06126	0.55027	2.26766e-06	8.41799e-05
		MAD2L2	-1947.55	-1938.79	17.5354	0.06918	0.36847	2.82009e-05	0.00073162
		MAL2	-1716.91	-1713.06	7.70224	0.17178	0.44489	0.00551524	0.0491368
		MAP2	-3444.31	-3439.27	10.092	0.05637	0.15782	0.00148912	0.0186794
		MAP2K7	-2700.56	-2696.17	8.791	0.01203	0.03665	0.00302721	0.0310612
		MAP7	-9130.22	-9126.06	8.31876	0.2469	0.92806	0.00392377	0.0377973
		MAP7D2	-6959.54	-6950.57	17.9488	0.31863	0.72179	2.26922e-05	0.000611284
		MAPKAP1	-2986.53	-2913.68	145.687	0.02076	0.66159	0	0
		MAPKAPK3	-3621.56	-3594.14	54.8347	0.05796	0.32284	1.31117e-13	1.90058e-11
		MASP1	-8542.05	-8525.05	33.9924	0.14433	0.32663	5.53289e-09	3.30238e-07
		MATN3	-5265.48	-5252.98	25.0126	0.14494	0.43573	5.69567e-07	2.38591e-05
		MATN4	-5842.71	-5836.43	12.5474	0.06989	0.1592	0.000396768	0.00658779
		MDP1	-1699.53	-1694.69	9.68725	0.1742	0.57832	0.00185551	0.0221208
		MED25	-6779.46	-6754.81	49.3094	0.05898	0.30674	2.18603e-12	2.32126e-10
		MED27	-2327.34	-2292.84	68.9956	0.02923	0.34919	1.11022e-16	2.41394e-14
		MEF2A	-3748.35	-3723.55	49.6027	0.03531	0.28269	1.88249e-12	2.04654e-10
		MEI1	-12735.6	-12729.9	11.4445	0.25231	0.41139	0.000717054	0.0104938
		MFSD2B	-5642.11	-5633.23	17.7623	0.20576	0.45181	2.5029e-05	0.000658687
		MIC1	-4342.71	-4338.73	7.95877	0.05224	0.10825	0.00478549	0.0437886
		MKLN1	-3826.33	-3797.31	58.0404	0.02178	0.23999	2.57572e-14	4.35582e-12
		MKNK1	-3437.42	-3433.07	8.70059	0.1058	0.2715	0.00318107	0.0322414
		MOB3B	-1712.16	-1706.59	11.132	0.02436	0.10673	0.0008485	0.0120505
		MOB3C	-1680.43	-1676	8.86356	0.02391	0.09249	0.0029092	0.0303621
		MORF4L2	-2264.54	-2224	81.0782	0.0322	0.75002	0	0
		MOXD2	-5720.33	-5712.79	15.0732	0.20799	0.4679	0.000103421	0.00223272
		MRPL3	-3469.42	-3461.79	15.2634	0.17388	0.65639	9.35126e-05	0.00206769
		MRPL40	-2140.66	-2132.2	16.9201	0.30941	0.99471	3.89864e-05	0.000972743
		MRPS18A	-1957.37	-1953.26	8.22182	0.22761	0.5361	0.00413896	0.0393309
		MTX3	-2896.74	-2880.92	31.6485	0.14297	0.58215	1.84758e-08	1.00429e-06
		MXRA7	-2041.3	-2036.88	8.8442	0.22233	0.54717	0.00294021	0.0305114
		MYLIP	-4103.54	-4066.19	74.6898	0.03836	0.28689	0	0
		MYO19	-7684.88	-7662.42	44.9298	0.21452	0.67548	2.04228e-11	1.86501e-09
		MYO6	-10609.3	-10550.3	117.977	0.02846	0.1912	0	0
		NCAPG2	-11805.4	-11797.9	14.9486	0.20128	0.36388	0.000110477	0.0023517
		NCAPH2	-5598.94	-5592.49	12.9166	0.19162	0.56156	0.000325678	0.00570842
		NDRG1	-2680.92	-2649.66	62.5211	0.06378	0.462	2.66454e-15	4.96582e-13
		NDUFA12	-1464.22	-1457.99	12.4625	0.10358	0.6604	0.000415212	0.00678304
		NDUFA4	-761.564	-756.522	10.0836	0.077	0.36857	0.00149596	0.0187395
		NDUFS4	-1806.19	-1797.42	17.5562	0.17423	0.62856	2.78942e-05	0.000725725
		NDUFV2	-2277.5	-2269.57	15.8732	0.11661	0.44789	6.77324e-05	0.00157387
		NECAB1	-1715.42	-1711.31	8.2106	0.04932	0.1668	0.00416463	0.0394927
		NEIL3	-4583.34	-4578.86	8.96941	0.35136	0.76928	0.00274538	0.0290507
		NET1	-5070.57	-5059.29	22.5501	0.11754	0.3771	2.04734e-06	7.66243e-05
		NETO1	-3929.35	-3921.57	15.5552	0.03587	3.16738	8.01304e-05	0.00182027
		NFKBID	-2708.31	-2681.74	53.1503	0.12158	0.84626	3.08975e-13	3.97403e-11
		NFU1	-2150.51	-2139.89	21.2527	0.1494	0.58749	4.0254e-06	0.000137164
		NFYC	-2550.8	-2501.76	98.0764	0.02025	0.71371	0	0
		NGFR	-3371.23	-3356.52	29.4185	0.06489	0.22338	5.83176e-08	2.81776e-06
		NME9	-2918.7	-2914.13	9.13997	0.2694	0.777	0.00250085	0.026868
		NPAS3	-3265.3	-3243.12	44.3516	0.01928	0.14212	2.74392e-11	2.43276e-09
		NPEPL1	-4908.39	-4886.75	43.2838	0.06291	0.29664	4.73483e-11	4.0791e-09
		NPLOC4	-4599.33	-4594.05	10.5791	0.0246	0.09104	0.00114373	0.015181
		NR1H4	-4826.69	-4818.9	15.5972	0.08894	0.248	7.83707e-05	0.00178474
		NR2C2AP	-1610.1	-1604.74	10.7241	0.17429	0.53911	0.00105747	0.0144346
		NR5A1	-3779.83	-3773.2	13.2487	0.03857	0.12799	0.000272776	0.00490352
		NSMAF	-5811.44	-5800.96	20.9494	0.11051	0.27854	4.71568e-06	0.000153251
		NUB1	-4724.08	-4713.16	21.8469	0.0913	0.26779	2.95287e-06	0.000104518
		NUBP2	-2358.95	-2350.25	17.3964	0.11164	0.51975	3.03398e-05	0.000771765
		NUDT21	-1548.16	-1535.25	25.8166	0.0001	0.14497	3.75451e-07	1.58732e-05
		NUFIP1	-5096.94	-5092.67	8.52907	0.25482	0.52734	0.00349519	0.0346559
		NUMB	-4495.68	-4468.93	53.4953	0.13518	0.65712	2.59237e-13	3.4814e-11
		NYAP1	-2200.46	-2187.64	25.6286	0.08142	0.33664	4.13868e-07	1.74168e-05
		NYNRIN	-7294.73	-7290.66	8.13724	0.42999	0.75196	0.00433653	0.040742
		ODF3B	-3197	-3192.62	8.76787	0.19116	0.47339	0.00306583	0.0314222
		OLFML2B	-5867.92	-5862.04	11.7688	0.14844	0.2776	0.000602328	0.00915217
		ORF11	-1353.19	-1348.17	10.0343	0.10535	0.36074	0.00153651	0.0190128
		OSTC	-1207.32	-1192.27	30.0939	0.0001	0.13607	4.11626e-08	2.05408e-06
		OSTF1	-2043.8	-2015.96	55.6852	0.03501	0.46005	8.50431e-14	1.29436e-11
		OTULIN	-2683.52	-2667.98	31.0688	0.08958	0.42454	2.49043e-08	1.3146e-06
		OVOL1	-2622.73	-2614.3	16.8486	0.07947	0.23581	4.04835e-05	0.00100734
		OXA1L	-4800.36	-4795.93	8.85917	0.29538	0.60167	0.0029162	0.0303657
		P2RX2	-3748.57	-3744.45	8.22999	0.12995	0.29283	0.00412037	0.0392768
		P2RX7	-5000.86	-4985.65	30.4218	0.14803	0.47106	3.476e-08	1.79338e-06
		PABPN1L	-3188.08	-3183.46	9.23389	0.27785	0.58306	0.00237576	0.0260137
		PAIP2B	-1100.17	-1095.76	8.81349	0.12185	0.43495	0.00299012	0.0308889
		PALM3	-8410.68	-8405.47	10.4025	0.38179	0.73909	0.00125847	0.0163012
		PANK4	-4855.12	-4848.78	12.6844	0.04965	0.12832	0.000368717	0.00628195
		PARD3B	-7929.18	-7918.65	21.0437	0.22359	0.44116	4.48917e-06	0.000147997
		PARP3	-5634.85	-5624.1	21.4976	0.17857	0.43565	3.54274e-06	0.000121625
		PARP6	-2989.02	-2951.61	74.8171	0.00721	0.34858	0	0
		PAX4	-3873.47	-3868.68	9.58429	0.28595	0.55127	0.00196249	0.0230947
		PAX6	-3397.95	-3361.58	72.7496	0.01463	0.2536	0	0
		PC	-9279.36	-9273.67	11.3734	0.03392	0.08266	0.00074502	0.0107992
		PCYT1B	-2479.67	-2451.12	57.1069	0.00898	0.30017	4.13003e-14	6.85735e-12
		PDDC1	-2154.73	-2132.14	45.1881	0.06504	0.50005	1.78987e-11	1.65102e-09
		PDE4DIP	-23235.5	-23216.6	37.6527	0.2423	0.4294	8.45293e-10	5.63446e-08
		PDE5A	-3518.97	-3497.37	43.207	0.06622	0.3342	4.92446e-11	4.16391e-09
		PDHB	-2534.2	-2528.49	11.434	0.04283	0.21282	0.000721127	0.0105197
		PDIA2	-5426.31	-5418.74	15.1375	0.21726	0.48016	9.99579e-05	0.00218901
		PDLIM3	-2386.88	-2376.85	20.0519	0.05234	0.2316	7.537e-06	0.000233315
		PEA15	-722.982	-717.198	11.5681	0.02476	0.58668	0.000670931	0.0100113
		PELP1	-6812.66	-6808.2	8.92738	0.14	0.23173	0.00280927	0.0294877
		PHACTR3	-5016.29	-5011.01	10.5659	0.13524	0.27466	0.00115194	0.0152457
		PHEX	-3157.71	-3130.62	54.1826	0.04074	0.33342	1.82743e-13	2.56739e-11
		PI16	-5324.92	-5320.47	8.90007	0.42293	0.80304	0.0028516	0.0298633
		PIGH	-2112.45	-2101.61	21.6702	0.13664	0.53938	3.23778e-06	0.000112424
		PIGU	-3868.3	-3857.72	21.1716	0.15081	0.46675	4.19943e-06	0.000140473
		PIGV	-4852.59	-4847.58	10.0216	0.26437	0.51639	0.00154718	0.0190931
		PITPNC1	-3100.52	-3087.6	25.8314	0.06897	0.23061	3.72586e-07	1.58254e-05
		PITX2	-2613.48	-2587.14	52.6774	0.02144	0.17868	3.93019e-13	4.91651e-11
		PLBD2	-5029.33	-5023.97	10.7182	0.13085	0.2576	0.00106085	0.0144376
		PLCE1	-21802.6	-21797.5	10.148	0.18497	0.27569	0.00144459	0.0183478
		PM20D1	-5192.89	-5181.77	22.2346	0.28307	1.03112	2.41287e-06	8.88479e-05
		PMCH	-1556.36	-1546.97	18.7823	0.13778	0.70262	1.4652e-05	0.00041683
		PNKP	-5960.43	-5956.42	8.0195	0.15811	0.2934	0.00462763	0.0427728
		POFUT1	-3487.66	-3481.33	12.6566	0.16117	0.35796	0.000374242	0.00631715
		POLDIP2	-3019.47	-2972.95	93.0468	0.05128	0.5911	0	0
		POLR2K	-423.642	-419.181	8.92229	0.01911	999	0.00281711	0.029536
		POLRMT	-16333.2	-16327.5	11.4543	0.16956	0.27011	0.000713293	0.0104555
		POU1F1	-2610.44	-2590.72	39.4397	0.04324	0.35676	3.38354e-10	2.3768e-08
		POU2F3	-3291.22	-3287.33	7.77348	0.11376	0.36578	0.00530189	0.0475141
		PP2D1	-5869.4	-5860.42	17.9576	0.31615	0.88543	2.25878e-05	0.000610272
		PPIF	-1819.17	-1813.81	10.7241	0.05978	0.19663	0.00105749	0.0144134
		PRAF2	-1647.85	-1644.02	7.64979	0.15549	0.75939	0.00567791	0.0498564
		PRKAB1	-2454.7	-2408.75	91.8934	0.01763	0.35809	0	0
		PRMT8	-3084.24	-3077.95	12.5973	0.05422	0.1798	0.000386296	0.0064491
		PROM1	-10939.8	-10935	9.55192	0.52289	0.90048	0.00199741	0.023385
		PRPF3	-4554.14	-4540.6	27.0673	0.00681	0.08414	1.96492e-07	8.79592e-06
		PRPF39	-4790.64	-4783.65	13.9685	0.07812	0.21826	0.000185895	0.0035966
		PRRG2	-1971.61	-1965.3	12.6276	0.18128	0.50529	0.000380102	0.00639244
		PRRX1	-1344.93	-1324.27	41.3198	0.00656	0.25452	1.29255e-10	1.0003e-08
		PRSS53	-5347.96	-5321.91	52.1117	0.23062	0.83406	5.24247e-13	6.4695e-11
		PSMD7	-2278.87	-2266.43	24.8832	0.01222	0.14206	6.09097e-07	2.53985e-05
		PSME3	-2223.89	-2206.88	34.0334	0.06971	0.45193	5.41744e-09	3.25474e-07
		PSRC1	-4000.27	-3996.13	8.27359	0.30107	0.52855	0.00402259	0.0385459
		PTCHD2	-11530.7	-11526.9	7.67105	0.04747	0.0842	0.00561138	0.0494625
		PTGDR	-3478.29	-3474.44	7.69906	0.18221	0.3849	0.00552497	0.0491276
		PTGDS	-2131.43	-2126.29	10.2781	0.17945	0.59459	0.0013462	0.0172904
		PTGR2	-2951.61	-2946.96	9.30264	0.15169	0.38105	0.00228824	0.0254522
		PTH1R	-5068.15	-5047.56	41.178	0.06426	0.27598	1.38978e-10	1.06651e-08
		PWP2	-7744.63	-7739.1	11.0469	0.05429	0.13809	0.00088834	0.0125578
		PXDN	-16693.3	-16687.3	12.1025	0.04466	0.21829	0.000503548	0.00791462
		PYROXD1	-5201.28	-5186.34	29.8899	0.15584	0.4752	4.57299e-08	2.25732e-06
		RAB13	-1983.33	-1976.25	14.1525	0.107	0.40299	0.000168573	0.00331057
		RAB27A	-1566.62	-1551.34	30.5639	0.01955	0.25446	3.23054e-08	1.67621e-06
		RAD54L	-3149.54	-3144.95	9.16697	0.0643	0.21048	0.00246423	0.0266943
		RAD9B	-4074.46	-4069.19	10.5399	0.38725	0.77069	0.00116824	0.0153723
		RAE1	-3211.26	-3165.59	91.3302	0.00748	0.18513	0	0
		RAI2	-4709.82	-4705.09	9.45168	0.1474	0.32374	0.00210956	0.0242321
		RAMP3	-1532.5	-1527.31	10.3853	0.07201	0.23879	0.00127022	0.0164069
		RANBP1	-1848.31	-1822.38	51.86	0.05314	0.60948	5.95968e-13	7.16102e-11
		RAVER1	-6929.75	-6899.34	60.8293	0.08587	0.39309	6.21725e-15	1.13552e-12
		RB1CC1	-12062.8	-12052.2	21.2261	0.12768	0.28735	4.08158e-06	0.000138561
		RBM14	-858.312	-849.51	17.605	0.01097	0.24	2.71876e-05	0.000711395
		RCAN2	-1921.71	-1898.31	46.7895	0.03433	0.34121	7.90357e-12	7.84515e-10
		REM1	-2848.9	-2845	7.78536	0.08418	0.24596	0.00526713	0.0472489
		RFX4	-6242.07	-6161.94	160.263	0.03527	0.38003	0	0
		RGL1	-6237.32	-6233.23	8.17751	0.0583	0.11986	0.00424129	0.0401363
		RGS3	-6245.95	-6208.29	75.334	0.11808	0.49165	0	0
		RHOD	-2517.07	-2512.59	8.94772	0.19594	0.58574	0.00277816	0.0292283
		RIBC2	-3014.97	-3011.07	7.80032	0.25248	0.63234	0.00522369	0.0469515
		RIC8A	-4653.14	-4645.58	15.1308	0.11733	0.34468	0.000100314	0.00219155
		RILPL1	-2771.42	-2761.25	20.3348	0.04346	0.1602	6.50074e-06	0.000204003
		RIMS3	-2145.86	-2117.97	55.7831	0.02693	0.30416	8.09353e-14	1.25271e-11
		RIT1	-1538.15	-1513.41	49.464	0.02571	0.4215	2.02038e-12	2.17061e-10
		RNF128	-5018.02	-5012.73	10.581	0.23086	0.42369	0.00114253	0.0152094
		RNF146	-2936.5	-2924.87	23.2467	0.08827	0.33298	1.42496e-06	5.58487e-05
		RNF214	-5440.34	-5427.98	24.7163	0.14691	0.45078	6.64207e-07	2.74459e-05
		RNF25	-4382.9	-4378.77	8.27192	0.28323	0.58403	0.00402628	0.0385409
		RNF5	-1683.64	-1666.62	34.0511	0.04411	0.36529	5.36848e-09	3.24669e-07
		RPL32	-1135.52	-1131.48	8.06749	0.0267	0.15382	0.00450666	0.0419947
		RPRD2	-11904.6	-11881.9	45.3038	0.14699	0.39105	1.68725e-11	1.58845e-09
		RPS13	-1209.62	-1205.07	9.08876	0.02167	0.19226	0.00257186	0.0273732
		RPS15A	-993.865	-984.929	17.8734	0.0001	0.28289	2.36102e-05	0.000628596
		RPS18	-1167.55	-1156.51	22.082	0.00274	0.26999	2.61241e-06	9.46689e-05
		RPS2	-2405.12	-2328.2	153.833	0.00621	0.66677	0	0
		RPS7	-1317.76	-1312.72	10.094	0.0001	0.04166	0.00148756	0.0186856
		RPSA	-1280.01	-1267.04	25.9369	0.0001	0.73641	3.52757e-07	1.51238e-05
		RRM2B	-2566.29	-2561.89	8.79745	0.03271	0.15761	0.00301653	0.0310213
		RRP9	-4473.18	-4446.64	53.0891	0.06064	0.29978	3.18745e-13	4.04275e-11
		RTF1	-4287.91	-4255.26	65.2924	0.01018	0.18608	6.66134e-16	1.35181e-13
		RXRBA	-3525.28	-3509.91	30.7475	0.05338	0.21815	2.93881e-08	1.53356e-06
		S100A13	-1229.18	-1222.33	13.6898	0.1642	0.78383	0.000215618	0.00405984
		SCAMP1	-1372.37	-1361.04	22.6738	0.03284	0.37151	1.91971e-06	7.21432e-05
		SCAMP5	-1807.64	-1796.96	21.3553	0.08313	0.35043	3.81566e-06	0.000130504
		SCN2B	-2165.83	-2158.46	14.7324	0.0782	0.26935	0.000123898	0.00257145
		SDF2	-1895.94	-1875.15	41.5806	0.06844	0.52816	1.13113e-10	9.06093e-09
		SDHA	-5541.76	-5531.78	19.948	0.08411	0.24578	7.95788e-06	0.000243864
		SDHB	-2613.6	-2607.85	11.5021	0.08307	0.26859	0.00069519	0.010256
		SDHD	-1719.02	-1714.65	8.74321	0.25778	1.05926	0.00310757	0.0317431
		SDSL	-3746.14	-3738.68	14.9259	0.15468	0.3956	0.000111817	0.00236918
		SEMA4C	-8482.32	-8478.12	8.40301	0.09707	0.1531	0.00374601	0.0366651
		SEPSECS	-4675.59	-4663.46	24.2592	0.17834	0.63338	8.42035e-07	3.40242e-05
		SERINC5	-5090.92	-5085.55	10.7388	0.12091	0.28483	0.00104913	0.0143423
		SERP1	-460.298	-451.212	18.1709	0.0001	0.27861	2.01937e-05	0.00055378
		SERPINC1	-3509.56	-3502.26	14.5876	0.14624	0.36101	0.000133789	0.00272106
		SESTD1	-7343.95	-7312.67	62.5669	0.01937	0.90773	2.55351e-15	4.85806e-13
		SETD5	-8917.02	-8907.68	18.6904	0.16177	0.37771	1.53752e-05	0.00043202
		SETDB1	-9420.82	-9411.01	19.6099	0.08254	0.20684	9.49777e-06	0.000285308
		SGSH	-5080	-5075.16	9.6883	0.07146	0.14725	0.00185445	0.022137
		SH2B1	-5839.05	-5819.21	39.6832	0.08972	0.33924	2.98685e-10	2.13093e-08
		SH2B3	-3969.7	-3958.05	23.2912	0.1476	0.41774	1.39236e-06	5.48061e-05
		SH3RF2	-7544.61	-7537.88	13.4473	0.24046	0.5118	0.000245354	0.00450819
		SH3YL1	-3505.48	-3487.64	35.6884	0.08041	0.3496	2.31537e-09	1.4786e-07
		SHC1	-3042.26	-3026.48	31.5743	0.07755	0.36157	1.91948e-08	1.0372e-06
		SIGIRR	-4348.53	-4332.26	32.5387	0.15218	0.52442	1.16841e-08	6.62726e-07
		SKOR1	-1376.23	-1368.76	14.9411	0.05473	0.64967	0.000110918	0.00235558
		SLAMF7	-4527.71	-4521.54	12.3479	0.66709	2.20163	0.000441477	0.00713552
		SLC16A5	-5777.15	-5770.26	13.7966	0.26764	0.55861	0.000203705	0.00388357
		SLC16A7	-5800.4	-5795.63	9.53883	0.26764	0.53087	0.0020117	0.0234921
		SLC17A2	-5257.12	-5252.45	9.34342	0.19256	0.38588	0.00223788	0.0251679
		SLC17A5	-5652.45	-5642.23	20.4408	0.15708	0.38342	6.1504e-06	0.000195698
		SLC24A5	-1414.02	-1407.34	13.3623	0.13136	0.49229	0.000256728	0.00467951
		SLC25A18	-3524.33	-3514.77	19.1202	0.1458	0.39129	1.22739e-05	0.000356959
		SLC25A27	-2219.9	-2209.03	21.7445	0.11817	0.47413	3.11484e-06	0.000108983
		SLC25A29	-2220.12	-2215.64	8.9635	0.05345	0.15414	0.00275427	0.0291111
		SLC25A37	-2511.31	-2490.91	40.7987	0.05847	0.37826	1.68747e-10	1.26311e-08
		SLC25A44	-1306.82	-1299.04	15.5524	0.01708	0.13432	8.02514e-05	0.0018185
		SLC26A9	-7139.31	-7134.68	9.26563	0.11496	0.22728	0.00233494	0.02569
		SLC2A8	-3030.52	-3025.95	9.13837	0.13606	0.51313	0.00250304	0.0268599
		SLC30A3	-3116.86	-3105.85	22.0255	0.11808	0.48144	2.6905e-06	9.63514e-05
		SLC35A5	-2999.3	-2994.09	10.4182	0.15011	0.35567	0.00124779	0.0161858
		SLC39A12	-7703.49	-7698.88	9.22767	0.29546	0.53249	0.00238385	0.0260398
		SLC39A5	-5343.47	-5338.44	10.0679	0.30975	0.60039	0.00150876	0.0188482
		SLC6A1	-4901.53	-4889.93	23.2065	0.02312	0.10362	1.45502e-06	5.67829e-05
		SMAD6	-1209.18	-1191.28	35.7868	0.0407	0.43483	2.20133e-09	1.42571e-07
		SMU1	-3549.7	-3517.62	64.1749	0.0001	1.48079	1.11022e-15	2.20403e-13
		SNAI3	-3842.27	-3835.55	13.4449	0.22196	0.51898	0.000245675	0.00450503
		SNF8	-2385.09	-2367.22	35.7407	0.07265	0.40202	2.25407e-09	1.44959e-07
		SNPH	-4942.67	-4938.39	8.56253	0.09237	0.19428	0.00343152	0.0342103
		SNRK	-6847.8	-6840.88	13.831	0.04963	0.10047	0.000200009	0.00382911
		SNRNP70	-3797.57	-3734.33	126.468	0.02222	0.42868	0	0
		SNRPC	-1463.13	-1441.76	42.7332	0.01762	0.34668	6.27396e-11	5.25631e-09
		SNX29	-6184.65	-6140.08	89.1349	0.10572	0.54714	0	0
		SNX30	-2763.61	-2752.74	21.7393	0.08881	0.304	3.12329e-06	0.000108862
		SOAT1	-5385.19	-5377.8	14.7814	0.12957	0.29626	0.000120721	0.00251121
		SPACA3	-1811.71	-1805.44	12.5432	0.34202	1.22402	0.000397648	0.00659042
		SPAG17	-13661.3	-13656.9	8.75588	0.31869	0.48924	0.00308606	0.0315941
		SPARC	-2542.4	-2538.45	7.8946	0.04901	0.128	0.00495827	0.0450537
		SPATA5	-8123.87	-8106.72	34.285	0.16068	0.47388	4.7603e-09	2.91752e-07
		SPG20	-6593.36	-6568.48	49.7591	0.13285	0.47665	1.73839e-12	1.95987e-10
		SPP1	-3262.03	-3254.79	14.4748	0.2978	0.88433	0.000142047	0.00286353
		SPTLC1	-3677.14	-3657.42	39.4323	0.04861	0.2531	3.39635e-10	2.3676e-08
		SRSF6	-2039.17	-1992.49	93.3601	0.04386	0.87108	0	0
		ST6GAL1	-4346.28	-4342.05	8.4557	0.22499	0.45958	0.00363901	0.0359259
		STAM	-3924.57	-3912.81	23.5249	0.12234	0.34525	1.23307e-06	4.87465e-05
		STK11	-4487.12	-4478.18	17.8749	0.07779	0.18171	2.35907e-05	0.000629914
		STK40	-3965.63	-3906.86	117.541	0.02445	0.36296	0	0
		STMN4	-1468.25	-1453.33	29.8431	0.00848	0.17718	4.68473e-08	2.30005e-06
		STOML3	-2824.72	-2816.72	16.0086	0.10645	0.30207	6.30553e-05	0.00148791
		STX1B	-2617.43	-2601.17	32.5057	0.03188	0.17922	1.18843e-08	6.69922e-07
		SUB1	-958.691	-953.828	9.7249	0.03676	0.36146	0.00181788	0.0217859
		SULT1D1	-3399.77	-3370.35	58.8392	0.12242	0.78859	1.70974e-14	2.94592e-12
		SUN2	-7422.5	-7415.61	13.7837	0.13618	0.25953	0.000205109	0.00389408
		SUPT4H1	-965.93	-951.761	28.3382	0.01006	0.2417	1.01866e-07	4.72203e-06
		SWAP70	-3999.53	-3960.01	79.0349	0.05323	0.38776	0	0
		SWT1	-9014.53	-9009.63	9.80072	0.40977	0.73646	0.00174444	0.0210717
		SYN3	-2870.74	-2866.36	8.75552	0.07582	0.28999	0.00308666	0.0315648
		SZRD1	-1104.61	-1098.71	11.8087	0.07843	0.42929	0.000589538	0.00901786
		TAGLN	-1858.86	-1831.63	54.4596	0.03035	0.40788	1.58651e-13	2.26375e-11
		TBATA	-4830.93	-4827.09	7.67102	0.39564	0.78743	0.00561147	0.0494156
		TBC1D10B	-2839.63	-2834.91	9.43082	0.06686	0.23233	0.00213369	0.0244171
		TBC1D20	-3468.98	-3464.84	8.28408	0.09899	0.22988	0.00399942	0.0384045
		TBC1D21	-3286.1	-3277.14	17.9368	0.10259	0.3072	2.28367e-05	0.000613367
		TBCD	-10021.3	-10015.2	12.2695	0.1592	0.28352	0.000460413	0.00736338
		TBXA2R	-4117.32	-4109.91	14.8184	0.06873	0.19023	0.000118377	0.0024794
		TCF21	-1473.75	-1468.72	10.0625	0.01418	0.14822	0.00151318	0.0188776
		TCF3	-7084.21	-7073.38	21.6536	0.09976	0.21998	3.26591e-06	0.000112971
		TEKT3	-5200.19	-5185.58	29.2175	0.15401	0.50561	6.46909e-08	3.07686e-06
		TFAP2D	-3457.3	-3452.95	8.68729	0.06364	0.18006	0.00320436	0.0323697
		TFB2M	-6056.12	-6050.93	10.3965	0.58249	1.08227	0.00126258	0.0163312
		TFPT	-2589.46	-2581.22	16.4719	0.16942	0.52802	4.93759e-05	0.0011992
		THBD	-7651.66	-7646.76	9.79208	0.19927	0.39914	0.00175265	0.021143
		THOC5	-4958.72	-4941.52	34.4133	0.04785	0.22145	4.45662e-09	2.74986e-07
		THRAP3	-6378.1	-6373.45	9.31049	0.09456	1.58912	0.00227845	0.0254362
		TIMM17B	-1511.41	-1507.35	8.11823	0.04351	0.21265	0.00438224	0.0410027
		TLDC1	-5830.13	-5826.16	7.94705	0.21859	0.49238	0.00481657	0.0439849
		TLR9	-8605.06	-8593.6	22.9267	0.22932	0.53567	1.683e-06	6.48488e-05
		TM2D2	-1987.77	-1965.88	43.775	0.06768	0.49671	3.68376e-11	3.23463e-09
		TM9SF1	-4442.18	-4433.43	17.489	0.05535	0.17262	2.88968e-05	0.000741253
		TMBIM6	-1959.36	-1951.96	14.7991	0.04695	0.26434	0.000119595	0.00249348
		TMCO4	-6749.91	-6742.85	14.1108	0.17127	0.33651	0.000172354	0.0033488
		TMEM120B	-3437.72	-3428.43	18.5721	0.09486	0.31028	1.636e-05	0.00045688
		TMEM184B	-3263.27	-3227.23	72.0853	0.02069	0.21224	0	0
		TMEM196	-1449.09	-1426.47	45.2478	0.03344	0.60802	1.73612e-11	1.61778e-09
		TMEM234	-1299.81	-1294.52	10.5834	0.20168	0.67461	0.00114105	0.0152117
		TMEM246	-3214.28	-3209	10.5589	0.02902	0.09564	0.0011563	0.0152812
		TMEM27	-2327	-2322.59	8.81935	0.26083	0.57675	0.00298053	0.0308597
		TMEM40	-2438.07	-2432.81	10.5111	0.25553	0.6451	0.00118662	0.0155693
		TMEM50B	-1529.9	-1516.3	27.2149	0.08292	0.57925	1.82048e-07	8.27097e-06
		TMOD1	-2839.61	-2830.54	18.1464	0.02505	0.11635	2.04556e-05	0.000557613
		TMX3	-2533.63	-2529.68	7.88661	0.10085	0.32351	0.00498022	0.0451632
		TNFRSF10B	-4163.88	-4159.31	9.15083	0.62082	1.72356	0.00248605	0.0267404
		TNK1	-5696.48	-5686.82	19.3221	0.15166	0.31887	1.10418e-05	0.000326323
		TNNI1	-1490.86	-1481.68	18.3551	0.01187	0.13217	1.83329e-05	0.000505788
		TNNT2	-2748.53	-2738.8	19.4662	0.05388	0.18756	1.02394e-05	0.000304581
		TOMM20	-1253.05	-1248.98	8.13005	0.07238	0.24274	0.00435375	0.0408198
		TOX4	-4904.95	-4897.59	14.725	0.06938	0.22922	0.000124384	0.00257568
		TPCN2	-8428.03	-8421.57	12.9185	0.24873	0.52341	0.00032535	0.00571365
		TPD52	-3067.75	-3062.98	9.53162	0.27192	0.59931	0.00201961	0.0235244
		TPI1	-1556.16	-1548.02	16.2985	0.06724	0.4212	5.41057e-05	0.00130025
		TPM2	-2837.83	-2832.51	10.6341	0.14011	0.41713	0.00111021	0.0149756
		TPP2	-8745.19	-8738.13	14.1364	0.03054	0.08545	0.000170022	0.00332472
		TPST2	-3545.61	-3526.4	38.4271	0.03811	0.20089	5.68384e-10	3.8448e-08
		TRABD	-3368.94	-3355.6	26.6975	0.05349	0.28087	2.37934e-07	1.04967e-05
		TRBV12-3	-1244.51	-1235.04	18.9384	0.05521	0.32479	1.35009e-05	0.000388928
		TRIM47	-3703.61	-3699.36	8.51887	0.0694	0.17737	0.00351483	0.0348128
		TRIM69	-5500.63	-5484.05	33.1593	0.21594	0.61502	8.49098e-09	4.90757e-07
		TRIM71	-5088.62	-5079.93	17.3899	0.02868	0.10093	3.04436e-05	0.000772252
		TSEN15	-1076.92	-1070.52	12.807	0.05634	0.31549	0.00034532	0.00597246
		TSKU	-3017.94	-3010.05	15.7812	0.13047	0.33792	7.11061e-05	0.00163975
		TSSK3	-1499.83	-1478.22	43.2183	0.06924	0.773	4.89607e-11	4.17859e-09
		TTC12	-7891.18	-7880.64	21.0783	0.26962	0.60313	4.40891e-06	0.000145877
		TTC9	-845.722	-819.753	51.9396	0.01475	0.79585	5.7232e-13	6.96857e-11
		TTLL5	-11440	-11435.9	8.11828	0.22838	2.3912	0.00438211	0.0410435
		TTLL7	-7915.81	-7909.65	12.3092	0.10485	0.21578	0.000450742	0.00723406
		TYW5	-3552.95	-3545.26	15.3846	0.2049	0.5835	8.77014e-05	0.00195339
		UBAP1	-4143.07	-4127.29	31.5734	0.16502	0.60449	1.9204e-08	1.03159e-06
		UBAP2	-11740.7	-11732.5	16.4038	0.28417	0.4939	5.11812e-05	0.00123321
		UBE2C	-1104.91	-1087.34	35.1509	0.02094	0.34402	3.05123e-09	1.93499e-07
		UBE2U	-3176.03	-3169.79	12.4866	0.77775	3.0024	0.000409874	0.00671987
		UBE3A	-5893.4	-5881.95	22.8981	0.05117	0.21361	1.7082e-06	6.55432e-05
		UBE3B	-8668.95	-8662.24	13.4201	0.08476	0.16867	0.000248945	0.00454674
		UBE4B	-3885.03	-3854.87	60.3218	0.05018	0.31593	7.99361e-15	1.43133e-12
		UBL3	-738.979	-734.753	8.45235	0.00908	0.54808	0.00364572	0.0359145
		UBXN11	-5253.89	-5249.77	8.24945	0.2692	0.50912	0.00407644	0.0388987
		UCHL1	-1232	-1209.22	45.5682	0.01979	0.45243	1.47412e-11	1.40226e-09
		UFSP2	-4881.95	-4868.73	26.4311	0.20027	0.54709	2.73104e-07	1.18761e-05
		UNC13D	-10447.8	-10443.3	9.16458	0.11214	0.2061	0.00246744	0.0266975
		UPB1	-3455.47	-3451.36	8.22311	0.11742	0.2253	0.00413603	0.039344
		UQCC2	-1296.26	-1292.34	7.83332	0.10054	0.27569	0.00512918	0.0462386
		USP47	-9748.39	-9743.83	9.12451	0.05129	0.10644	0.00252207	0.0269691
		USP6NL	-7688.46	-7682.63	11.6608	0.17478	0.36615	0.000638306	0.00957145
		VBP1	-726.723	-720.696	12.0544	0.03639	0.76738	0.000516709	0.00809363
		VGLL4	-2652.78	-2642.35	20.8681	0.0459	0.18275	4.92016e-06	0.000159329
		VPRBP	-9922.32	-9906.28	32.0755	0.0242	0.11396	1.48292e-08	8.15785e-07
		VPS16	-6693.54	-6671.16	44.7521	0.0539	0.2464	2.23626e-11	2.02193e-09
		VPS25	-1379.96	-1362.52	34.8887	0.01657	0.2532	3.49109e-09	2.19866e-07
		VPS72	-3409.9	-3378.24	63.3176	0.04936	0.40442	1.77636e-15	3.45142e-13
		VTI1B	-2129.99	-2122.08	15.8054	0.15144	0.46734	7.02011e-05	0.00162298
		WARS	-4332.84	-4327.3	11.0697	0.06759	0.23797	0.000877476	0.0124234
		WASF1	-3981.29	-3960.54	41.4825	0.02531	0.15842	1.18934e-10	9.36295e-09
		WDFY2	-3499.1	-3493.45	11.2866	0.04224	1.12079	0.000780693	0.0112449
		WDR48	-5466.48	-5450.32	32.3149	0.02612	0.13067	1.31107e-08	7.3452e-07
		WDR5	-2772.4	-2682.2	180.408	0.00103	0.49348	0	0
		WDR78	-9536.82	-9523.24	27.1598	0.23039	0.60942	1.87311e-07	8.46794e-06
		WDR93	-8094.54	-8084.97	19.137	0.40309	1.01619	1.21665e-05	0.000354966
		WDYHV1	-2592.6	-2585.93	13.3577	0.23259	1.04304	0.000257366	0.00468181
		WISP3	-185.523	-181.257	8.53214	0.02994	1.1451	0.0034893	0.0346727
		WLS	-4638.07	-4609.79	56.551	0.03987	0.29147	5.4734e-14	8.92555e-12
		WNT10A	-3058.19	-3048.83	18.7036	0.02256	1.01072	1.52697e-05	0.000430381
		WSCD2	-3926.41	-3906.5	39.8281	0.02785	0.1383	2.77321e-10	1.99409e-08
		WWOX	-3275.76	-3270.74	10.0243	0.06013	0.17097	0.00154488	0.0190905
		XBP1	-3008.73	-3003.7	10.0575	0.23117	0.48056	0.00151731	0.0188775
		XCR1	-3873.55	-3868.06	10.987	0.22211	0.61518	0.000917551	0.0129307
		YAF2	-1177.23	-1173.23	8.00035	0.09207	0.58043	0.00467683	0.0430966
		ZAK	-4197.28	-4136.86	120.84	0.03979	0.44162	0	0
		ZBTB43	-3747.19	-3738.73	16.9284	0.05001	0.21589	3.88162e-05	0.000971149
		ZCCHC8	-5975.16	-5969.46	11.4141	0.14047	0.38349	0.000728875	0.0105989
		ZDHHC13	-4547.42	-4526.37	42.0961	0.1789	0.64635	8.68958e-11	7.02241e-09
		ZDHHC8	-6913.4	-6904.69	17.4124	0.11556	0.28522	3.00853e-05	0.000767427
		ZDHHC9	-2158.57	-2152.57	11.9935	0.00723	0.09015	0.000533861	0.00826308
		ZFAND5	-1180.31	-1167.92	24.7938	0.06522	0.85776	6.3803e-07	2.64841e-05
		ZFP64	-4787.31	-4767.5	39.6192	0.05471	0.18829	3.08632e-10	2.18482e-08
		ZNF148	-4549.51	-4491.3	116.423	0.03476	0.36396	0	0
		ZNF316	-7664.24	-7657.82	12.8385	0.15161	0.27678	0.000339564	0.00590647
		ZNF317	-5745.71	-5729.38	32.6617	0.10032	0.35608	1.09678e-08	6.25988e-07
		ZNF324	-5651.43	-5644.18	14.5111	0.146	0.3187	0.000139335	0.00282129
		ZNF341	-5178.34	-5157.87	40.9391	0.05348	0.19292	1.57044e-10	1.18523e-08
		ZNF362	-2979.38	-2951.21	56.3464	0.00799	0.16078	6.08402e-14	9.74724e-12
		ZNF384	-4809.76	-4736.98	145.569	0.03828	0.56467	0	0
		ZNF462	-15147.7	-15141.7	11.898	0.06752	0.12069	0.00056194	0.00863912
		ZNF516	-11305	-11300.4	9.17596	0.12811	0.1997	0.00245215	0.0266267
		ZNF597	-1925.18	-1920.75	8.85546	0.08922	0.29291	0.00292213	0.0303929
		ZNF668	-4444.07	-4419.49	49.1734	0.03662	0.16178	2.34313e-12	2.45947e-10
		ZNHIT1	-1028.88	-1023.12	11.5219	0.05217	0.22819	0.000687815	0.0101636
		ZSWIM8	-15703.5	-15680.4	46.2601	0.1178	0.31638	1.03554e-11	1.00601e-09
		ZW10	-8042.97	-8028.08	29.7838	0.16128	0.42247	4.83017e-08	2.35878e-06
		ZWILCH	-5266.61	-5254.36	24.5123	0.21892	0.64943	7.38351e-07	3.03722e-05
