# Supplementary material for: Similar adaptative mechanism but divergent demographic history of four sympatric desert rodents in Eurasian inland
Source: Commun Biol. 2023 Jan 12;6:33. doi: 10.1038/s42003-023-04415-y (PMC9837166; doi:10.1038/s42003-023-04415-y)
Supplement: Supplementary file 12 — Supplementary Data 10 [file 42003_2023_4415_MOESM12_ESM.xlsx]

## Sheet: Supplementary Data 10
Supplementary Data 10. Rapidly evolving genes (n=583 ) in Phodopus roborovskii (P-value < 0.01, FDR < 0.05).
	Gene	-ln∙L(one∙ratio)	-ln∙L(two∙ratio)	LRT	ω (background)	ω (foreground)	P-value	FDR
	AACS	-5339.31	-5331.53	15.5513	0.05235	0.15367	8.02945e-05	0.00191745
	ABCB7	-5028.78	-5015.21	27.1326	0.10117	0.43968	1.89969e-07	8.41556e-06
	ABHD2	-3139.03	-3134.75	8.5524	0.01532	0.08975	0.00345066	0.0445043
	ACER1	-3079.62	-3074.92	9.40092	0.15154	0.38197	0.00216877	0.0312698
	ACTR8	-3773.01	-3761.79	22.4368	0.0291	0.16543	2.17168e-06	7.65936e-05
	ADAT2	-2405.92	-2399.31	13.229	0.16523	0.44807	0.000275651	0.00562967
	ADORA1	-3099.85	-3085.86	27.9682	0.05382	0.23097	1.23326e-07	5.76988e-06
	ADRA1D	-4251.86	-4239.54	24.642	0.05483	0.20868	6.90299e-07	2.75219e-05
	ADRA2B	-4647.63	-4609.76	75.748	0.10528	0.66973	0	0
	ADRB2	-3347.79	-3343.58	8.42249	0.09322	0.23195	0.00370607	0.0470702
	AJUBA	-3218.96	-3213.75	10.4089	0.10448	0.54564	0.00125412	0.0202114
	AKAP8L	-4117.71	-4113.28	8.86797	0.12817	0.34379	0.00290217	0.0389648
	AKAP9	-28159.5	-28146.8	25.3717	0.28136	0.56066	4.72801e-07	1.95297e-05
	AKIRIN2	-1332.8	-1323.08	19.4354	0.15912	0.89199	1.0406e-05	0.000314927
	ALDH16A1	-9189.92	-9181.09	17.6611	0.26269	0.51374	2.63971e-05	0.000731303
	ALG6	-6333.49	-6316.72	33.5487	0.21112	0.67822	6.9503e-09	4.11188e-07
	ALKBH8	-4325.37	-4321.01	8.73053	0.21187	0.55858	0.00312926	0.0414672
	AMZ2	-4091.1	-4083.63	14.939	0.24432	0.60188	0.000111044	0.00253934
	ANAPC11	-524.744	-514.883	19.7233	0.0001	0.46211	8.95051e-06	0.000275423
	ANKRA2	-2392.02	-2386.48	11.0948	0.0551	0.24581	0.000865724	0.0148665
	ANKRD2	-3222.66	-3213.3	18.7255	0.10676	0.33	1.50954e-05	0.000439444
	ANXA9	-3987.98	-3977.51	20.9359	0.27156	0.81257	4.74918e-06	0.000156093
	AP4M1	-4804.05	-4793.88	20.3521	0.1709	0.49005	6.44231e-06	0.000204415
	AQP2	-3622.42	-3611.15	22.5412	0.20358	0.61281	2.05685e-06	7.3966e-05
	ARFIP2	-1821.69	-1786.03	71.3321	0.01503	0.52601	0	0
	ARFRP1	-1602.94	-1572.16	61.5639	0.02153	0.51796	4.21885e-15	6.90836e-13
	ARHGAP21	-13089.5	-13084.4	10.2321	0.11503	0.23465	0.00138019	0.0218968
	ARHGEF1	-7436.1	-7419.48	33.2525	0.12791	0.32901	8.09344e-09	4.69727e-07
	ARHGEF17	-16477.8	-16463.1	29.3346	0.13719	0.31767	6.08998e-08	3.00242e-06
	ARHGEF3	-5134.48	-5082.8	103.356	0.06088	0.55052	0	0
	ARHGEF33	-5377.83	-5362.32	31.0218	0.07269	0.29583	2.55148e-08	1.35243e-06
	ARL15	-866.722	-858.923	15.5994	0.13901	0.75495	7.82804e-05	0.00188407
	ARL8B	-1309.35	-1282.35	54.0039	0.00415	0.61793	2.00062e-13	2.38256e-11
	ARMC8	-4349.55	-4328.44	42.2281	0.01261	0.27508	8.12234e-11	6.42085e-09
	ARNTL	-5639.45	-5633.85	11.1916	0.026	0.05643	0.00082168	0.0142166
	ARRDC2	-4623.87	-4618.51	10.7196	0.1577	0.42432	0.00106004	0.0175462
	ARRDC3	-4576.97	-4570.47	12.9855	0.03846	0.91227	0.000313912	0.00625777
	ASIC1	-5573.88	-5524.98	97.7943	0.07356	0.4235	0	0
	ATG5	-2352.9	-2325.74	54.3239	0.05727	0.52397	1.70086e-13	2.07959e-11
	ATP6AP1L	-4168.11	-4163.44	9.32895	0.27626	0.58183	0.00225562	0.032168
	AVPR1B	-4735.1	-4723.85	22.4964	0.17723	0.42936	2.10532e-06	7.48287e-05
	B3GNT5	-3954.48	-3944.27	20.4095	0.19015	0.55339	6.25185e-06	0.000200453
	BABAM1	-2977.36	-2969.31	16.1043	0.06572	0.20122	5.99475e-05	0.00151856
	BAHD1	-1372.17	-1366.87	10.5956	0.06635	0.3286	0.00113357	0.0185291
	BECN1	-2943.79	-2934.32	18.9343	0.03206	0.17468	1.35296e-05	0.000400213
	BNIP2	-3105.09	-3090.36	29.4541	0.0927	0.70257	5.72563e-08	2.86907e-06
	BPHL	-3437.63	-3433.11	9.03551	0.22876	0.52765	0.00264785	0.0363485
	BRS3	-3668.61	-3660.74	15.7374	0.23239	0.72971	7.27703e-05	0.00177474
	BTG3	-2468.91	-2434.87	68.0822	0.05118	0.52599	2.22045e-16	4.96622e-14
	C1QTNF7	-2200.09	-2195.91	8.35822	0.0429	9.23328	0.00383946	0.048164
	C8B	-7016.32	-7011.63	9.37851	0.30762	0.56087	0.00219544	0.0314566
	C8ORF88	-918.379	-909.464	17.8308	0.19277	1.80104	2.41444e-05	0.000672962
	CABP2	-2385.52	-2377.57	15.8868	0.11298	0.35697	6.72477e-05	0.00166216
	CACNG3	-2247.74	-2187.11	121.261	0.00849	0.66525	0	0
	CADM1	-2653.41	-2648.22	10.3944	0.09414	0.34166	0.00126397	0.0202988
	CADM2	-2525.97	-2515.53	20.8892	0.0079	0.25558	4.86629e-06	0.000158804
	CAMSAP2	-5097.9	-5080.18	35.4341	0.03246	0.14912	2.63826e-09	1.68006e-07
	CAPG	-3202.1	-3190.84	22.5184	0.06988	0.29055	2.0814e-06	7.42663e-05
	CAPZB	-1987.71	-1963.49	48.4355	0.01359	0.28476	3.41327e-12	3.26038e-10
	CCDC109B	-2816.79	-2812.45	8.68277	0.25203	0.84818	0.00321232	0.0423232
	CCDC148	-3915.23	-3910.88	8.69423	0.49564	6.38375	0.00319219	0.0421185
	CCDC169	-2448.75	-2440.96	15.5807	0.22428	0.83538	7.90562e-05	0.00189776
	CCDC23	-605.685	-595.96	19.4509	0.08615	1.5363	1.03221e-05	0.000313422
	CCDC64B	-5278.71	-5271.59	14.2294	0.09664	0.32372	0.00016182	0.00351633
	CCDC84	-3292.55	-3271.05	43.0179	0.15191	0.68603	5.42399e-11	4.32505e-09
	CCDC97	-2848.38	-2824.92	46.9088	0.06197	0.43321	7.43672e-12	6.75195e-10
	CCNL1	-1626.13	-1621.98	8.30678	0.12776	0.42136	0.00394973	0.0490773
	CCNT2	-5470.02	-5464.99	10.0556	0.17942	0.41512	0.00151883	0.0237269
	CCR10	-3705.58	-3660.5	90.1635	0.09132	0.67148	0	0
	CCSER2	-8619.53	-8608.02	23.0238	0.1891	0.48883	1.60008e-06	5.91642e-05
	CDC37L1	-2529.26	-2524.4	9.70256	0.15136	0.40998	0.00184011	0.0276167
	CDC42SE2	-904.516	-895.464	18.1022	0.07786	0.74755	2.09362e-05	0.00059438
	CDIP1	-1980.72	-1973.35	14.7397	0.14955	0.51945	0.000123417	0.00277386
	CELF5	-2992.87	-2960.18	65.3886	0.04209	0.36274	6.66134e-16	1.19773e-13
	CHCHD6	-1969.55	-1964.8	9.49206	0.23048	0.65868	0.00206363	0.0299422
	CHGA	-4701.81	-4696.72	10.1658	0.29421	1.02611	0.00143072	0.0225424
	CHRM1	-3649.35	-3636.4	25.8973	0.02756	0.1639	3.60064e-07	1.51458e-05
	CHRNA10	-4246.72	-4240.59	12.2686	0.09654	0.40302	0.000460635	0.00870932
	CHST11	-3320.64	-3312.28	16.7195	0.01834	0.99889	4.33338e-05	0.0011257
	CHST15	-3596.36	-3555.55	81.6136	0.06624	0.55016	0	0
	CIB2	-1392.45	-1376.03	32.8471	0.00861	0.35981	9.96997e-09	5.71404e-07
	CLCC1	-5718.45	-5712.3	12.3112	0.32383	0.8642	0.000450238	0.00856573
	CLIC1	-1978.44	-1969.8	17.2737	0.02422	0.16979	3.2364e-05	0.000875451
	CLPTM1	-5085.7	-5074	23.3952	0.04292	0.3853	1.31909e-06	5.01911e-05
	CNGA4	-3841.46	-3836.58	9.76006	0.05979	0.17702	0.00178344	0.0269426
	COL17A1	-13036.4	-13024	24.7071	0.19139	0.40477	6.6738e-07	2.67243e-05
	COL7A1	-30068.5	-30055.5	25.9487	0.29194	0.4979	3.50603e-07	1.48844e-05
	COL9A1	-5932.34	-5926.08	12.5333	0.14664	0.40088	0.000399761	0.00766906
	COX19	-651.518	-644.268	14.5008	0.05071	0.44486	0.000140096	0.00309563
	CPM	-4989.06	-4970.5	37.1172	0.14437	0.48614	1.1124e-09	7.44574e-08
	CREB3L4	-2802.15	-2796.17	11.9678	0.34253	0.87427	0.000541276	0.00998692
	CRIPT	-639.301	-622.357	33.8875	0.0051	0.52318	5.83939e-09	3.49982e-07
	CTDP1	-8538.35	-8521.84	33.0335	0.13828	0.38939	9.05838e-09	5.22424e-07
	CTF2	-1967.75	-1955.54	24.4214	0.12971	0.65085	7.74046e-07	3.07273e-05
	CTSF	-5349.84	-5344.78	10.1166	0.29185	0.59966	0.0014694	0.0230331
	CUEDC1	-3216.71	-3205.57	22.2808	0.09251	0.41232	2.35548e-06	8.27577e-05
	CWC15	-1390.09	-1363.4	53.3754	0.00245	0.26439	2.75557e-13	3.15858e-11
	CYB5R3	-3189.28	-3159.41	59.728	0.07191	0.5242	1.08802e-14	1.60921e-12
	CYP2E1	-4930.77	-4924.23	13.0785	0.17654	0.62317	0.000298704	0.00604661
	DBNDD1	-1028.88	-1020.17	17.4217	0.11976	0.72086	2.99384e-05	0.00081707
	DCAF12	-3165.19	-3160.77	8.85043	0.10107	0.35165	0.0029302	0.0392262
	DCX	-2932.99	-2897.05	71.8829	0.00902	0.31751	0	0
	DEPDC7	-5018.43	-5009.46	17.9511	0.1383	0.43053	2.26656e-05	0.000637558
	DHRS11	-1540.18	-1535.52	9.31268	0.09564	0.36803	0.00227573	0.0323542
	DHRS9	-3483.66	-3458.11	51.099	0.14174	0.82961	8.78186e-13	9.47408e-11
	DHX30	-9323.69	-9289.57	68.2492	0.02351	0.18973	2.22045e-16	4.96622e-14
	DIS3L2	-8172.86	-8167.05	11.6236	0.12594	1.25492	0.000651187	0.0116401
	DIXDC1	-6292.01	-6283.63	16.7674	0.12956	0.31367	4.22522e-05	0.00110072
	DMRT2	-3793.69	-3789.47	8.43667	0.14446	0.35961	0.00367729	0.0467694
	DMRTC2	-1613.78	-1607.72	12.1265	0.30374	0.93355	0.000497112	0.00932213
	DMTF1	-6253.15	-6232.61	41.0958	0.09012	0.40433	1.4495e-10	1.12643e-08
	DMTN	-3117.1	-3102.41	29.364	0.07751	0.37467	5.99804e-08	2.97308e-06
	DNAJB13	-3219.58	-3201.61	35.9588	0.0979	0.46421	2.01534e-09	1.29236e-07
	DNAJC18	-3387.53	-3361.47	52.1033	0.09121	0.47924	5.26468e-13	5.96013e-11
	DOK2	-4803.61	-4797.03	13.1525	0.28724	0.84251	0.00028713	0.00583811
	DPY19L3	-5818.16	-5801.14	34.04	0.11406	0.38648	5.39915e-09	3.27882e-07
	DUS3L	-6490.64	-6480.42	20.4434	0.08432	0.27366	6.14225e-06	0.000198326
	ECD	-2347.73	-2341.31	12.8373	0.26773	0.72219	0.000339774	0.00664334
	ECHS1	-2471.38	-2461.41	19.9324	0.12161	0.65008	8.02297e-06	0.000247713
	EDF1	-681.82	-664.676	34.2897	0.02419	0.67094	4.74899e-09	2.90321e-07
	EDRF1	-9938.93	-9922.93	31.9842	0.06509	0.22483	1.55429e-08	8.58606e-07
	EEF2K	-7005.93	-6990.38	31.0937	0.11074	0.35523	2.45863e-08	1.31079e-06
	EEFSEC	-5015.71	-5007.66	16.0979	0.07962	6.38171	6.01514e-05	0.00151535
	EIF2AK1	-4226.72	-4206.58	40.291	0.19768	0.92884	2.18819e-10	1.6182e-08
	EIF3L	-4257.9	-4241.95	31.8992	0.0069	0.08417	1.62387e-08	8.86361e-07
	EIF4ENIF1	-5994.06	-5985.37	17.3739	0.12006	0.3532	3.07011e-05	0.000832926
	EIF5B	-5431.54	-5421.86	19.3606	0.03376	0.14694	1.08218e-05	0.000326433
	ELK3	-3385.74	-3365.02	41.441	0.07831	0.50204	1.21485e-10	9.52155e-09
	ENGASE	-6406.81	-6401.74	10.1514	0.15774	0.30531	0.00144194	0.0226414
	EPN3	-3718.28	-3711.83	12.8941	0.08742	0.25263	0.000329621	0.00652835
	EVL	-3378.18	-3366.73	22.8953	0.06325	0.34642	1.71067e-06	6.22494e-05
	EXOC8	-3412.62	-3408.31	8.63693	0.32555	0.70433	0.00329415	0.0429082
	FAH	-2972.51	-2959.72	25.5878	0.09021	0.41423	4.22703e-07	1.76995e-05
	FAM134C	-3487.19	-3473.27	27.8304	0.14008	0.63591	1.32431e-07	6.13332e-06
	FAM168A	-2167.52	-2152.04	30.9592	0.00999	0.81123	2.6351e-08	1.38873e-06
	FAM19A3	-1495.97	-1486.45	19.0385	0.11674	0.49749	1.28109e-05	0.00038018
	FAM222B	-3751.83	-3738.23	27.1886	0.1516	0.67512	1.84546e-07	8.21501e-06
	FAM83H	-11537.2	-11529	16.3274	0.09828	0.24644	5.32892e-05	0.00135363
	FBLN1	-6963.88	-6940.99	45.7778	0.09488	0.29873	1.32453e-11	1.15676e-09
	FDFT1	-4273.05	-4253.89	38.3192	0.08934	0.55408	6.007e-10	4.23725e-08
	FGF4	-968.666	-962.508	12.3151	0.04202	0.31193	0.00044931	0.00856584
	FIG4	-6524.12	-6518.91	10.4143	0.05136	0.12342	0.00125041	0.0201871
	FKBP3	-1527.99	-1523.23	9.51291	0.07541	0.26679	0.00204031	0.0297451
	FLOT1	-3395.13	-3378.46	33.3389	0.01619	0.13958	7.74187e-09	4.55083e-07
	FNBP4	-8873.59	-8863.94	19.3073	0.12879	0.33547	1.11279e-05	0.000332388
	FNTB	-3707.5	-3697.69	19.6029	0.06444	0.25373	9.53248e-06	0.000291376
	FOSL2	-2308.11	-2298.97	18.2696	0.02727	0.17418	1.91745e-05	0.000549469
	FOXK1	-4365.92	-4360.79	10.2652	0.04676	0.18103	0.00135562	0.0216192
	FOXN4	-5095.3	-5086.05	18.5088	0.17174	0.47755	1.69119e-05	0.000490765
	FOXO4	-2961.85	-2953.29	17.1141	0.16626	0.53801	3.51996e-05	0.000935596
	FOXP1	-4978.18	-4930.78	94.7969	0.05631	0.51099	0	0
	FRS2	-3945.37	-3939.94	10.8754	0.05774	0.1372	0.000974495	0.0163366
	GABBR1	-6705.21	-6675.38	59.6541	0.03584	0.23537	1.13243e-14	1.64831e-12
	GALNS	-2758.91	-2742.75	32.3301	0.0869	0.48688	1.30086e-08	7.31832e-07
	GALNT15	-6840.94	-6829.13	23.6247	0.22357	0.4977	1.17074e-06	4.56839e-05
	GAN	-5945.52	-5936.31	18.4234	0.08267	0.24025	1.76873e-05	0.00051004
	GARNL3	-5484.42	-5457.34	54.1619	0.05357	0.33362	1.8463e-13	2.22771e-11
	GC	-4759.78	-4739.32	40.9227	0.21197	1.07453	1.58367e-10	1.21019e-08
	GDAP1	-2785.38	-2754.83	61.1014	0.05298	0.45788	5.44009e-15	8.75187e-13
	GFOD1	-2394.51	-2383.61	21.7878	0.01002	0.09796	3.0453e-06	0.000103427
	GFOD2	-3317.19	-3292.46	49.4614	0.02479	0.25162	2.02305e-12	2.03861e-10
	GJD4	-4802.2	-4796.74	10.9187	0.27056	0.76188	0.000952008	0.0160182
	GLO1	-2001.41	-1993.7	15.411	0.10434	0.38692	8.64814e-05	0.00202822
	GLRB	-5109.8	-5095.88	27.8485	0.01178	0.10552	1.31198e-07	6.10705e-06
	GM6484	-2832.84	-2819.1	27.4792	0.28519	1.49565	1.58796e-07	7.24458e-06
	GNAL	-1736.86	-1729.2	15.3268	0.00352	0.11334	9.04236e-05	0.00211527
	GNAT3	-3495.75	-3490.52	10.448	0.10079	0.34854	0.00122782	0.019963
	GNB1L	-4390.83	-4380.31	21.048	0.27116	0.71402	4.47928e-06	0.000148285
	GOLT1A	-1456.25	-1452.09	8.31466	0.09117	0.34705	0.00393263	0.0489311
	GOT2	-3230.3	-3216.88	26.8343	0.06303	0.2933	2.21669e-07	9.72585e-06
	GPAA1	-3820.8	-3801.33	38.9431	0.05504	0.30213	4.36336e-10	3.12594e-08
	GPC5	-2421.34	-2414.05	14.5848	0.0813	0.30244	0.000133992	0.00297507
	GRAMD3	-4091.6	-4085.06	13.0817	0.21669	0.57867	0.0002982	0.00604977
	GRIN1	-7214.42	-7192.22	44.3858	0.02352	0.18497	2.69634e-11	2.26839e-09
	GSR	-3978.44	-3956.23	44.4231	0.07054	0.51016	2.64548e-11	2.24621e-09
	GSTM5	-2081.95	-2073.91	16.078	0.09636	0.33393	6.07866e-05	0.00152716
	GTF2F2	-2584.84	-2573.28	23.1224	0.01197	0.4098	1.52006e-06	5.68936e-05
	GTF2H1	-4097.85	-4092.29	11.1183	0.06559	0.19376	0.000854788	0.0147062
	GUCD1	-1930.53	-1924.16	12.7314	0.07644	0.24591	0.000359561	0.00697077
	HARBI1	-2080.18	-2065.55	29.2445	0.11027	0.51198	6.37979e-08	3.07909e-06
	HDAC3	-3190.56	-3145.7	89.7173	0.00296	0.24759	0	0
	HDDC2	-1901.79	-1889.27	25.0418	0.09405	0.47038	5.61019e-07	2.27635e-05
	HDHD2	-2373.46	-2353.85	39.2265	0.1015	0.77476	3.77392e-10	2.72495e-08
	HENMT1	-1187.02	-1176.36	21.3152	0.11572	0.76848	3.89635e-06	0.000129925
	HEXDC	-4976.09	-4967.34	17.4986	0.1998	0.59828	2.87517e-05	0.000789381
	HHEX	-1356.03	-1347.35	17.3787	0.09411	0.4356	3.06238e-05	0.000833294
	HLF	-2290.43	-2286.14	8.58979	0.06976	999	0.00338054	0.0437229
	HM13	-2948.56	-2928.58	39.9631	0.04834	0.3547	2.588e-10	1.88349e-08
	HMBOX1	-2462.52	-2456.09	12.8625	0.03861	0.25362	0.000335232	0.00659673
	HNF1A	-5381.9	-5354.07	55.6734	0.03179	0.18214	8.54872e-14	1.08877e-11
	HOXB6	-2019.86	-2001.07	37.5845	0.03159	0.29748	8.7536e-10	6.03538e-08
	HOXC8	-1259.7	-1243.71	31.9923	0.03156	0.41161	1.54782e-08	8.60215e-07
	HTR2A	-3809.81	-3804.51	10.6033	0.08229	0.21379	0.00112887	0.0184852
	IARS2	-8145.5	-8137.68	15.6331	0.13079	0.28954	7.68958e-05	0.00185562
	IBTK	-10086.4	-10080.6	11.5718	0.19832	0.37726	0.000669578	0.0119224
	ICA1	-2610.71	-2592.69	36.0403	0.04753	0.33684	1.93282e-09	1.24817e-07
	ID2	-1003.24	-998.37	9.73698	0.03653	0.16493	0.00180597	0.0272381
	IDH3G	-2372.02	-2353.37	37.2999	0.028	0.28793	1.01292e-09	6.88036e-08
	IFRD1	-3183.81	-3178.07	11.4783	0.08257	0.39093	0.000704131	0.0124171
	IFRD2	-4132.53	-4114.94	35.1893	0.17034	0.71584	2.99159e-09	1.86618e-07
	IFT88	-6470.77	-6433.51	74.5095	0.04714	0.3724	0	0
	IGF1	-1944.12	-1937.07	14.1	0.19175	0.66733	0.00017334	0.00371385
	IGFBP1	-2918.73	-2914.24	8.99016	0.17807	0.36547	0.00271437	0.0369299
	IGHMBP2	-10626.1	-10620	12.203	0.1936	0.39592	0.000477122	0.008984
	IKBIP	-3409.83	-3405.6	8.46685	0.29813	0.62294	0.00361678	0.046192
	IL17RD	-6680.15	-6667.66	24.9711	0.14787	0.45459	5.81961e-07	2.35092e-05
	IL1RAP	-5610.03	-5578.39	63.2787	0.10852	0.47203	1.77636e-15	3.07343e-13
	IL2	-1972.67	-1968.13	9.07246	0.48876	1.63642	0.00259487	0.0357282
	IL34	-2266.4	-2259.52	13.7549	0.25494	1.23529	0.000208274	0.00438044
	IMPACT	-3370.18	-3352.88	34.5892	0.20296	0.96853	4.0716e-09	2.50581e-07
	ING4	-1692.22	-1659.36	65.7213	0.00384	0.45068	4.44089e-16	8.66446e-14
	ING5	-2056.47	-2051.96	9.03024	0.06907	0.21147	0.00265549	0.0363445
	INHBA	-2331.73	-2320.11	23.2415	0.03362	0.2689	1.42882e-06	5.36978e-05
	INIP	-824.362	-816.835	15.0551	0.03986	0.47906	0.000104416	0.00242404
	IPO9	-7091.73	-7059.15	65.1513	0.02576	0.19144	6.66134e-16	1.19773e-13
	IRF2BPL	-5197.45	-5127.57	139.768	0.0601	0.57333	0	0
	ISG20	-2309.29	-2302.37	13.85	0.16605	0.51833	0.000197997	0.00418349
	ISLR	-3441.54	-3436.02	11.0307	0.08831	0.27841	0.000896137	0.0153313
	ITGB1BP2	-2926.01	-2910.78	30.466	0.17899	0.75898	3.39761e-08	1.75034e-06
	JAZF1	-1169.07	-1160.67	16.7933	0.00757	3.41326	4.16803e-05	0.00109202
	JMJD6	-2789.82	-2756.58	66.4892	0.04038	0.43729	3.33067e-16	6.78716e-14
	KAT5	-2739.1	-2718.9	40.3979	0.00705	0.23706	2.07159e-10	1.54443e-08
	KCMF1	-2298.02	-2260.7	74.641	0.05378	0.7108	0	0
	KCNIP2	-2450.92	-2445	11.8369	0.09607	0.31302	0.000580685	0.0106073
	KCNQ1	-5760.26	-5736.48	47.5499	0.11121	0.4288	5.36204e-12	5.01734e-10
	KDELC1	-4403.14	-4391.83	22.6196	0.10957	0.4292	1.97455e-06	7.12859e-05
	KIAA1211	-16468.2	-16461.4	13.5917	0.27163	0.93374	0.000227187	0.00471335
	KIDINS220	-12384.9	-12380.3	9.25969	0.04243	0.09477	0.00234253	0.032997
	KIN	-1463.18	-1447.13	32.0917	0.08767	0.71797	1.47067e-08	8.22317e-07
	KLHDC9	-2509.37	-2501.16	16.405	0.23589	0.7323	5.11495e-05	0.00130652
	KLHL29	-6048.02	-6036.33	23.3719	0.02752	0.14453	1.33513e-06	5.05916e-05
	KRTCAP2	-1298.42	-1273.2	50.4336	0.02953	0.5407	1.23257e-12	1.28439e-10
	L3MBTL3	-4446.79	-4424.07	45.4483	0.05828	0.29885	1.56719e-11	1.35577e-09
	LDB1	-2283.86	-2246.9	73.9233	0.00535	0.33154	0	0
	LDHD	-4314.45	-4300.6	27.6992	0.14371	0.45062	1.41723e-07	6.49801e-06
	LECT2	-1550.33	-1545.25	10.1531	0.17081	0.58999	0.0014406	0.0226592
	LHX6	-2703.84	-2678.06	51.5679	0.0172	0.21744	6.91669e-13	7.73488e-11
	LHX9	-2179.9	-2174.69	10.4339	0.01351	0.11547	0.00123724	0.0200806
	LMF2	-5395.72	-5391.37	8.69461	0.18415	0.43504	0.00319152	0.0421704
	LOH12CR1	-1410.73	-1402.96	15.5448	0.01614	2.56802	8.05717e-05	0.00191907
	LRRC2	-4581.5	-4566.35	30.2886	0.16823	0.51594	3.72316e-08	1.90734e-06
	LRRFIP2	-4543.47	-4537.49	11.9692	0.22346	0.47427	0.000540862	0.0099994
	LZTFL1	-3012.61	-2999.34	26.5369	0.13919	0.6128	2.5855e-07	1.12365e-05
	LZTR1	-6670.83	-6643.54	54.5812	0.03917	0.22555	1.49214e-13	1.84904e-11
	MACROD1	-2247.25	-2228.18	38.1526	0.04543	0.34351	6.54217e-10	4.57952e-08
	MAN2B2	-10765.1	-10759.7	10.9523	0.17798	0.33717	0.000934866	0.0158168
	MAP1S	-11869.5	-11856.7	25.4944	0.13794	0.33574	4.43667e-07	1.84928e-05
	MAP2K3	-2906.26	-2881.24	50.0224	0.04438	0.39871	1.52001e-12	1.56612e-10
	MAP3K4	-14275.8	-14267.8	16.0518	0.08607	0.16395	6.16325e-05	0.00153163
	MAP7D1	-5278.86	-5269.49	18.7337	0.19922	0.45356	1.50301e-05	0.000438936
	MAPK1IP1	-2634.96	-2609.63	50.6679	0.28285	2.55696	1.0939e-12	1.153e-10
	MAZ	-2409.53	-2379.66	59.7524	0.03967	0.39974	1.07692e-14	1.61891e-12
	MBTPS1	-7594.17	-7551.82	84.7062	0.04334	0.33389	0	0
	MCMBP	-5378.33	-5356.78	43.0953	0.07373	0.46511	5.21367e-11	4.19381e-09
	MECR	-4086.16	-4077.23	17.8674	0.24242	0.64429	2.36847e-05	0.000664185
	MED23	-9034.75	-9024.29	20.9155	0.01986	0.0849	4.79992e-06	0.000157198
	MEF2C	-3529.45	-3521.21	16.4753	0.07587	0.31134	4.92878e-05	0.00126602
	MEF2D	-3919.84	-3894.44	50.7985	0.05832	0.48613	1.02351e-12	1.09135e-10
	METTL21B	-2235	-2227.29	15.4172	0.16514	0.48272	8.62019e-05	0.00202685
	METTL24	-1988.39	-1982.56	11.6513	0.08832	0.39778	0.000641569	0.0115131
	METTL5	-1429.83	-1423.84	11.9694	0.11513	0.45624	0.000540808	0.0100186
	MFSD11	-1821.37	-1808.26	26.2103	0.06909	0.46047	3.06188e-07	1.30593e-05
	MIC1	-3962.71	-3956.32	12.7796	0.0548	0.18744	0.000350418	0.00682236
	MLLT6	-9203.85	-9159.7	88.2979	0.10168	0.42068	0	0
	MMD	-1392.68	-1380.89	23.5832	0.06445	0.78935	1.19627e-06	4.58987e-05
	MOB4	-1891.4	-1886.51	9.79078	0.07195	0.23673	0.00175389	0.0266278
	MOV10	-8037.15	-8021.78	30.7471	0.12246	0.35554	2.93945e-08	1.54027e-06
	MPP3	-5659.61	-5649.42	20.39	0.08224	0.30084	6.31602e-06	0.000201804
	MRAS	-1658.82	-1636.92	43.808	0.02156	0.33946	3.6222e-11	3.0196e-09
	MRPL47	-2893.18	-2880.45	25.4535	0.16856	0.60816	4.53173e-07	1.88036e-05
	MRPS14	-1380.46	-1375.67	9.57953	0.16595	0.61767	0.00196759	0.0288223
	MSI1	-2650.33	-2606.67	87.3321	0.0266	0.63259	0	0
	MSI2	-1605.09	-1600.51	9.15474	0.12594	0.40057	0.00248075	0.0344673
	MSL3	-4639.12	-4622.46	33.3198	0.10764	0.46306	7.81829e-09	4.56648e-07
	MSLNL	-7730.47	-7721.46	18.0145	0.26236	0.582	2.19233e-05	0.000618575
	MSRB3	-1623.49	-1616.99	13.0128	0.11797	0.43177	0.000309364	0.00620758
	MTCP1	-783.556	-779.216	8.68033	0.1088	0.5357	0.00321663	0.0422586
	MTG1	-2893.18	-2887.3	11.7526	0.20138	0.80837	0.000607573	0.0109674
	MTX1	-2960.85	-2951.27	19.1677	0.12098	0.47703	1.19722e-05	0.000356446
	MUT	-5925.41	-5909.16	32.5106	0.04846	0.20666	1.18547e-08	6.71032e-07
	MVP	-4576.44	-4567.86	17.1637	0.07444	0.28829	3.42921e-05	0.000916789
	MYCBPAP	-11545.1	-11540.8	8.56963	0.27275	0.46862	0.00341817	0.0441473
	MYLIP	-3684.02	-3667.15	33.7408	0.03962	0.25979	6.29662e-09	3.74935e-07
	MYO15A	-2951.25	-2893.75	115.011	0.00549	0.38011	0	0
	MYZAP	-4480.08	-4469.88	20.3885	0.07751	0.26215	6.32084e-06	0.000201257
	NAA60	-1627.9	-1607.63	40.5381	0.02887	0.45354	1.92816e-10	1.44928e-08
	NABP1	-1970.41	-1965.58	9.6621	0.19369	0.56981	0.00188108	0.0280025
	NAGLU	-8444.69	-8437.69	13.9971	0.16381	0.33829	0.000183095	0.0039046
	NAT10	-8791.29	-8762.95	56.675	0.05534	0.27746	5.14033e-14	6.83143e-12
	NCAPG2	-9809.4	-9802.07	14.6543	0.21417	0.40411	0.000129142	0.00288837
	NCBP2	-1102.54	-1098.4	8.26951	0.01229	0.21152	0.00403163	0.0496909
	NDEL1	-2429.91	-2420.15	19.5183	0.04439	0.29697	9.96384e-06	0.00030355
	NDRG2	-3341.61	-3288.01	107.19	0.04932	0.63118	0	0
	NDUFS7	-2311.5	-2302.89	17.2175	0.08502	0.31866	3.33352e-05	0.000896433
	NEDD8	-594.018	-584.044	19.948	0.00694	0.59181	7.95773e-06	0.000247364
	NEK8	-6063.91	-6039.4	49.0149	0.06074	0.31148	2.54019e-12	2.45195e-10
	NET1	-4968.67	-4960.08	17.1834	0.11723	0.33575	3.39381e-05	0.000909978
	NETO1	-3919.34	-3910.55	17.5813	0.03596	2.68845	2.75279e-05	0.000760333
	NFAT5	-2107.73	-2102.99	9.49823	0.02219	0.21899	0.0020567	0.0299365
	NPAS3	-2975.13	-2964.26	21.729	0.0208	0.12627	3.14003e-06	0.000105861
	NPC2	-1914.98	-1910.34	9.28493	0.23998	0.73646	0.00231047	0.0325954
	NPY1R	-2776.3	-2762.81	26.9753	0.08442	0.35355	2.06069e-07	9.08486e-06
	NR1D1	-5129.93	-5119.61	20.6383	0.05684	0.23516	5.54743e-06	0.00018039
	NR1H2	-4616.79	-4574.41	84.7588	0.05888	0.34733	0	0
	NR2C2AP	-1153.71	-1147.06	13.3016	0.16998	0.89416	0.000265184	0.00544012
	NR5A2	-4483.62	-4478.61	10.025	0.13165	0.26056	0.00154429	0.0240426
	NR6A1	-3410.25	-3395.58	29.3287	0.04371	0.30046	6.10839e-08	2.9954e-06
	NRD1	-7726.76	-7719.78	13.9475	0.10332	0.26424	0.000187987	0.00398116
	NRF1	-4234.87	-4218.58	32.5723	0.11397	0.41629	1.14839e-08	6.54082e-07
	NRK	-14766.9	-14759.8	14.2066	0.38914	0.74723	0.000163794	0.00354244
	NSMAF	-7082.6	-7073.71	17.7824	0.12115	0.33324	2.47668e-05	0.000688217
	OCIAD1	-1928.37	-1923.06	10.618	0.20874	0.79916	0.00111994	0.0183718
	OLA1	-2455.4	-2449.26	12.283	0.02074	0.59789	0.000457104	0.00866042
	OPCML	-2061.15	-2047.79	26.7217	0.12422	0.69726	2.3497e-07	1.02604e-05
	OR1L4	-2899.19	-2889.16	20.049	0.14861	0.49332	7.54828e-06	0.000236238
	ORF11	-1350.7	-1343.28	14.8502	0.09807	0.43983	0.000116395	0.00264194
	OXNAD1	-3433.41	-3427.03	12.7741	0.3162	0.75552	0.000351455	0.00682806
	PACRG	-1820.61	-1790.89	59.4251	0.04791	0.807	1.26565e-14	1.81345e-12
	PACRGL	-1144.78	-1140.46	8.63932	0.14814	0.5624	0.00328984	0.042913
	PACSIN3	-3111.09	-3106.42	9.32997	0.04475	0.15855	0.00225436	0.0322002
	PAK4	-4433.84	-4429.6	8.47261	0.06365	0.16497	0.00360533	0.04611
	PAK7	-6645.12	-6640.81	8.62072	0.11475	1.17871	0.0033236	0.0431692
	PALM3	-8030.38	-8024.48	11.8073	0.37806	0.95793	0.000589999	0.0106923
	PARP12	-6788.62	-6776.05	25.1446	0.19199	0.45959	5.31874e-07	2.17736e-05
	PAX4	-3864.17	-3859.17	9.99408	0.29368	0.60735	0.00157044	0.024326
	PAX6	-2795.18	-2777.48	35.3906	0.00718	0.19451	2.69779e-09	1.70612e-07
	PBRM1	-11626.2	-11618.4	15.5196	0.0515	0.1317	8.16527e-05	0.00193978
	PBXIP1	-7301.91	-7292.52	18.7736	0.32865	0.73295	1.47191e-05	0.000432609
	PCBD1	-1000.59	-978.856	43.4634	0.00965	0.5787	4.31961e-11	3.53668e-09
	PCED1A	-3887.91	-3879.44	16.9486	0.19974	0.62098	3.84065e-05	0.00101495
	PCP4	-521.119	-515.389	11.4607	0.02475	0.48816	0.000710851	0.0125115
	PDCD10	-1411.68	-1378.87	65.612	0.00948	0.8885	5.55112e-16	1.06049e-13
	PDCD7	-1935.69	-1923.56	24.2684	0.13107	0.57825	8.38023e-07	3.31236e-05
	PDGFD	-3820.33	-3805.71	29.2323	0.15033	0.54194	6.42009e-08	3.08231e-06
	PEX1	-12354.3	-12346.9	14.7834	0.25705	0.45388	0.00012059	0.0027304
	PEX11G	-2360.92	-2356.78	8.28477	0.23213	0.52445	0.00399791	0.0495416
	PEX16	-3327.21	-3313.54	27.3401	0.11327	0.5949	1.70637e-07	7.70806e-06
	PGM3	-5337.2	-5331.2	11.9915	0.14735	0.33843	0.000534432	0.00994066
	PHACTR2	-5087.68	-5065.98	43.3943	0.234	0.93588	4.47489e-11	3.63139e-09
	PHEX	-4558.22	-4553.08	10.2695	0.04507	0.14004	0.00135246	0.0216063
	PHLDB3	-5225.43	-5220.62	9.6273	0.18431	0.43748	0.00191706	0.028354
	PICK1	-3314.89	-3301.92	25.9431	0.03659	0.24269	3.51638e-07	1.48596e-05
	PINX1	-2814.16	-2798.87	30.572	0.20797	0.87337	3.21711e-08	1.66672e-06
	PITPNC1	-1060.88	-1052.6	16.5624	0.06947	0.48694	4.70751e-05	0.00121258
	PJVK	-2738.46	-2733.25	10.4253	0.0318	0.16399	0.00124303	0.0201033
	PKNOX2	-3727.53	-3653.7	147.654	0.02082	0.6257	0	0
	PLA2G4F	-9511.97	-9504.97	14.0114	0.27635	0.71712	0.000181703	0.00388394
	PLEKHB2	-2054.18	-2029.59	49.1849	0.08658	0.81944	2.32947e-12	2.29691e-10
	PMCH	-1725.99	-1721.34	9.30101	0.13265	0.34424	0.00229028	0.0324103
	PNLDC1	-5540.87	-5515.23	51.2661	0.17051	0.67291	8.06577e-13	8.91122e-11
	POGZ	-15721.8	-15717.3	8.98618	0.10613	0.88132	0.00272029	0.0369009
	POLR3F	-2505.77	-2481.12	49.284	0.02256	0.36707	2.21456e-12	2.20734e-10
	PPP2R4	-2600.03	-2588.22	23.6143	0.06625	0.32624	1.17711e-06	4.57379e-05
	PRDX2	-1730.55	-1716.07	28.9683	0.05367	0.32557	7.35733e-08	3.49568e-06
	PRKAB1	-2104.35	-2096.52	15.6615	0.01793	0.14367	7.5749e-05	0.00183276
	PRMT8	-3125.72	-3113.3	24.8463	0.05445	0.25922	6.20882e-07	2.49714e-05
	PROSER2	-5135.39	-5125.72	19.3449	0.19599	0.53859	1.09109e-05	0.000328044
	PRSS22	-3466.97	-3458.24	17.4634	0.21609	0.59833	2.92888e-05	0.000801727
	PRSS33	-3061.27	-3046.88	28.7914	0.27002	1.10182	8.06097e-08	3.81026e-06
	PRSS38	-3920.67	-3912.37	16.601	0.34629	1.00187	4.61273e-05	0.00119151
	PRSS53	-5912.66	-5906.5	12.3271	0.22198	0.51972	0.000446435	0.00852876
	PSKH1	-3179.61	-3175.01	9.20286	0.03017	0.16394	0.00241638	0.0336751
	PSMD10	-1537.21	-1532.36	9.70049	0.12018	0.82707	0.00184218	0.0276027
	PSMD7	-2272.72	-2264.1	17.2528	0.00852	0.10504	3.27215e-05	0.000882517
	PSPC1	-2769.16	-2757.52	23.2779	0.02142	0.21492	1.40203e-06	5.2908e-05
	PTH1R	-4838.99	-4833.13	11.7143	0.06494	0.1921	0.000620203	0.0111515
	PTP4A1	-2356.05	-2351.59	8.91316	0.23156	0.60554	0.00283123	0.0381239
	PTPN5	-3901.43	-3886.94	28.9874	0.0965	0.37364	7.2852e-08	3.47944e-06
	PTRH1	-1527.05	-1516.04	22.0251	0.11064	0.87296	2.69106e-06	9.27708e-05
	PVRL3	-4632.39	-4599.06	66.642	0.13037	0.6305	3.33067e-16	6.78716e-14
	PWP2	-8814.69	-8772.54	84.3067	0.06343	0.32206	0	0
	PWWP2A	-3299.96	-3271.91	56.1086	0.07202	0.54229	6.86118e-14	8.86155e-12
	PXDN	-13322.9	-13286.9	72.091	0.04743	0.23631	0	0
	PXN	-2556.61	-2511.25	90.7239	0.01561	0.33784	0	0
	R3HDM4	-3120.09	-3106.46	27.2445	0.09027	0.42327	1.79286e-07	8.01975e-06
	RAB26	-2039.51	-2021.88	35.262	0.07198	0.43513	2.88203e-09	1.81015e-07
	RAB3GAP1	-7969.06	-7955.93	26.2668	0.07861	0.22823	2.97362e-07	1.28019e-05
	RABL3	-2189.57	-2165.9	47.3305	0.10427	0.74324	5.99709e-12	5.55488e-10
	RAI1	-13406.8	-13402.4	8.83868	0.15037	0.28192	0.00294912	0.0393646
	RALYL	-1564.55	-1556.79	15.518	0.0348	0.29398	8.17254e-05	0.00193649
	RASIP1	-5985.32	-5964.82	41.0072	0.1001	0.44153	1.51667e-10	1.16873e-08
	RASL10A	-1326.36	-1304.04	44.6501	0.0294	0.6442	2.35583e-11	2.01897e-09
	RASSF2	-3392.26	-3365.51	53.5066	0.06875	0.44272	2.57794e-13	2.99237e-11
	RASSF5	-2397.78	-2392.32	10.9302	0.14202	0.37738	0.000946118	0.0159777
	RASSF9	-4739.91	-4734.59	10.6307	0.15429	0.3913	0.00111224	0.0182782
	RBCK1	-3482.33	-3475.04	14.5851	0.05256	0.19456	0.00013397	0.0029818
	RBM15	-5276.73	-5252.14	49.1795	0.0535	0.31542	2.3358e-12	2.27865e-10
	RBM25	-4524.72	-4510.68	28.0722	0.00411	0.06238	1.16876e-07	5.49615e-06
	RBMS1	-3385.59	-3359.97	51.2465	0.08267	0.59062	8.14682e-13	8.89361e-11
	RBPJ	-3616	-3610.09	11.8253	0.02577	0.09049	0.000584302	0.0106522
	RBPMS2	-1526.98	-1520.51	12.9447	0.19356	0.69217	0.000320833	0.00636804
	RCAN2	-2186.01	-2162.67	46.6826	0.04888	0.37927	8.34666e-12	7.50381e-10
	RDH8	-3033.88	-3023.8	20.1599	0.14018	0.47448	7.12297e-06	0.00022369
	RECK	-9731.38	-9720.11	22.5376	0.08532	2.28432	2.06075e-06	7.38166e-05
	REEP2	-2242.72	-2235.91	13.6275	0.08715	0.32483	0.000222895	0.00464534
	REEP4	-2603.63	-2574.04	59.174	0.07378	0.67128	1.44329e-14	2.03615e-12
	RGCC	-1311.67	-1300.28	22.7924	0.06081	0.40149	1.80479e-06	6.54147e-05
	RGS14	-5322.91	-5315.38	15.0467	0.12887	0.30864	0.000104886	0.0024288
	RGS2	-1591.54	-1580.48	22.1184	0.04311	0.38851	2.56345e-06	8.93795e-05
	RGS5	-1788.73	-1778.56	20.3385	0.12126	0.50391	6.48829e-06	0.000205164
	RHPN1	-6323.03	-6318.33	9.39092	0.1617	0.33717	0.00218063	0.0313915
	RILPL1	-2501.35	-2488.24	26.2117	0.04369	0.22109	3.05959e-07	1.31105e-05
	RIMS3	-2587.98	-2561.19	53.5844	0.03178	0.37888	2.47691e-13	2.91195e-11
	RNF115	-1469.28	-1460.71	17.1437	0.11238	0.65161	3.46555e-05	0.000923811
	RNF122	-1055.15	-1033.37	43.5492	0.0161	0.42231	4.1344e-11	3.41554e-09
	RNF170	-1627.72	-1622.36	10.7167	0.1127	0.47037	0.0010617	0.017542
	RNF186	-2117.99	-2106.47	23.0393	0.20948	1.01968	1.58725e-06	5.89274e-05
	RNF216	-3922.28	-3905.29	33.9756	0.16883	0.63463	5.5808e-09	3.36684e-07
	RNF24	-1206.87	-1179.39	54.9736	0.03133	0.77085	1.22125e-13	1.53408e-11
	RNPEPL1	-2810.85	-2799.88	21.9482	0.03276	0.18831	2.80109e-06	9.62024e-05
	RORB	-3081.41	-3052.5	57.82	0.03183	0.34617	2.86438e-14	3.86269e-12
	RPL35	-722.625	-716.666	11.9185	0.01072	0.16296	0.00055579	0.0102341
	RPS13	-1382.63	-1358.55	48.164	0.02061	0.40315	3.9202e-12	3.706e-10
	RPS2	-1633.65	-1622.1	23.0944	0.00524	0.14555	1.54238e-06	5.74945e-05
	RPS7	-918.799	-907.002	23.5931	0.0001	0.12617	1.19015e-06	4.58558e-05
	RRAGC	-1779.82	-1741.83	75.9709	0.00316	0.79725	0	0
	RSRC2	-3574.56	-3534.19	80.7493	0.02287	0.26912	0	0
	RUVBL2	-2962.45	-2950.97	22.962	0.00247	0.05288	1.65231e-06	6.06069e-05
	RWDD2B	-3456.88	-3441.05	31.6622	0.23324	0.90174	1.83458e-08	9.9545e-07
	SACS	-35670.8	-35666.4	8.77003	0.06357	0.10321	0.00306221	0.0406963
	SAG	-2849.06	-2841.05	16.0138	0.10487	0.4425	6.28828e-05	0.00155847
	SARNP	-1652.66	-1645.35	14.6304	0.07879	0.50204	0.000130789	0.00291808
	SCRIB	-14031.6	-14019.8	23.4934	0.09076	0.28419	1.25341e-06	4.78905e-05
	SDHA	-5391.2	-5384.09	14.2232	0.08509	0.24668	0.000162359	0.00351969
	SEC22A	-2026.92	-2021.21	11.4232	0.06947	0.588	0.000725322	0.0127418
	SEMA4D	-8404.72	-8336.43	136.563	0.09715	0.54062	0	0
	SEPTIN9	-4958.82	-4935.29	47.0767	0.06289	0.25072	6.82632e-12	6.25973e-10
	SERPING1	-6176.04	-6170.12	11.8498	0.24145	0.49456	0.000576662	0.010576
	SESN1	-4110.5	-4094.54	31.915	0.03557	0.16194	1.6107e-08	8.84438e-07
	SETD8	-1891.8	-1880.77	22.0688	0.10755	0.58321	2.63055e-06	9.10269e-05
	SFXN1	-3046	-3040.23	11.5243	0.10485	0.29705	0.000686933	0.0121841
	SGK1	-3479.65	-3471.62	16.0586	0.03212	0.18918	6.14129e-05	0.00153032
	SH2B1	-6180.78	-6129.18	103.183	0.08939	0.6769	0	0
	SH3BGR	-2213.62	-2207.72	11.8158	0.18651	0.77002	0.000587314	0.0106859
	SH3BGRL2	-1022.9	-1017.15	11.4964	0.05897	0.2778	0.000697302	0.0123441
	SH3BGRL3	-842.414	-832.742	19.3447	0.05627	0.43883	1.09122e-05	0.000327011
	SH3D19	-7936.49	-7931.66	9.65469	0.27847	0.5051	0.00188869	0.0280701
	SHC3	-4324.56	-4315.35	18.4228	0.13023	0.36495	1.76932e-05	0.000508611
	SIRT5	-3365.96	-3360.45	11.0305	0.19491	0.53739	0.000896256	0.0153048
	SKA3	-5367.34	-5360.46	13.7625	0.45516	1.00531	0.000207435	0.00437282
	SKIV2L2	-8282.09	-8246.57	71.0422	0.02945	0.17627	0	0
	SLAMF8	-3224.94	-3220.68	8.51334	0.2817	0.64493	0.00352552	0.0452155
	SLC16A12	-4643.05	-4638.1	9.89428	0.16368	0.34358	0.00165793	0.025466
	SLC25A17	-1838.95	-1833.54	10.8314	0.05456	0.29814	0.000997911	0.0166077
	SLC26A5	-6627.16	-6608.08	38.1481	0.047	0.25104	6.55744e-10	4.55543e-08
	SLC35F4	-3871.87	-3866.05	11.6401	0.09693	0.3623	0.000645465	0.0115604
	SLC35G1	-3567.6	-3559.96	15.2835	0.25182	5.0689	9.25218e-05	0.00215884
	SLK	-12565.7	-12555.5	20.2843	0.23359	0.4779	6.67473e-06	0.000210334
	SMIM14	-1142.7	-1131.79	21.8061	0.14652	0.95022	3.01643e-06	0.000103211
	SMIM7	-929.527	-922.661	13.7307	0.03159	0.25111	0.000210973	0.00441694
	SMS	-2620.36	-2600.25	40.224	0.09537	0.54796	2.26448e-10	1.66122e-08
	SNAP47	-4035.77	-4027.73	16.0706	0.33538	0.83848	6.1023e-05	0.00152891
	SND1	-6301.33	-6269.55	63.5597	0.03391	0.25343	1.55431e-15	2.74097e-13
	SNPH	-4904.86	-4900.59	8.53111	0.09084	0.19239	0.00349127	0.0448389
	SNRK	-6679.22	-6668.15	22.1394	0.05221	0.17121	2.53552e-06	8.8743e-05
	SNRNP48	-3125.62	-3119.04	13.1569	0.13026	0.43323	0.000286456	0.00583734
	SNRPB	-1653.87	-1649.11	9.52074	0.0096	0.13238	0.00203163	0.0296656
	SNRPD1	-949.926	-938.069	23.7142	0.0001	0.16903	1.11754e-06	4.39822e-05
	SNRPG	-548.001	-542.115	11.7709	0.0001	0.13007	0.000601647	0.0108819
	SNX33	-3511.33	-3505.92	10.8207	0.02627	0.1128	0.00100369	0.0166736
	SORBS2	-4320.47	-4312.6	15.7289	0.10123	0.28418	7.30998e-05	0.00177805
	SORBS3	-6327.26	-6322.51	9.49736	0.23609	0.46805	0.00205768	0.0299031
	SPACA3	-1749.54	-1745.33	8.40991	0.34128	1.05795	0.00373182	0.0473316
	SPATA19	-1825.16	-1818.3	13.7224	0.26963	0.94004	0.000211915	0.00442656
	SPATA6	-1666.65	-1654.84	23.6052	0.09091	0.49482	1.18267e-06	4.57599e-05
	SPG7	-6692.56	-6681.67	21.7848	0.10604	0.3451	3.05006e-06	0.000103207
	SPNS1	-3482.94	-3449.7	66.4703	0.0393	0.41763	3.33067e-16	6.78716e-14
	SPO11	-3673.5	-3650.5	46.0011	0.13205	0.70435	1.18185e-11	1.04208e-09
	SPON1	-1808.34	-1789.86	36.9729	0.03649	0.37124	1.1978e-09	7.95932e-08
	SPTY2D1	-5418.31	-5413.18	10.2577	0.2575	0.46029	0.00136117	0.02167
	SRBD1	-9158.13	-9153.79	8.68164	0.15755	0.26934	0.00321432	0.0422888
	SRL	-3411.25	-3403.04	16.4204	0.03557	0.19563	5.07359e-05	0.00129958
	SRR	-1955.05	-1947.85	14.393	0.13241	0.58646	0.000148351	0.00325448
	SRSF3	-1080.79	-1062.09	37.3976	0.00306	0.2605	9.63417e-10	6.59294e-08
	SSBP4	-3030.37	-3019.88	20.9882	0.1453	0.65163	4.62112e-06	0.000152431
	ST6GALNAC3	-2906.53	-2892.66	27.7389	0.08968	0.44103	1.38843e-07	6.39796e-06
	STK24	-3787.48	-3780.1	14.7728	0.06442	0.21019	0.000121269	0.00273902
	STK25	-2687.1	-2650.21	73.7831	0.02449	0.37648	0	0
	STMN4	-1378.25	-1370.62	15.2692	0.00903	0.12353	9.32251e-05	0.00216973
	STX2	-2612.69	-2606.19	12.998	0.06979	0.21847	0.000311823	0.00622966
	STX7	-2553.48	-2542.69	21.5919	0.09542	0.36126	3.37265e-06	0.000112873
	SUN2	-7331.53	-7324.2	14.6661	0.13584	0.30552	0.000128332	0.00287728
	SUPT3H	-3114.69	-3103.8	21.7945	0.11582	0.41748	3.03462e-06	0.000103448
	SVOP	-4657.01	-4627.89	58.2325	0.03052	0.21624	2.33147e-14	3.19098e-12
	SYP	-2387.4	-2380.41	13.9805	0.05476	0.21837	0.000184716	0.00393003
	SYT4	-2873.6	-2862.96	21.2807	0.08928	0.40324	3.96715e-06	0.000131807
	SYTL4	-4110.65	-4105.25	10.8021	0.13703	0.40104	0.00101388	0.0168124
	SZRD1	-1076.73	-1065.49	22.4919	0.08145	1.19012	2.11033e-06	7.4717e-05
	TAB1	-4180.89	-4169.42	22.9535	0.03516	0.1993	1.65966e-06	6.06337e-05
	TAF5	-3510.88	-3476.73	68.2965	0.01171	0.27216	2.22045e-16	4.96622e-14
	TBC1D17	-3049.51	-3045.25	8.53928	0.0685	0.22324	0.00347564	0.0447007
	TBX10	-2538.83	-2524.09	29.4893	0.06614	0.31106	5.62271e-08	2.83298e-06
	TDRKH	-5252.99	-5242.77	20.4222	0.14701	0.40678	6.21061e-06	0.000199829
	TEAD2	-3713.63	-3699	29.2568	0.06144	0.26356	6.3392e-08	3.07569e-06
	TECPR2	-12952	-12940.2	23.6332	0.14425	0.30928	1.16559e-06	4.56771e-05
	TET1	-24904.8	-24899.7	10.0265	0.4103	0.62614	0.00154305	0.0240643
	TEX261	-1278.92	-1258.59	40.6506	0.02591	0.45203	1.82031e-10	1.37952e-08
	TFAP2D	-3316.56	-3311.06	10.9827	0.05297	0.20317	0.000919644	0.0156459
	THOC6	-2499.37	-2494.32	10.1106	0.06678	0.24284	0.00147419	0.0230689
	TMCO3	-7277.38	-7252.52	49.725	0.11836	0.67306	1.76881e-12	1.80222e-10
	TMCO5B	-3243.11	-3238.21	9.78615	0.43164	1.0457	0.00175831	0.0266508
	TMED1	-2194.83	-2183.33	23.0028	0.05308	0.30651	1.61764e-06	5.95732e-05
	TMED3	-2293.32	-2260.2	66.2393	0.06059	0.57697	4.44089e-16	8.66446e-14
	TMED7	-1150.4	-1144.78	11.2355	0.04696	0.30286	0.00080247	0.0139105
	TMEM120B	-3294.8	-3288.37	12.8504	0.09337	0.26709	0.000337405	0.00662527
	TMEM178B	-1696.71	-1649.53	94.3682	0.0001	0.25427	0	0
	TMEM18	-1315.73	-1307.8	15.8519	0.14304	0.82752	6.84967e-05	0.00167945
	TMEM196	-1425.82	-1395.79	60.0637	0.03315	1.06265	9.10383e-15	1.39137e-12
	TMEM255A	-3017.69	-2985.08	65.2221	0.07724	0.72247	6.66134e-16	1.19773e-13
	TMEM50B	-1525.87	-1516.76	18.2245	0.07432	0.34903	1.96338e-05	0.000560879
	TMEM59	-2176.23	-2169.1	14.2616	0.0869	0.55365	0.000159075	0.00346489
	TMPRSS11F	-3034.62	-3019.97	29.2929	0.12067	0.49706	6.22217e-08	3.03496e-06
	TNNI2	-1468.54	-1457.49	22.0868	0.01394	0.11462	2.6059e-06	9.05154e-05
	TNNT3	-2692.49	-2685.2	14.5805	0.07221	0.25567	0.000134297	0.00297465
	TNRC18	-22110.2	-22106	8.28395	0.10306	0.15849	0.00399971	0.0494971
	TOM1L2	-4483.47	-4470.88	25.1886	0.10369	0.48539	5.1988e-07	2.1378e-05
	TOMT	-1876.5	-1870.02	12.9597	0.17063	0.66669	0.000318266	0.0063308
	TOR1A	-2888.73	-2879.8	17.8464	0.03849	0.20908	2.39474e-05	0.000669506
	TOR1B	-3587.74	-3577.49	20.5075	0.11512	0.62007	5.93994e-06	0.000192471
	TOX2	-5121.44	-5113.09	16.7124	0.14561	0.37721	4.34956e-05	0.00112671
	TOX3	-3134.51	-3120.8	27.4119	0.05543	0.45107	1.64417e-07	7.46388e-06
	TPCN1	-7586.61	-7567.24	38.7293	0.0804	0.28339	4.86847e-10	3.46077e-08
	TPM2	-2824.88	-2819.96	9.83597	0.14813	0.51846	0.00171132	0.0261984
	TPP2	-8629.02	-8611.64	34.77	0.03048	0.19162	3.71042e-09	2.29896e-07
	TRAPPC4	-1232.28	-1223.81	16.937	0.02235	0.3239	3.86407e-05	0.00101821
	TRIM42	-7154.6	-7148.98	11.2524	0.09643	0.20642	0.000795199	0.0138106
	TRIM54	-2902.35	-2895.15	14.4123	0.02944	0.13874	0.000146842	0.00322912
	TRMT6	-4021.08	-4012.55	17.0674	0.17147	0.56177	3.60758e-05	0.000956113
	TRPT1	-1733.16	-1727.72	10.8773	0.24392	1.12622	0.000973476	0.0163494
	TSPAN8	-3102.03	-3096.6	10.8627	0.33327	0.88581	0.000981182	0.0164187
	TSPAN9	-2444.82	-2426.66	36.3224	0.05115	0.29411	1.67229e-09	1.10323e-07
	TTC28	-6035.25	-5961.8	146.904	0.03104	0.40475	0	0
	TTR	-1426.95	-1412.26	29.3782	0.13046	0.91805	5.9543e-08	2.96744e-06
	TYW5	-3500.73	-3495.07	11.3207	0.20142	0.50375	0.00076647	0.0133622
	UBL3	-962.502	-952.479	20.0465	0.04336	0.47611	7.55834e-06	0.000235748
	UCK1	-2549.74	-2534.68	30.1104	0.10162	0.59318	4.08138e-08	2.07924e-06
	UNKL	-3275.27	-3265.9	18.7528	0.11358	0.41594	1.48808e-05	0.000435966
	UNPROB1	-2420.12	-2415.38	9.48668	0.3073	1.01361	0.00206969	0.0299827
	USO1	-6845.21	-6827.18	36.0614	0.0506	0.22819	1.912e-09	1.24348e-07
	USP19	-11940.8	-11934.1	13.2695	0.13219	0.26553	0.000269754	0.00552153
	UTP11L	-2148.4	-2141.17	14.4671	0.09313	0.33851	0.000142627	0.00314396
	UXS1	-2035.11	-2004.6	61.0201	0.01158	0.28063	5.66214e-15	8.95203e-13
	VCPKMT	-2226.58	-2221.64	9.87373	0.15043	0.55538	0.00167656	0.0257091
	VGLL4	-2694	-2664.81	58.3881	0.04723	0.472	2.15383e-14	2.99252e-12
	VPS16	-6530.6	-6523.53	14.1282	0.05574	0.18535	0.000170768	0.00367593
	VPS72	-2848.25	-2843.75	9.00506	0.05531	0.19768	0.00269233	0.0366844
	VWC2	-1755.77	-1748.71	14.1109	0.05352	0.2012	0.000172339	0.00370106
	WASF2	-3531.18	-3524.44	13.481	0.11488	0.39616	0.000240987	0.00496595
	WASF3	-4583.67	-4547.28	72.7746	0.07473	0.60367	0	0
	WBP2	-2071.33	-2058.13	26.3969	0.06614	0.39164	2.77992e-07	1.20245e-05
	WDR46	-2276.39	-2271.11	10.5638	0.08462	0.23871	0.00115324	0.018817
	WDR5	-2769.81	-2697.24	145.137	0.00099	0.36684	0	0
	WIPI1	-3729.4	-3710.83	37.1348	0.09303	0.38462	1.10237e-09	7.43286e-08
	WIZ	-15309.7	-15304.8	9.77924	0.17341	0.32314	0.00176494	0.026707
	XPNPEP1	-6051.09	-6044.22	13.7446	0.08529	0.20028	0.000209417	0.0043944
	YARS	-4457.66	-4441.88	31.5596	0.07612	0.3163	1.93408e-08	1.04326e-06
	YIPF6	-2787.91	-2775.34	25.1328	0.11274	0.47457	5.35139e-07	2.18099e-05
	YPEL4	-975.977	-942.209	67.5354	0.00814	0.92727	2.22045e-16	4.96622e-14
	ZBTB16	-4051.87	-4007.9	87.9386	0.03135	0.36096	0	0
	ZBTB38	-11838.8	-11834.7	8.37093	0.19403	0.3591	0.0038127	0.0478938
	ZBTB8OS	-1561.29	-1533.16	56.2564	0.05095	0.8637	6.36158e-14	8.33367e-12
	ZC3H8	-2685.32	-2677.39	15.8764	0.27302	1.03932	6.7616e-05	0.00166677
	ZCCHC14	-8358.57	-8328.38	60.3719	0.08982	0.39201	7.77156e-15	1.20789e-12
	ZDHHC1	-3893.81	-3888.24	11.1367	0.15356	0.43889	0.000846341	0.0146157
	ZDHHC13	-3362.09	-3352.84	18.4848	0.15556	0.39362	1.7126e-05	0.000495413
	ZDHHC15	-2168.23	-2161.81	12.8426	0.08894	0.37831	0.000338815	0.00663874
	ZDHHC16	-2890.59	-2875.24	30.7065	0.05463	0.3638	3.00157e-08	1.56389e-06
	ZDHHC17	-1276.14	-1244.64	63.0142	0.01339	0.79267	1.9984e-15	3.39358e-13
	ZFP41	-2184.44	-2175.03	18.8219	0.15835	0.53696	1.43512e-05	0.000423153
	ZFP64	-4857.99	-4842.33	31.3363	0.05529	0.16237	2.16983e-08	1.16359e-06
	ZMAT4	-2077.92	-2046.75	62.3429	0.05177	0.57041	2.88658e-15	4.81272e-13
	ZNF148	-4482.3	-4431.71	101.191	0.03374	0.45619	0	0
	ZNF212	-4274.25	-4269.85	8.80763	0.12771	0.35023	0.00299973	0.0399819
	ZNF263	-3821.62	-3807.98	27.2931	0.2295	0.69271	1.74834e-07	7.85898e-06
	ZNF277	-3480.23	-3474.59	11.2948	0.16911	0.41132	0.000777231	0.0135241
	ZNF280B	-7118.59	-7111.14	14.9114	0.35076	0.67468	0.000112678	0.00257028
	ZNF385B	-3841.4	-3807.72	67.3557	0.08561	0.68152	2.22045e-16	4.96622e-14
	ZNF420	-5509.63	-5504.2	10.8603	0.34115	0.63954	0.000982485	0.0164105
	ZNF512B	-6565.08	-6559.72	10.7082	0.12055	0.3024	0.00106662	0.0175916
	ZNF618	-6729.13	-6695.82	66.6223	0.02329	0.21287	3.33067e-16	6.78716e-14
	ZNF653	-1621.88	-1616.02	11.7212	0.07429	999	0.000617925	0.0111324
	ZNF775	-5967.18	-5960.77	12.8367	0.12987	0.46772	0.000339883	0.00663132
	ZPLD1	-3699.45	-3676.19	46.5248	0.08979	0.55491	9.04676e-12	8.05425e-10
