# Supplementary material for: Similar adaptative mechanism but divergent demographic history of four sympatric desert rodents in Eurasian inland
Source: Commun Biol. 2023 Jan 12;6:33. doi: 10.1038/s42003-023-04415-y (PMC9837166; doi:10.1038/s42003-023-04415-y)
Supplement: Supplementary file 13 — Supplementary Data 11 [file 42003_2023_4415_MOESM13_ESM.xlsx]

## Sheet: Supplementary Data 11
Supplementary Data 11. Functional enrichments of KEGG pathways (P-value < 0.05 in DS, OS, MM, P-value < 0.1 in PR) of Positively Selected Genes (PSGs) and Rapidly Evolved Genes (REGs) in the four desert rodents. Although the arachidonic acid metabolic pathway is not significant, it is still shown here.
	Term	ID	Dipus sagitta		Orientallactaga sibirica		Meriones meridianus		Phodopus roborovskii
			Count	P-Value	Count	P-Value	Count	P-Value	Count	P-Value
	Cytokine-cytokine receptor interaction	mmu04060	33	9.88262e-05	32	0.000258008	28	0.000137003	24	0.000424358
	Metabolic pathways	mmu01100	148	1.03298e-12	154	5.18247e-14	114	3.64157e-09	94	5.47775e-07
	Thermogenesis	mmu04714	29	4.1867e-05	29	5.21906e-05	19	0.00651072	14	0.0517798
	Non-alcoholic fatty liver disease (NAFLD)	mmu04932	15	0.0176695	18	0.00206076	15	0.00297845	11	0.0275436
	Arachidonic acid metabolism	mmu00590	7	0.195372	4	0.688418	6	0.183424	5	0.232561
	Base excision repair	mmu03410	10	5.43419e-05	6	0.0154363	5	0.0213715
	Carbon metabolism	mmu01200	15	0.00298124	16	0.00137896	15	0.000392653
	Cell cycle	mmu04110	16	0.00141471	16	0.00160618	10	0.0424681
	Citrate cycle (TCA cycle)	mmu00020	6	0.0101508	6	0.010753	9	2.93127e-05
	Glycerolipid metabolism	mmu00561	9	0.0073106	8	0.0213495	7	0.0192494
	Glycerophospholipid metabolism	mmu00564	18	1.35988e-05	12	0.00828871	12	0.00147014
	Oxidative phosphorylation	mmu00190	15	0.00697843	16	0.00349149	12	0.0150794
	Protein processing in endoplasmic reticulum	mmu04141	19	0.00172593	20	0.000875127	14	0.0125298
	Pathways in cancer	mmu05200	52	3.85266e-05	40	0.0226573	32	0.0353712
	Homologous recombination	mmu03440	7	0.00877129	8	0.00275601			7	0.00132329
	MAPK signaling pathway	mmu04010	41	9.37435e-08	32	0.000231251			20	0.007754
	PI3K-Akt signaling pathway	mmu04151	38	7.94251e-05	33	0.00247916			20	0.0450545
	Spliceosome	mmu03040	16	0.0028938	14	0.0155953			9	0.0620914
	Glycosylphosphatidylinositol (GPI)-anchor biosynthesis	mmu00563	8	0.000158174			7	0.000232809	4	0.0176213
	Longevity regulating pathway	mmu04211	13	0.00167386			8	0.0438838	7	0.0537696
	p53 signaling pathway	mmu04115	12	0.000750467			9	0.00479229	7	0.0193363
	Autophagy - animal	mmu04140			20	6.08966e-05	13	0.00519789	9	0.0557307
	Cholesterol metabolism	mmu04979			7	0.0209281	10	0.000111585	5	0.040027
	Huntington disease	mmu05016			21	0.00269416	16	0.011182	13	0.0308817
	Lysosome	mmu04142			17	0.0006925	15	0.00049594	9	0.0443155
	Parkinson disease	mmu05012			17	0.00295649	14	0.00479716	10	0.0446463
	Fanconi anemia pathway	mmu03460	8	0.00814004	11	0.000225881
	Insulin signaling pathway	mmu04910	17	0.00199386	18	0.000959238
	Mismatch repair	mmu03430	8	7.60928e-05	6	0.0022427
	Non-homologous end-joining	mmu03450	5	0.00144913	4	0.008742
	RNA transport	mmu03013	19	0.00221546	24	3.18113e-05
	Ubiquitin mediated proteolysis	mmu04120	17	0.00186167	17	0.00211969
	Antifolate resistance	mmu01523	6	0.00778484			4	0.0463416
	Glioma	mmu05214	10	0.00898958			7	0.0469246
	Jak-STAT signaling pathway	mmu04630	19	0.00195783			18	0.00044953
	Neurotrophin signaling pathway	mmu04722	17	0.000469757			11	0.0177206
	Th1 and Th2 cell differentiation	mmu04658	12	0.0034832			9	0.0152249
	Th17 cell differentiation	mmu04659	13	0.004442			9	0.0351093
	Circadian rhythm	mmu04710	7	0.00196192					4	0.030016
	Maturity onset diabetes of the young	mmu04950	6	0.00501847					5	0.00476291
	Primary immunodeficiency	mmu05340	8	0.00124706					5	0.0136995
	Rap1 signaling pathway	mmu04015	22	0.00330869					15	0.0153529
	Ras signaling pathway	mmu04014	32	3.06905e-06					17	0.00727557
	RNA degradation	mmu03018	11	0.00657162					8	0.0144293
	TNF signaling pathway	mmu04668	17	0.000230707					8	0.0623788
	Calcium signaling pathway	mmu04020			18	0.0201565	18	0.00241886
	Ribosome	mmu03010			20	0.00189843	14	0.020995
	Amino sugar and nucleotide sugar metabolism	mmu00520			7	0.0209281			6	0.0121807
	Autophagy - other	mmu04136			7	0.00288395			4	0.0361089
	Peroxisome	mmu04146			13	0.00107139			13	3.37296e-05
	Sphingolipid metabolism	mmu00600			8	0.00638508			5	0.0373554
	Transcriptional misregulation in cancer	mmu05202			21	0.00141855			14	0.00977986
	Complement and coagulation cascades	mmu04610					8	0.039604	7	0.0490341
	Mitophagy - animal	mmu04137					8	0.00755941	6	0.0335354
	Neuroactive ligand-receptor interaction	mmu04080					22	0.0451611	26	0.000784076
	Prostate cancer	mmu05215					9	0.0271625	8	0.0310962
	Viral protein interaction with cytokine and cytokine receptor	mmu04061					9	0.0368716	8	0.041176
