# Supplementary material for: Similar adaptative mechanism but divergent demographic history of four sympatric desert rodents in Eurasian inland
Source: Commun Biol. 2023 Jan 12;6:33. doi: 10.1038/s42003-023-04415-y (PMC9837166; doi:10.1038/s42003-023-04415-y)
Supplement: Supplementary file 14 — Supplementary Data 12 [file 42003_2023_4415_MOESM14_ESM.xlsx]

## Sheet: Supplementary Data 12
Supplementary Data 12. Functional enrichments of the Biological Process Gene Ontology (GO) terms (FDR < 0.01) of Positively Selected Genes (PSGs) and Rapidly Evolved Genes (REGs) in the four desert rodents. As the P values in the results are all smaller than the FDR values, we show only the FDR values.
	Term	ID	Dipus sagitta		Orientallactaga sibirica		Meriones meridianus		Phodopus roborovskii
			Count	FDR	Count	FDR	Count	FDR	Count	FDR
	negative regulation of transcription by RNA polymerase II	GO:0000122	90	2.37285e-07	99	8.35054e-10	79	8.57915e-08	70	2.18733e-07
	immune system process	GO:0002376	66	4.44043e-09	48	0.00240419	44	0.000299813	45	4.86167e-06
	DNA repair	GO:0006281	58	3.48326e-10	59	1.90683e-10	37	0.000182534	32	0.000687705
	regulation of transcription, DNA-templated	GO:0006355	123	3.06087e-12	114	3.29145e-09	90	5.09542e-07	87	6.17364e-09
	proteolysis	GO:0006508	48	0.00731958	53	0.000736908	42	0.00486839	39	0.00215098
	lipid metabolic process	GO:0006629	62	2.53379e-06	67	8.94133e-08	48	0.000156124	44	9.53035e-05
	apoptotic process	GO:0006915	68	2.15507e-07	60	7.88625e-05	57	1.25837e-06	63	2.74005e-11
	cellular response to DNA damage stimulus	GO:0006974	66	6.24386e-09	67	3.87072e-09	51	2.18867e-06	48	4.72506e-07
	cell cycle	GO:0007049	87	1.17895e-12	96	4.31414e-16	67	6.35601e-09	61	5.70521e-09
	signal transduction	GO:0007165	93	0.00152985	112	2.32324e-07	81	0.000530763	66	0.00826505
	multicellular organism development	GO:0007275	137	1.38081e-16	127	9.90005e-13	80	0.000211084	93	1.13799e-10
	nervous system development	GO:0007399	49	7.28613e-05	48	0.000184775	41	0.000198615	36	0.000487528
	positive regulation of cell population proliferation	GO:0008284	62	5.06973e-06	66	3.91577e-07	52	1.68988e-05	48	7.56938e-06
	positive regulation of gene expression	GO:0010628	64	4.62015e-07	58	4.72752e-05	48	0.000130703	44	8.04088e-05
	cell differentiation	GO:0030154	131	5.28986e-17	118	4.60427e-12	98	5.9043e-11	81	2.76799e-08
	negative regulation of apoptotic process	GO:0043066	68	7.21041e-08	59	6.35488e-05	51	3.84503e-05	47	1.77104e-05
	negative regulation of transcription, DNA-templated	GO:0045892	68	6.89116e-08	61	1.57734e-05	52	1.74988e-05	47	1.71444e-05
	positive regulation of transcription, DNA-templated	GO:0045893	71	7.92555e-07	69	4.49785e-06	58	9.14693e-06	57	2.42054e-07
	positive regulation of transcription by RNA polymerase II	GO:0045944	147	8.37375e-17	147	2.42001e-16	111	5.80076e-11	109	3.30995e-14
	cell division	GO:0051301	55	2.40721e-08	64	5.3286e-12	44	1.51358e-06	44	2.70613e-08
	microtubule cytoskeleton organization	GO:0000226	22	0.00136686	20	0.00767461	20	0.000771656
	regulation of transcription by RNA polymerase II	GO:0006357	66	6.97881e-05	75	2.93395e-07	62	1.88974e-06
	protein ubiquitination	GO:0016567	38	0.000245959	39	0.00014632	29	0.00533118
	tRNA processing	GO:0008033	22	1.99744e-06	16	0.00249864			13	0.00254215
	double-strand break repair	GO:0006302			14	0.00145585	12	0.00277282	10	0.00849191
	translation	GO:0006412			41	5.77569e-07	25	0.00846556	30	1.19935e-05
	spermatogenesis	GO:0007283			55	2.29371e-05	56	1.48361e-08	44	7.56938e-06
	protein transport	GO:0015031			79	1.17464e-09	57	9.84913e-06	48	0.000122939
	cholesterol homeostasis	GO:0042632			17	0.00115653	18	2.88167e-05	12	0.00803271
	positive regulation of apoptotic process	GO:0043065			36	0.00901591	35	0.000549997	31	0.00101758
	double-strand break repair via homologous recombination	GO:0000724	15	0.0013745	17	0.000153483
	positive regulation of protein phosphorylation	GO:0001934	34	4.00185e-05	27	0.00901591
	mRNA processing	GO:0006397	53	7.13867e-09	50	1.71065e-07
	ion transport	GO:0006811	59	0.000249236	55	0.00282168
	inflammatory response	GO:0006954	39	0.000989922	41	0.000321213
	chromosome segregation	GO:0007059	16	0.00284405	19	0.00013947
	endosome to lysosome transport	GO:0008333	10	0.00870339	10	0.00912163
	RNA splicing	GO:0008380	41	4.36274e-07	36	5.42962e-05
	positive regulation of endothelial cell migration	GO:0010595	11	0.00705268	12	0.00255585
	vesicle-mediated transport	GO:0016192	30	0.00185338	28	0.00794506
	actin cytoskeleton organization	GO:0030036	24	0.00501853	26	0.0014165
	negative regulation of cell growth	GO:0030308	18	0.00875398	19	0.00461085
	motile cilium	GO:0031514	24	0.000198467	25	9.18691e-05
	response to endoplasmic reticulum stress	GO:0034976	13	0.00981763	17	0.000153483
	positive regulation of angiogenesis	GO:0045766	24	0.000308721	24	0.000366338
	angiogenesis	GO:0001525	36	2.21896e-05			25	0.00608206
	acrosomal vesicle	GO:0001669	17	0.00798209			15	0.0084405
	intracellular protein transport	GO:0006886	37	0.00013344			32	0.000160754
	response to oxidative stress	GO:0006979	17	0.00637495			16	0.00284725
	neuron projection development	GO:0031175	23	0.0020287			24	4.84336e-05
	transmembrane transport	GO:0055085	42	0.00361094			36	0.004372
	cell projection organization	GO:0030030	32	3.78249e-06					19	0.00495091
	positive regulation of interleukin-6 production	GO:0032755	16	0.00854961					13	0.00797584
	positive regulation of MAPK cascade	GO:0043410	21	0.000746538					15	0.00570637
	autophagy	GO:0006914			32	9.56191e-07	27	4.13899e-06
	DNA recombination	GO:0006310			23	3.57345e-07			12	0.00564819
	endoplasmic reticulum to Golgi vesicle-mediated transport	GO:0006888			23	6.02736e-06			14	0.00287153
	heart development	GO:0007507			30	0.003698			22	0.00990985
	methylation	GO:0032259			23	0.00441052			18	0.00516207
	histone H4 acetylation	GO:0043967			9	0.00677675			8	0.00359514
	mRNA transport	GO:0051028			16	0.00249864			13	0.00254215
	oxidation-reduction process	GO:0055114			63	4.18588e-06			44	0.000171804
	cilium assembly	GO:0060271			31	2.18675e-05			20	0.00282521
	metabolic process	GO:0008152					20	0.00535393	18	0.00564819
	cholesterol metabolic process	GO:0008203	17	0.00207991
	iron ion homeostasis	GO:0055072	10	0.00335868
	DNA replication	GO:0006260			22	0.000132757
	base-excision repair	GO:0006284			9	0.0042566
	mismatch repair	GO:0006298			7	0.00655688
	RNA processing	GO:0006396			12	0.00873443
	mitochondrial translation	GO:0032543			9	0.00769679
	regulation of growth	GO:0040008			15	0.00293973
	ribosome biogenesis	GO:0042254			19	0.000398397
	lipid homeostasis	GO:0055088			10	0.00912163
	tricarboxylic acid cycle	GO:0006099					9	0.0015616
	positive regulation of protein metabolic process	GO:0051247					5	0.00819788
	DNA-binding transcription activator activity, RNA polymerase II-specific	GO:0001228							45	6.718e-06
	response to ionizing radiation	GO:0010212							10	0.000528839
	stress-activated protein kinase signaling cascade	GO:0031098							6	0.0072836
