# Supplementary material for: Similar adaptative mechanism but divergent demographic history of four sympatric desert rodents in Eurasian inland
Source: Commun Biol. 2023 Jan 12;6:33. doi: 10.1038/s42003-023-04415-y (PMC9837166; doi:10.1038/s42003-023-04415-y)
Supplement: Supplementary file 15 — Supplementary Data 13 [file 42003_2023_4415_MOESM15_ESM.xlsx]

## Sheet: Supplementary Data 13
Supplementary Data 13. Functional enrichments of KEGG pathways (P-value < 0.05) and top 100 Biological Process Gene Ontology (GO) terms (P-value < 0.01, FDR < 0.07) of Convergent genes in the four desert rodents.
	Term	Database	ID	Count	%	P-Value	FDR			Background number
	Metabolic pathways	KEGG PATHWAY	mmu01100	39	0.0261044	0.000259279	0.0121622			1494
	Glycosylphosphatidylinositol (GPI)-anchor biosynthesis	KEGG PATHWAY	mmu00563	4	0.16	0.000672644	0.0241282			25
	MAPK signaling pathway	KEGG PATHWAY	mmu04010	11	0.037415	0.00398714	0.0642517			294
	Vitamin digestion and absorption	KEGG PATHWAY	mmu04977	3	0.125	0.00614445	0.07616			24
	Amino sugar and nucleotide sugar metabolism	KEGG PATHWAY	mmu00520	4	0.0816327	0.00637775	0.07616			49
	Arginine and proline metabolism	KEGG PATHWAY	mmu00330	4	0.08	0.00681348	0.0772279			50
	Lysosome	KEGG PATHWAY	mmu04142	6	0.0483871	0.00997549	0.0953457			124
	Fructose and mannose metabolism	KEGG PATHWAY	mmu00051	3	0.0857143	0.0158338	0.1213			35
	Base excision repair	KEGG PATHWAY	mmu03410	3	0.0857143	0.0158338	0.1213			35
	Non-homologous end-joining	KEGG PATHWAY	mmu03450	2	0.153846	0.0180628	0.128163			13
	Glycosaminoglycan biosynthesis - keratan sulfate	KEGG PATHWAY	mmu00533	2	0.142857	0.020455	0.136471			14
	Pertussis	KEGG PATHWAY	mmu05133	4	0.0526316	0.0257358	0.154162			76
	Cytokine-cytokine receptor interaction	KEGG PATHWAY	mmu04060	9	0.0304054	0.0283071	0.162843			296
	Jak-STAT signaling pathway	KEGG PATHWAY	mmu04630	6	0.0363636	0.0332859	0.17794			165
	Sphingolipid metabolism	KEGG PATHWAY	mmu00600	3	0.0625	0.0342578	0.177942			48
	RNA transport	KEGG PATHWAY	mmu03013	6	0.0359281	0.0349274	0.180192			167
	PPAR signaling pathway	KEGG PATHWAY	mmu03320	4	0.045977	0.0386675	0.191392			87
	cGMP-PKG signaling pathway	KEGG PATHWAY	mmu04022	6	0.0346821	0.0401612	0.195922			173
	Amyotrophic lateral sclerosis (ALS)	KEGG PATHWAY	mmu05014	3	0.0576923	0.0414524	0.200298			52
	Cysteine and methionine metabolism	KEGG PATHWAY	mmu00270	3	0.0576923	0.0414524	0.200298			52
	Alzheimer disease	KEGG PATHWAY	mmu05010	6	0.0342857	0.0420101	0.202033			175
	positive regulation of transcription by RNA polymerase II	BP	GO:0045944	57	0.0471854	1.00404e-14	3.82664e-12			1208
	multicellular organism development	BP	GO:0007275	48	0.043956	1.56935e-11	4.78496e-09			1092
	regulation of transcription, DNA-templated	BP	GO:0006355	47	0.0437209	3.07351e-11	8.51922e-09			1075
	cell differentiation	BP	GO:0030154	42	0.0418327	1.27298e-09	2.58754e-07			1004
	negative regulation of transcription by RNA polymerase II	BP	GO:0000122	35	0.0410317	4.97e-08	6.88796e-06			853
	positive regulation of transcription, DNA-templated	BP	GO:0045893	29	0.0463259	6.40791e-08	8.14071e-06			626
	apoptotic process	BP	GO:0006915	26	0.0460177	3.47851e-07	3.53533e-05			565
	regulation of transcription by RNA polymerase II	BP	GO:0006357	27	0.041411	1.44817e-06	0.000137983			652
	positive regulation of cell population proliferation	BP	GO:0008284	24	0.0440367	2.03553e-06	0.00018807			545
	negative regulation of transcription, DNA-templated	BP	GO:0045892	24	0.043956	2.09787e-06	0.000188129			546
	N-acetylglucosamine metabolic process	BP	GO:0006044	5	0.3125	8.74325e-06	0.000683543			16
	GPI anchor biosynthetic process	BP	GO:0006506	6	0.1875	1.34917e-05	0.00100332			32
	negative regulation of cell population proliferation	BP	GO:0008285	18	0.0461538	2.11314e-05	0.00153404			390
	locomotory behavior	BP	GO:0007626	9	0.079646	5.62901e-05	0.00365167			113
	negative regulation of cell cycle	BP	GO:0045786	6	0.136364	6.74208e-05	0.00428262			44
	skeletal system development	BP	GO:0001501	9	0.0762712	7.69346e-05	0.00478721			118
	embryonic digit morphogenesis	BP	GO:0042733	7	0.104478	7.90513e-05	0.00482055			67
	sulfur compound metabolic process	BP	GO:0006790	4	0.285714	9.78461e-05	0.00584966			14
	cellular response to DNA damage stimulus	BP	GO:0006974	19	0.0389344	0.000112032	0.00656894			488
	dendrite development	BP	GO:0016358	6	0.122449	0.000115976	0.00667188			49
	organ induction	BP	GO:0001759	4	0.266667	0.000122575	0.00667377			15
	short-term memory	BP	GO:0007614	4	0.266667	0.000122575	0.00667377			15
	actin crosslink formation	BP	GO:0051764	4	0.266667	0.000122575	0.00667377			15
	negative regulation of cell growth	BP	GO:0030308	9	0.0703125	0.000137605	0.00736068			128
	positive regulation of vascular endothelial cell proliferation	BP	GO:1905564	4	0.25	0.000151534	0.00796599			16
	neuron differentiation	BP	GO:0030182	10	0.0609756	0.000179127	0.00910262			164
	negative regulation of Notch signaling pathway	BP	GO:0045746	5	0.147059	0.000201179	0.0100556			34
	cartilage development	BP	GO:0051216	7	0.0886076	0.000204501	0.0100568			79
	odontogenesis of dentin-containing tooth	BP	GO:0042475	6	0.105263	0.000247463	0.0117893			57
	microtubule cytoskeleton organization	BP	GO:0000226	9	0.0612245	0.000363076	0.0153753			147
	brain development	BP	GO:0007420	10	0.0555556	0.000362677	0.0153753			180
	positive regulation of blood vessel endothelial cell migration	BP	GO:0043536	5	0.121951	0.000442112	0.0179733			41
	anatomical structure formation involved in morphogenesis	BP	GO:0048646	4	0.181818	0.000437618	0.0179733			22
	pituitary gland development	BP	GO:0021983	4	0.166667	0.000586285	0.022416			24
	negative regulation of T cell proliferation	BP	GO:0042130	5	0.111111	0.000652867	0.023983			45
	protein transport	BP	GO:0015031	20	0.0326797	0.00066373	0.0240918			612
	positive regulation of osteoblast differentiation	BP	GO:0045669	6	0.0857143	0.000683854	0.024245			70
	inner ear morphogenesis	BP	GO:0042472	6	0.0833333	0.000784899	0.0268894			72
	forebrain neuron differentiation	BP	GO:0021879	3	0.272727	0.000874521	0.0289828			11
	ion transport	BP	GO:0006811	19	0.0324232	0.000979364	0.0317668			586
	positive regulation of protein secretion	BP	GO:0050714	5	0.1	0.00101256	0.0324978			50
	double-strand break repair via nonhomologous end joining	BP	GO:0006303	4	0.137931	0.00110902	0.0325451			29
	intracellular protein transport	BP	GO:0006886	12	0.0416667	0.00114212	0.0325451			288
	regulation of glucose metabolic process	BP	GO:0010906	4	0.137931	0.00110902	0.0325451			29
	vesicle-mediated transport	BP	GO:0016192	11	0.0447154	0.00105643	0.0325451			246
	extracellular matrix organization	BP	GO:0030198	9	0.0517241	0.00113915	0.0325451			174
	positive regulation of actin filament polymerization	BP	GO:0030838	5	0.0980392	0.00109924	0.0325451			51
	regulation of I-kappaB kinase/NF-kappaB signaling	BP	GO:0043122	4	0.137931	0.00110902	0.0325451			29
	positive regulation of inflammatory response	BP	GO:0050729	6	0.0779221	0.00108806	0.0325451			77
	oxidation-reduction process	BP	GO:0055114	18	0.0329068	0.00112351	0.0325451			547
	viral process	BP	GO:0016032	4	0.133333	0.00124316	0.034458			30
	negative regulation of neuron apoptotic process	BP	GO:0043524	9	0.0508475	0.00127569	0.0347284			177
	regulation of synaptic plasticity	BP	GO:0048167	5	0.0943396	0.00128894	0.0347787			53
	positive regulation of urine volume	BP	GO:0035810	3	0.230769	0.0013178	0.0352454			13
	cell cycle arrest	BP	GO:0007050	6	0.0740741	0.0013894	0.035675			81
	post-embryonic development	BP	GO:0009791	7	0.0630631	0.00137143	0.035675			111
	negative regulation of Wnt signaling pathway	BP	GO:0030178	5	0.0925926	0.00139237	0.035675			54
	positive regulation of neural precursor cell proliferation	BP	GO:2000179	4	0.129032	0.00138824	0.035675			31
	glucose homeostasis	BP	GO:0042593	8	0.0551724	0.00143772	0.0362851			145
	positive regulation of neuron differentiation	BP	GO:0045666	7	0.0625	0.00143998	0.0362851			112
	negative regulation of epithelial to mesenchymal transition	BP	GO:0010719	4	0.125	0.00154473	0.0379829			32
	negative regulation of endothelial cell apoptotic process	BP	GO:2000352	4	0.125	0.00154473	0.0379829			32
	negative regulation of cardiac muscle cell apoptotic process	BP	GO:0010667	4	0.121212	0.00171308	0.0411274			33
	response to lipopolysaccharide	BP	GO:0032496	7	0.0603448	0.00174131	0.0414786			116
	Wnt signaling pathway	BP	GO:0016055	10	0.0446429	0.00177795	0.0420231			224
	pattern specification process	BP	GO:0007389	5	0.0862069	0.001868	0.0437769			58
	basement membrane organization	BP	GO:0071711	3	0.2	0.00188087	0.0437769			15
	positive regulation of gene expression	BP	GO:0010628	17	0.032197	0.0019015	0.0439217			528
	nerve development	BP	GO:0021675	3	0.1875	0.00221055	0.0488404			16
	hormone metabolic process	BP	GO:0042445	3	0.1875	0.00221055	0.0488404			16
	negative regulation of oligodendrocyte differentiation	BP	GO:0048715	3	0.1875	0.00221055	0.0488404			16
	regulation of store-operated calcium entry	BP	GO:2001256	3	0.1875	0.00221055	0.0488404			16
	positive regulation of mesenchymal cell proliferation	BP	GO:0002053	4	0.111111	0.00229384	0.0496022			36
	regulation of cell differentiation	BP	GO:0045595	4	0.111111	0.00229384	0.0496022			36
	bone morphogenesis	BP	GO:0060349	4	0.111111	0.00229384	0.0496022			36
	hippocampus development	BP	GO:0021766	5	0.0806452	0.00245276	0.0517833			62
	positive regulation of protein phosphorylation	BP	GO:0001934	10	0.0423729	0.0025567	0.0523189			236
	negative regulation of astrocyte differentiation	BP	GO:0048712	3	0.176471	0.00257391	0.0523189			17
	axon development	BP	GO:0061564	3	0.176471	0.00257391	0.0523189			17
	positive regulation of brown fat cell differentiation	BP	GO:0090336	3	0.176471	0.00257391	0.0523189			17
	metanephros development	BP	GO:0001656	4	0.105263	0.00274857	0.0551341			38
	cell fate determination	BP	GO:0001709	3	0.166667	0.00297204	0.0580881			18
	nuclear migration	BP	GO:0007097	3	0.166667	0.00297204	0.0580881			18
	positive regulation of G protein-coupled receptor signaling pathway	BP	GO:0045745	3	0.166667	0.00297204	0.0580881			18
	endoderm development	BP	GO:0007492	4	0.102564	0.00299752	0.0582129			39
	face morphogenesis	BP	GO:0060325	4	0.1	0.00326143	0.0617646			40
	aortic valve morphogenesis	BP	GO:0003180	3	0.157895	0.00340597	0.062559			19
	learning	BP	GO:0007612	5	0.0746269	0.0033578	0.062559			67
	dorsal/ventral neural tube patterning	BP	GO:0021904	3	0.157895	0.00340597	0.062559			19
	myelination	BP	GO:0042552	5	0.0746269	0.0033578	0.062559			67
	negative regulation of gluconeogenesis	BP	GO:0045721	3	0.157895	0.00340597	0.062559			19
	histidine metabolic process	BP	GO:0006547	2	0.4	0.00388881	0.0637472			5
	histidine catabolic process	BP	GO:0006548	2	0.4	0.00388881	0.0637472			5
	embryo development	BP	GO:0009790	5	0.0724638	0.00377943	0.0637472			69
	regulation of nitric oxide mediated signal transduction	BP	GO:0010749	2	0.4	0.00388881	0.0637472			5
	microglia development	BP	GO:0014005	2	0.4	0.00388881	0.0637472			5
	negative regulation of immature T cell proliferation in thymus	BP	GO:0033088	2	0.4	0.00388881	0.0637472			5
	regulation of Arp2/3 complex-mediated actin nucleation	BP	GO:0034315	2	0.4	0.00388881	0.0637472			5
	cell maturation	BP	GO:0048469	4	0.0952381	0.00383584	0.0637472			42
	animal organ development	BP	GO:0048513	3	0.15	0.00387668	0.0637472			20
	DNA ligation involved in DNA repair	BP	GO:0051103	2	5	0.00388881	0.0637472
	regulation of cartilage development	BP	GO:0061035	2	5	0.00388881	0.0637472
	folate import across plasma membrane	BP	GO:1904447	2	5	0.00388881	0.0637472
	positive regulation of protein import	BP	GO:1904591	2	5	0.00388881	0.0637472
	nervous system development	BP	GO:0007399	14	427	0.00395004	0.0640622
	central nervous system development	BP	GO:0007417	6	101	0.00394188	0.0640622
	positive regulation of endothelial cell proliferation	BP	GO:0001938	5	70	0.00400388	0.0642517
	positive regulation of canonical Wnt signaling pathway	BP	GO:0090263	6	102	0.00412572	0.0658603
	chondrocyte differentiation	BP	GO:0002062	4	44	0.00447511	0.068223
	epithelial cell differentiation	BP	GO:0030855	4	44	0.00447511	0.068223
	positive regulation of histone acetylation	BP	GO:0035066	3	21	0.00438506	0.068223
	extrinsic apoptotic signaling pathway	BP	GO:0097191	4	44	0.00447511	0.068223
	autophagosome maturation	BP	GO:0097352	3	21	0.00438506	0.068223
	positive regulation of pri-miRNA transcription by RNA polymerase II	BP	GO:1902895	4	44	0.00447511	0.068223
	immune system process	BP	GO:0002376	15	483	0.00470789	0.0699275
	DNA ligation	BP	GO:0006266	2	6	0.00513734	0.0699275
	lipid metabolic process	BP	GO:0006629	16	532	0.00480583	0.0699275
	common-partner SMAD protein phosphorylation	BP	GO:0007182	2	6	0.00513734	0.0699275
	axon guidance	BP	GO:0007411	8	180	0.00509111	0.0699275
	negative regulation of cGMP-mediated signaling	BP	GO:0010754	2	6	0.00513734	0.0699275
	organic cation transport	BP	GO:0015695	2	6	0.00513734	0.0699275
	folic acid transport	BP	GO:0015884	2	6	0.00513734	0.0699275
	peptide hormone secretion	BP	GO:0030072	2	6	0.00513734	0.0699275
	regulation of axon diameter	BP	GO:0031133	2	6	0.00513734	0.0699275
	negative regulation of T cell differentiation in thymus	BP	GO:0033085	2	6	0.00513734	0.0699275
	regulation of lysosomal lumen pH	BP	GO:0035751	2	6	0.00513734	0.0699275
	negative regulation of regulatory T cell differentiation	BP	GO:0045590	2	6	0.00513734	0.0699275
	protein homooligomerization	BP	GO:0051260	6	105	0.00471528	0.0699275
	BMP signaling pathway involved in heart development	BP	GO:0061312	2	6	0.00513734	0.0699275
	positive regulation of ERK1 and ERK2 cascade	BP	GO:0070374	9	218	0.00483771	0.0699275
	ductus arteriosus closure	BP	GO:0097070	2	6	0.00513734	0.0699275
	negative regulation of epithelial cell apoptotic process	BP	GO:1904036	2	6	0.00513734	0.0699275
	ureteric bud development	BP	GO:0001657	4	46	0.00518243	0.0702277
	neuron projection morphogenesis	BP	GO:0048812	5	75	0.00527072	0.0707949
	peptidyl-L-cysteine S-palmitoylation	BP	GO:0018230	3	23	0.00551819	0.0728353
	behavioral response to pain	BP	GO:0048266	3	23	0.00551819	0.0728353
	epithelial tube branching involved in lung morphogenesis	BP	GO:0060441	3	23	0.00551819	0.0728353
	positive regulation of branching involved in ureteric bud morphogenesis	BP	GO:0090190	3	23	0.00551819	0.0728353
	calcium-mediated signaling	BP	GO:0019722	5	76	0.00555448	0.0729983
	cell-cell signaling	BP	GO:0007267	5	77	0.00584885	0.0754785
	positive regulation of apoptotic process	BP	GO:0043065	12	355	0.00584561	0.0754785
	positive regulation of epithelial cell proliferation	BP	GO:0050679	5	77	0.00584885	0.0754785
	placenta development	BP	GO:0001890	4	49	0.00637775	0.07616
	leukocyte chemotaxis involved in inflammatory response	BP	GO:0002232	2	7	0.00654442	0.07616
	germinal center formation	BP	GO:0002467	2	7	0.00654442	0.07616
	galactose metabolic process	BP	GO:0006012	2	7	0.00654442	0.07616
	succinate metabolic process	BP	GO:0006105	2	7	0.00654442	0.07616
	adenylate cyclase-activating G protein-coupled receptor signaling pathway	BP	GO:0007189	6	111	0.00607699	0.07616
	spinal cord motor neuron cell fate specification	BP	GO:0021520	2	7	0.00654442	0.07616
	intermediate filament bundle assembly	BP	GO:0045110	2	7	0.00654442	0.07616
	positive regulation of epidermal cell differentiation	BP	GO:0045606	2	7	0.00654442	0.07616
	negative regulation of neuron differentiation	BP	GO:0045665	5	78	0.00615403	0.07616
	cognition	BP	GO:0050890	4	49	0.00637775	0.07616
	vitamin transport	BP	GO:0051180	2	7	0.00654442	0.07616
	phosphate ion homeostasis	BP	GO:0055062	2	7	0.00654442	0.07616
	bud elongation involved in lung branching	BP	GO:0060449	2	7	0.00654442	0.07616
	mammary gland epithelium development	BP	GO:0061180	2	7	0.00654442	0.07616
	connective tissue development	BP	GO:0061448	2	7	0.00654442	0.07616
	negative regulation of stem cell proliferation	BP	GO:2000647	2	7	0.00654442	0.07616
	ovarian follicle development	BP	GO:0001541	4	50	0.00681348	0.0772279
	B cell differentiation	BP	GO:0030183	5	80	0.00679763	0.0772279
	negative regulation of interleukin-2 production	BP	GO:0032703	3	25	0.00681143	0.0772279
	DNA repair	BP	GO:0006281	12	364	0.00702995	0.0790934
	translational elongation	BP	GO:0006414	3	26	0.00751975	0.0821782
	protein palmitoylation	BP	GO:0018345	3	26	0.00751975	0.0821782
	odontogenesis	BP	GO:0042476	3	26	0.00751975	0.0821782
	camera-type eye morphogenesis	BP	GO:0048593	3	26	0.00751975	0.0821782
	heart valve morphogenesis	BP	GO:0003179	2	8	0.00810539	0.0832098
	hemopoiesis	BP	GO:0030097	5	83	0.00784911	0.0832098
	negative regulation of BMP signaling pathway	BP	GO:0030514	4	52	0.00774301	0.0832098
	early endosome to Golgi transport	BP	GO:0034498	2	8	0.00810539	0.0832098
	cellular response to potassium ion	BP	GO:0035865	2	8	0.00810539	0.0832098
	neurotransmitter biosynthetic process	BP	GO:0042136	2	8	0.00810539	0.0832098
	regulation of protein import into nucleus	BP	GO:0042306	2	8	0.00810539	0.0832098
	transmembrane transport	BP	GO:0055085	13	418	0.00808858	0.0832098
	cellular response to arsenic-containing substance	BP	GO:0071243	2	8	0.00810539	0.0832098
	negative regulation of oxidative phosphorylation	BP	GO:0090324	2	8	0.00810539	0.0832098
	intermembrane lipid transfer	BP	GO:0120009	2	8	0.00810539	0.0832098
	nucleoside transmembrane transport	BP	GO:1901642	2	8	0.00810539	0.0832098
	Rho protein signal transduction	BP	GO:0007266	4	53	0.00823748	0.0840507
	negative regulation of ossification	BP	GO:0030279	3	27	0.00826999	0.0840507
	developmental process	BP	GO:0032502	3	27	0.00826999	0.0840507
	vasculature development	BP	GO:0001944	3	29	0.00989824	0.0949049
	positive regulation of cell-matrix adhesion	BP	GO:0001954	3	29	0.00989824	0.0949049
	outflow tract morphogenesis	BP	GO:0003151	4	56	0.00984357	0.0949049
	positive regulation of circadian sleep/wake cycle, non-REM sleep	BP	GO:0046010	2	9	0.0098157	0.0949049
	response to glucocorticoid	BP	GO:0051384	3	29	0.00989824	0.0949049
	inner ear receptor cell differentiation	BP	GO:0060113	2	9	0.0098157	0.0949049
	antiviral innate immune response	BP	GO:0140374	2	9	0.0098157	0.0949049
	positive regulation of blood vessel endothelial cell proliferation involved in sprouting angiogenesis	BP	GO:1903589	2	9	0.0098157	0.0949049
	midbrain dopaminergic neuron differentiation	BP	GO:1904948	2	9	0.0098157	0.0949049
