# Supplementary material for: Similar adaptative mechanism but divergent demographic history of four sympatric desert rodents in Eurasian inland
Source: Commun Biol. 2023 Jan 12;6:33. doi: 10.1038/s42003-023-04415-y (PMC9837166; doi:10.1038/s42003-023-04415-y)
Supplement: Supplementary file 16 — Supplementary Data 14 [file 42003_2023_4415_MOESM16_ESM.xlsx]

## Sheet: Supplementary Data 14
Supplementary Data 14. Functional enrichments associated with DNA damage repair of PSGs/REGs and convergent genes in the four desert rodents. Only pathways enriched in at least two species are shown here.
Data	Term	ID	Dipus sagitta	Orientallactaga sibirica	Meriones meridianus	Phodopus roborovskii
PSGs/REGs	Base excision repair	mmu03410	APEX1, LIG3, MPG, MUTYH, NEIL1, NEIL3, POLD1, POLD2, POLL, UNG	HMGB1, MPG, MUTYH, OGG1, PARP2, POLD1	MUTYH, NEIL2, NEIL3, OGG1, PARP3
	Homologous recombination	mmu03440	EME1, MRE11A, POLD1, POLD2, RAD51B, RAD52, TOPBP1	BACH1, EME1, POLD1, RAD51B, RAD51C, RAD52, RAD54L, RPA3		BABAM1, BRE, FAM175A, PALB2, RAD51B, SYCP3, TOPBP1
	Fanconi anemia pathway	mmu03460	EME1, FANCA, FANCF, MLH1, POLK, SLX1B, SLX4, TELO2	BACH1, EME1, FANCA, FANCD2, FANCF, POLH, POLK, RAD51C, RPA3, SLX4, TELO2
	Mismatch repair	mmu03430	EXO1, MLH1, MLH3, MSH6, POLD1, POLD2, RFC1, RFC5	MLH3, MSH2, MSH6, POLD1, RFC1, RPA3
	Non-homologous end-joining	mmu03450	MRE11A, NHEJ1, POLL, XRCC4, XRCC6	DNTT, XRCC4, XRCC5, XRCC6
	DNA repair	GO:0006281	ALKBH1, AP5Z1, APEX1, ASCC1, BCCIP, CDC14B, CINP, DOT1L, EEPD1, EME1, ERCC2, EXD2, EXO1, FANCA, FANCF, FH, HELQ, HSF1, LIG3, MCM8, MLH1, MPG, MRE11A, MSH6, MUTYH, NEIL1, NEIL3, NFRKB, NHEJ1, NSMCE4A, PAXIP1, POLD1, POLD2, POLG2, POLK, POLL, RAD23B, RAD51B, RAD52, RECQL4, RFC1, RFC5, RFWD3, RNF168, RNF8, SAMHD1, SLX1B, SLX4, SMARCB1, TEX15, TIMELESS, TOPBP1, UNG, UPF1, WRAP53, XRCC4, XRCC6, ZFYVE26	ALKBH1, ALKBH3, ANKRD32, ASCC1, BACH1, BCCIP, CDC14B, CDK7, CHAF1A, CLSPN, EME1, ENDOV, EXD2, FAAP20, FANCA, FANCD2, FANCF, FZR1, HMGB1, INIP, INO80, INO80B, INO80D, KAT7, MGMT, MPG, MSH2, MSH6, MUTYH, OGG1, PARP2, POLD1, POLH, POLK, PRMT6, RAD51B, RAD51C, RAD52, RAD54L, RFC1, RFWD3, RNF8, RPA3, RUVBL2, SETD2, SETX, SFPQ, SLX4, SMARCB1, SMC6, SPIDR, TP53BP1, UPF1, WRN, WRNIP1, XRCC4, XRCC5, XRCC6…	ALKBH3, BCCIP, CHRNA4, DCLRE1A, DDB2, DNA2, ERCC2, EXO1, FAAP24, FANCC, FZR1, GTF2H1, LRRK1, MAD2L2, MLH1, MORF4L2, MRE11A, MUTYH, NBN, NEIL2, NEIL3, OGG1, PARP3, PARPBP, PNKP, POLDIP2, RAD52, RAD54L, RAD9B, RECQL, RNF8, RRM2B, RTEL1, SETD2, TFPT, USP47, ZFYVE26	ACTR8, ALKBH2, ASCC2, BABAM1, BRE, CDC14B, CETN2, CHRNA4, CINP, DCLRE1A, DCLRE1C, DOT1L, FAM175A, GTF2H1, INIP, KAT7, KIN, LIG3, NABP1, NEIL2, OGG1, PALB2, RAD51B, RAD9B, RECQL, RPAIN, RUVBL2, SAMHD1, TEX15, TOPBP1, XAB2, XRCC4
	cellular response to DNA damage stimulus	GO:0006974	AKTIP, AP5Z1, APEX1, ASCC1, BATF, BCCIP, BCL2, CCAR2, CDC14B, CINP, EME1, ERCC2, EXD2, EXO1, FANCA, FANCF, FBXW7, FH, HELB, HELQ, HSF1, IKBKG, INTS7, LIG3, MAPK14, MCM8, MLH1, MLH3, MPG, MRE11A, MSH6, MUTYH, NEIL1, NEIL3, NEK4, NFRKB, NHEJ1, PAXIP1, PLK3, PMAIP1, POLD1, POLD2, POLK, POLL, RAD23B, RAD51B, RAD52, RFWD3, RNF168, RNF8, SAMHD1, SLX1B, SLX4, SPATA18, SPDYA, STXBP4, TEX15, TIMELESS, TOP…	ALKBH3, ANKRD32, ASCC1, BACH1, BAZ1B, BCCIP, CCAR2, CDC14B, CDK7, CDKN2AIP, CHAF1A, CLSPN, CTC1, EME1, EXD2, FAAP20, FANCA, FANCD2, FANCF, FBXO31, FZR1, HMGB1, INIP, INO80, INO80B, INO80D, KAT7, MAEL, MGMT, MLH3, MPG, MSH2, MSH6, MUTYH, NCOA6, NUGGC, OGG1, PARP2, POLD1, POLH, POLK, PRMT6, RAD51B, RAD51C, RAD52, RAD54L, RFWD3, RNF8, RPA3, RUVBL2, SETD2, SETX, SFPQ, SLX4, SMC6, SPIDR, STXBP4, TIGAR…	ALKBH3, ALKBH7, ATAD5, BATF, BAZ1B, BCCIP, BCL2, CBX5, CCAR2, CHCHD6, DCLRE1A, DDB2, DNA2, ERCC2, EXO1, FAAP24, FANCC, FBXO45, FMR1, FZR1, GTF2H1, LRRK1, MAD2L2, MLH1, MORF4L2, MRE11A, MUTYH, NBN, NEIL2, NEIL3, OGG1, PARP3, PARPBP, PNKP, POLDIP2, RAD52, RAD54L, RASSF1, RNF8, RRM2B, RTEL1, SETD2, SGK1, SPATA18, STK11, TFPT, TIPIN, TP53, USP47, WDR48, ZFYVE26	ACTR8, ALKBH2, ALKBH8, APBB1, ASCC2, BABAM1, BAZ1B, BIK, BRAT1, BRE, CASP9, CDC14B, CDKN1A, CETN2, CHCHD6, CIB1, CINP, DCLRE1A, DCLRE1C, DDIAS, FAM175A, FBXO31, FMR1, GTF2H1, INIP, KAT7, KIN, LIG3, MACROD1, MAEL, MCM10, NABP1, NEIL2, NIPBL, OGG1, PALB2, RAD51B, RUVBL2, SAMHD1, SGK1, TEX15, TOPBP1, WDR4, XAB2, XRCC4, ZBTB18, ZBTB38, ZDHHC16
	double-strand break repair	GO:0006302		EME1, EXD2, INO80, MSH2, PARP2, RAD21L1, RAD54L, REC8, RNF8, SETX, WRN, XRCC4, XRCC5, XRCC6	CDCA5, GGN, GM1564, MAD2L2, MRE11A, NBN, PARP3, RAD21L1, RAD54L, RNF8, TNKS1BP1, TP53	ACTR8, APBB1, BABAM1, BRE, DCLRE1C, FAM175A, KAT5, LIG3, NIPBL, XRCC4
	double-strand break repair via homologous recombination	GO:0000724	AP5Z1, CCDC155, EXD2, HELQ, MCM8, MRE11A, POLL, RAD51B, RAD52, RECQL4, RFWD3, SAMHD1, SLX1B, SLX4, ZFYVE26	CCDC155, EXD2, INO80, MEIOB, RAD21L1, RAD51B, RAD51C, RAD52, RAD54L, REC8, RFWD3, RPA3, SFPQ, SLX4, SPIDR, WRN, YY1
Convergent genes	Base excision repair	mmu03410	LIG3, MUTYH, POLL
	Non-homologous end-joining	mmu03450	POLL, POLM
	cellular response to DNA damage stimulus	GO:0006974	APBB1, APTX, BRAT1, CTC1, FAAP100, FANCF, LIG3, MAPKAPK2, MUTYH, NUAK1, PAXX, PIDD1, PIF1, POLL, POLM, RAD9A, WRNIP1, ZBTB40, ZDHHC16
	double-strand break repair via nonhomologous end joining	GO:0006303	LIG3, PAXX, POLL, POLM
