# Supplementary material for: Similar adaptative mechanism but divergent demographic history of four sympatric desert rodents in Eurasian inland
Source: Commun Biol. 2023 Jan 12;6:33. doi: 10.1038/s42003-023-04415-y (PMC9837166; doi:10.1038/s42003-023-04415-y)
Supplement: Supplementary file 17 — Supplementary Data 15 [file 42003_2023_4415_MOESM17_ESM.zip]

Archive with 5 entries (5 files):
- Source data for Figure 1c.xlsx
- Source data for Figure 2c.xlsx
- Source data for Figure 2d.xlsx
- Source Data for Figure 5a.zip
- Source data for Figure 5b.xlsx
