# Supplementary material for: Similar adaptative mechanism but divergent demographic history of four sympatric desert rodents in Eurasian inland
Source: Commun Biol. 2023 Jan 12;6:33. doi: 10.1038/s42003-023-04415-y (PMC9837166; doi:10.1038/s42003-023-04415-y)
Supplement: Supplementary file 17 — Supplementary Data 15 [file 42003_2023_4415_MOESM17_ESM.zip › Source data for Figure 1c.xlsx]

## Sheet: Source data for Figure 1c
	Contributions of environmental variable to the four species SDM in MAXENT models.
	Dipus sagitta (DS)			Orientallactaga sibirica (OS)			Meriones meridianus (MM)			Phodopus roborovskii (PR)
	Summer NDVI	0.41		Summer NDVI	0.448		Summer NDVI	0.325		Sand cover	0.727
	Sand cover	0.16		Mean Temperature of Warmest Quarter	0.068		Altitude	0.155		Max Temperature of Warmest Month	0.144
	Max Temperature of Warmest Month	0.123		Temperature Seasonality	0.066		Slope	0.093		Summer NDVI	0.081
	Annual Mean Temperature	0.117		Precipitation of Wettest Month	0.065		Annual Mean Temperature	0.08		Others	0.048
	Precipitation Seasonality	0.079		Others	0.353		Precipitation Seasonality	0.074
	Others	0.111					Others	0.273
