# Supplementary material for: Similar adaptative mechanism but divergent demographic history of four sympatric desert rodents in Eurasian inland
Source: Commun Biol. 2023 Jan 12;6:33. doi: 10.1038/s42003-023-04415-y (PMC9837166; doi:10.1038/s42003-023-04415-y)
Supplement: Supplementary file 17 — Supplementary Data 15 [file 42003_2023_4415_MOESM17_ESM.zip › Source data for Figure 2c.xlsx]

## Sheet: Source data for Figure 2c
	Orthologous coding sequences composition inferred for thirteen rodents’ genomes.
	Species	Single-copy genes	Multiple-copy genes	Unique genes	Other genes
	Mus caroli (Mcar)	7214	3120	19	9401
	Mus musculus (Mmus)	7200	3309	423	10448
	Mus Pahari (Mpah)	7227	3062	23	9116
	Meriones meridianus (Mmer)	7152	3219	75	6842
	Meriones unguiculatus (Mung	6707	4418	181	8594
	Cricetulus griseus (Cgri)	7232	3036	128	8071
	Phodopus roborovskii (Prob)	7189	3116	30	6921
	Spalax galili (Sgal)	7251	2980	193	8269
	Orientallactaga sibirica (Osib)	7182	3097	79	5917
	Dipus sagitta (Dsag)	7047	3484	47	6328
	Jaculus jaculus (Jjac)	7045	3501	179	8329
	Heterocephalus glaber (Hgla)	7239	2949	165	7524
	Cavia porcellus (Cpor)	7248	2997	207	7869
