# Supplementary material for: Similar adaptative mechanism but divergent demographic history of four sympatric desert rodents in Eurasian inland
Source: Commun Biol. 2023 Jan 12;6:33. doi: 10.1038/s42003-023-04415-y (PMC9837166; doi:10.1038/s42003-023-04415-y)
Supplement: Supplementary file 17 — Supplementary Data 15 [file 42003_2023_4415_MOESM17_ESM.zip › Source data for Figure 2d.xlsx]

## Sheet: Source data for Figure 2d
	Proportion of transposable elements (TEs) in corresponding species on the phylogenetic tree.
	Species	DNA (%)	SINE (%)	LTR (%)	LINE (%)	Simple_repeat (%)	Unknown (%)
	Dipus sagitta	0.016078	0.283458	43.7	7.259	0	0.596851
	Orientallactaga sibirica	0.018153	0.240142	46.88	5.133	0	0.152934
	Meriones meridianus	0.334578	3.13927	5.7	28.919	0.659016	0.417327
	Phodopus roborovskii	0.253204	1.01498	21.49	7.493	0	1.14253
	Jaculus jaculus	0.025021	0.031384	31.98	6.187	0.000115	0.553531
	Spalax galili	0.05368	0.077347	31.83	8.753	0.008366	1.24314
	Meriones unguiculatus	0.17581	0.861724	22	10.407	0.014707	2.89129
	Cricetulus griseus	0.171951	0.45047	24.59	8.475	0.051828	1.1808
	Mus musculus	0.450703	0.409228	26.28	14.392	0.051937	0.414016
	Mus caroli	0.040244	0.065616	22.34	8.071	0.001994	0.220999
	Mus pahari	0.044618	0.062762	22.23	7.845	0.006358	0.601675
