# Supplementary material for: Similar adaptative mechanism but divergent demographic history of four sympatric desert rodents in Eurasian inland
Source: Commun Biol. 2023 Jan 12;6:33. doi: 10.1038/s42003-023-04415-y (PMC9837166; doi:10.1038/s42003-023-04415-y)
Supplement: Supplementary file 17 — Supplementary Data 15 [file 42003_2023_4415_MOESM17_ESM.zip › Source data for Figure 5b.xlsx]

## Sheet: Source data for Figure 5b
	The relative proportion in annual precipitation and annual mean temperature from 787 Ka to present within a defined region (Lat: 33N, 55N; Long: 70E, 130E).
			Present	4.2-0.3 Ka	8.3-4.2 Ka	11.7-8.3 Ka	12.9-11.7 Ka	14.7-12.9 Ka	17-14.7 Ka	21 Ka	130 Ka	787 Ka
	Annual Temperature	>10℃	0.14	0.11	0.09	0.07	0.05	0.04	0.02	0.01	0.11	0.12
		5-10℃	0.21	0.19	0.18	0.19	0.18	0.19	0.13	0.11	0.2	0.2
		0-5℃	0.3	0.28	0.29	0.28	0.25	0.22	0.17	0.15	0.31	0.31
		-5-0℃	0.25	0.27	0.28	0.28	0.3	0.3	0.25	0.22	0.25	0.26
		<-5℃	0.1	0.15	0.16	0.18	0.22	0.25	0.43	0.51	0.13	0.11
	Annual Precipitation	<50 mm	0.36	0.35	0.37	0.38	0.35	0.37	0.29	0.25	0.29	0.34
		50-200 mm	0.35	0.35	0.36	0.34	0.32	0.33	0.33	0.4	0.37	0.36
		200-400 mm	0.22	0.27	0.25	0.26	0.29	0.27	0.33	0.26	0.29	0.24
		>400 mm	0.07	0.03	0.02	0.02	0.04	0.03	0.05	0.09	0.05	0.06
